# Supplementary material for: Wildlife fecal microbiota exhibit community stability across a longitudinal semi-controlled non-invasive sampling experiment
Source: Front Microbiomes. 2024 Feb 13;3:1274277. doi: 10.3389/frmbi.2024.1274277 (PMC12993598; doi:10.3389/frmbi.2024.1274277)
Supplement: Supplementary file 2 [file DataSheet_2.xlsx]

## Sheet: Metadata
SampleID	Day	Elk	Rep	Description
ETS.0.1.1	0	1	1	ETS_011
ETS.0.1.2	0	1	2	ETS_012
ETS.0.1.3	0	1	3	ETS_013
ETS.0.2.1	0	2	1	ETS_021
ETS.0.2.2	0	2	2	ETS_022
ETS.0.2.3	0	2	3	ETS_023
ETS.0.3.1	0	3	1	ETS_031
ETS.0.3.2	0	3	2	ETS_032
ETS.0.3.3	0	3	3	ETS_033
ETS.0.4.1	0	4	1	ETS_041
ETS.0.4.2	0	4	2	ETS_042
ETS.0.4.3	0	4	3	ETS_043
ETS.1.1.1	1	1	1	ETS_111
ETS.1.1.2	1	1	2	ETS_112
ETS.1.1.3	1	1	3	ETS_113
ETS.1.2.1	1	2	1	ETS_121
ETS.1.2.2	1	2	2	ETS_122
ETS.1.2.3	1	2	3	ETS_123
ETS.1.3.1	1	3	1	ETS_131
ETS.1.3.2	1	3	2	ETS_132
ETS.1.3.3	1	3	3	ETS_133
ETS.1.4.1	1	4	1	ETS_141
ETS.1.4.2	1	4	2	ETS_142
ETS.1.4.3	1	4	3	ETS_143
ETS.3.1.1	3	1	1	ETS_311
ETS.3.1.2	3	1	2	ETS_312
ETS.3.1.3	3	1	3	ETS_313
ETS.3.2.1	3	2	1	ETS_321
ETS.3.2.2	3	2	2	ETS_322
ETS.3.2.3	3	2	3	ETS_323
ETS.3.3.1	3	3	1	ETS_331
ETS.3.3.2	3	3	2	ETS_332
ETS.3.3.3	3	3	3	ETS_333
ETS.3.4.1	3	4	1	ETS_341
ETS.3.4.2	3	4	2	ETS_342
ETS.3.4.3	3	4	3	ETS_343
ETS.7.1.1	7	1	1	ETS_711
ETS.7.1.2	7	1	2	ETS_712
ETS.7.1.3	7	1	3	ETS_713
ETS.7.2.1	7	2	1	ETS_721
ETS.7.2.2	7	2	2	ETS_722
ETS.7.2.3	7	2	3	ETS_723
ETS.7.3.1	7	3	1	ETS_731
ETS.7.3.2	7	3	2	ETS_732
ETS.7.3.3	7	3	3	ETS_733
ETS.7.4.1	7	4	1	ETS_741
ETS.7.4.2	7	4	2	ETS_742
ETS.7.4.3	7	4	3	ETS_743
ETS.14.1.1	14	1	1	ETS_1411
ETS.14.1.2	14	1	2	ETS_1412
ETS.14.1.3	14	1	3	ETS_1413
ETS.14.2.1	14	2	1	ETS_1421
ETS.14.2.2	14	2	2	ETS_1422
ETS.14.2.3	14	2	3	ETS_1423
ETS.14.3.1	14	3	1	ETS_1431
ETS.14.3.2	14	3	2	ETS_1432
ETS.14.3.3	14	3	3	ETS_1433
ETS.14.4.1	14	4	1	ETS_1441
ETS.14.4.2	14	4	2	ETS_1442
ETS.14.4.3	14	4	3	ETS_1443

## Sheet: ASV table
	ETS_011	ETS_012	ETS_013	ETS_021	ETS_022	ETS_023	ETS_031	ETS_032	ETS_033	ETS_041	ETS_042	ETS_043	ETS_111	ETS_112	ETS_113	ETS_121	ETS_122	ETS_123	ETS_131	ETS_132	ETS_133	ETS_141	ETS_1411	ETS_1412	ETS_1413	ETS_142	ETS_1421	ETS_1422	ETS_1423	ETS_143	ETS_1431	ETS_1432	ETS_1433	ETS_1441	ETS_1442	ETS_1443	ETS_311	ETS_312	ETS_313	ETS_321	ETS_322	ETS_323	ETS_331	ETS_332	ETS_333	ETS_341	ETS_342	ETS_343	ETS_711
ASV_1	2465	2112	1474	914	1588	815	1131	1452	1111	743	643	552	853	831	777	1072	982	992	773	780	1099	846	420	495	732	916	958	2483	1143	668	761	492	2871	660	1734	1007	1674	640	531	662	1052	837	1352	556	3030	727	574	475	711
ASV_2	1145	1027	722	329	456	244	637	735	604	303	274	224	479	433	489	419	307	323	412	454	625	373	359	276	445	381	349	949	412	305	424	293	1505	309	720	577	863	379	345	236	388	266	725	293	1647	309	281	227	476
ASV_3	1066	968	522	580	1000	578	519	616	481	205	224	160	369	348	258	695	594	600	272	267	345	242	136	186	217	310	455	1307	575	196	259	196	964	166	536	324	735	251	191	399	558	562	569	281	1174	210	195	131	288
ASV_4	1121	902	876	109	288	131	226	260	220	337	360	295	597	466	610	181	169	185	148	120	206	550	302	347	313	450	141	326	219	309	152	85	409	333	938	714	1259	577	505	91	157	177	215	169	604	445	383	228	624
ASV_5	1129	1112	724	298	705	304	574	686	511	339	233	205	378	345	275	598	424	437	364	261	532	262	80	110	105	336	237	599	455	188	224	107	685	107	313	285	747	203	230	255	387	296	523	294	1248	191	129	132	220
ASV_6	2066	2051	1335	139	429	157	0	0	0	280	181	178	733	606	787	321	263	346	0	0	0	294	203	309	333	238	167	437	220	166	0	0	0	125	448	307	1534	686	791	122	321	216	0	0	0	241	224	109	587
ASV_7	899	895	493	316	746	333	384	342	320	474	384	240	291	260	229	598	464	497	232	133	306	400	60	82	83	551	273	507	365	342	128	42	441	148	541	352	555	139	151	236	389	307	307	92	738	269	194	148	194
ASV_8	679	570	504	205	427	171	297	391	248	104	98	91	290	323	245	324	298	240	239	194	274	207	155	170	235	235	276	641	287	161	205	127	783	192	489	252	515	240	145	162	239	212	342	165	810	192	152	139	217
ASV_9	791	837	540	178	606	191	286	300	229	145	137	97	415	342	244	396	313	360	263	128	309	239	59	117	71	282	212	404	283	171	130	51	454	96	222	187	754	293	157	186	327	254	356	176	906	216	126	106	228
ASV_10	612	508	423	0	0	0	384	295	259	393	304	246	223	176	242	0	0	0	190	119	361	490	51	102	110	430	0	0	0	219	180	84	605	378	864	581	645	167	191	0	0	0	384	170	794	487	334	227	201
ASV_11	690	565	397	165	297	177	270	348	244	156	157	130	224	185	180	243	223	241	213	169	277	213	80	114	115	228	200	491	244	153	193	125	620	124	345	265	427	127	129	147	196	200	348	127	739	162	138	104	203
ASV_12	481	532	222	159	230	152	168	247	192	286	248	176	163	168	119	202	138	212	189	151	254	252	82	123	95	340	189	369	250	191	140	112	582	183	505	318	289	91	96	164	170	173	255	123	729	188	150	136	135
ASV_13	560	417	463	193	439	209	242	296	273	193	141	149	223	190	234	336	302	274	133	91	231	246	58	108	124	213	162	479	155	131	85	49	356	133	347	219	514	209	184	142	236	205	181	123	500	151	124	79	187
ASV_14	680	622	472	239	464	227	296	349	234	156	139	98	200	178	180	321	264	278	161	137	289	149	44	70	66	159	188	439	280	111	112	61	336	54	175	155	400	148	141	148	218	187	292	123	696	100	65	59	177
ASV_15	251	232	218	143	401	165	414	367	388	182	182	134	96	119	103	319	227	242	260	161	419	226	26	48	37	201	132	379	166	164	152	73	501	115	389	281	260	84	93	133	181	180	382	179	975	217	147	101	102
ASV_16	333	280	221	347	804	366	143	133	145	129	128	115	82	82	82	576	438	388	76	44	121	160	0	0	67	97	261	977	380	82	77	46	261	82	239	154	214	78	104	239	420	349	146	70	371	130	98	65	53
ASV_17	1087	786	686	72	159	99	240	197	205	297	269	183	234	179	201	131	116	134	93	65	147	273	44	96	61	238	82	242	130	164	92	36	245	89	341	241	492	136	180	64	90	94	150	79	366	145	142	85	180
ASV_18	740	509	419	118	312	138	251	232	200	332	233	189	222	185	151	227	149	192	141	92	179	307	41	71	51	306	99	322	140	152	63	41	209	122	400	240	461	109	112	99	145	110	205	59	438	187	132	95	149
ASV_19	665	503	564	86	199	100	204	205	212	105	111	67	347	302	300	157	132	115	142	68	131	181	135	184	161	139	99	210	121	62	106	55	332	101	244	174	725	285	272	86	108	111	218	88	504	169	117	60	272
ASV_20	974	684	620	140	316	160	149	147	136	192	113	99	332	281	233	250	215	196	89	63	120	159	78	109	110	183	121	362	218	129	54	0	151	85	180	142	521	192	165	116	182	165	123	57	258	112	89	78	216
ASV_21	179	163	107	140	232	108	442	478	375	60	32	23	68	64	54	259	153	206	300	214	496	48	22	39	26	84	171	299	156	41	294	183	951	37	81	69	118	44	46	115	127	119	567	197	1452	54	35	34	61
ASV_22	0	0	0	45	170	67	554	516	501	73	98	85	0	0	0	87	86	58	357	234	586	167	0	0	0	97	54	172	106	68	341	136	1340	158	321	236	45	0	0	73	55	73	583	356	1397	207	126	89	0
ASV_23	339	332	208	152	223	145	349	400	330	271	226	198	115	121	117	199	158	151	179	158	247	218	0	66	90	241	118	287	157	146	123	55	332	133	361	291	211	71	98	95	107	110	244	180	614	166	157	84	101
ASV_24	628	518	397	87	176	104	310	363	283	198	184	126	176	178	159	168	137	119	191	164	220	201	114	104	96	129	96	224	101	76	82	61	300	116	276	222	319	110	155	109	97	98	241	140	549	152	111	78	185
ASV_25	541	440	306	152	289	145	164	257	187	156	146	115	160	170	150	239	172	150	114	120	210	160	59	68	98	204	118	337	163	147	103	61	432	127	368	200	321	126	124	91	162	133	258	106	494	132	90	82	131
ASV_26	317	279	175	111	207	102	130	193	134	319	258	236	123	129	73	123	109	130	102	102	121	309	43	56	70	356	108	273	104	272	86	94	285	220	608	399	212	97	74	83	114	107	150	91	343	278	215	155	90
ASV_27	764	761	492	35	88	35	207	300	178	125	93	67	339	292	233	95	54	70	197	92	259	126	63	117	95	174	51	84	46	108	121	80	407	68	224	120	540	192	185	37	39	34	275	81	685	97	82	69	159
ASV_28	1795	1420	1109	0	0	0	0	0	0	0	0	0	648	583	673	0	0	0	0	0	3	3	80	148	165	0	0	0	0	0	0	0	0	0	0	0	1343	423	560	0	0	0	0	0	0	0	0	0	284
ASV_29	692	554	499	101	218	90	188	225	175	120	110	87	229	221	233	129	115	134	94	80	148	134	76	99	93	151	93	233	117	91	75	72	286	85	245	157	542	166	161	68	107	92	186	65	443	139	85	59	182
ASV_30	292	289	246	83	151	90	186	225	159	85	83	73	143	96	131	122	110	112	102	118	170	125	95	111	154	147	130	347	163	95	136	71	415	138	323	199	192	127	112	62	108	102	208	97	432	108	89	81	118
ASV_31	169	146	128	45	124	51	304	297	216	128	92	84	79	54	81	101	71	70	219	157	304	146	0	82	0	131	61	116	117	108	160	85	586	105	322	199	156	45	64	48	75	64	317	217	832	139	122	109	80
ASV_32	286	248	204	138	415	194	91	87	89	135	129	131	85	83	97	271	218	192	48	47	60	218	27	60	61	146	148	538	187	84	46	44	146	131	422	271	201	78	127	117	187	174	96	35	207	191	160	93	73
ASV_33	713	494	479	73	209	67	97	117	75	126	134	111	264	212	219	101	98	92	56	48	77	198	61	95	110	152	72	203	82	92	75	36	162	78	240	138	499	178	162	49	87	73	121	47	265	156	105	56	172
ASV_34	516	400	458	28	84	62	0	0	0	77	67	63	253	232	342	64	60	46	0	0	0	155	157	219	351	115	66	170	71	54	0	0	0	173	459	281	719	340	254	32	52	64	0	0	0	219	157	114	404
ASV_35	1105	977	575	44	103	51	139	138	136	95	79	36	361	290	253	86	61	81	76	56	110	82	77	105	89	67	31	94	53	63	58	0	171	34	97	49	624	165	167	35	53	39	117	43	257	51	36	21	223
ASV_36	10	8	16	182	458	272	21	23	29	224	230	125	5	5	6	394	307	336	13	5	13	298	0	2	0	276	279	450	368	154	19	5	24	176	594	292	25	4	5	227	238	316	18	8	41	299	188	156	3
ASV_37	634	441	428	92	245	187	13	10	14	50	50	38	284	291	259	305	287	225	7	0	8	63	53	99	137	48	141	511	197	40	7	0	21	39	96	61	584	180	142	158	178	205	0	10	19	52	40	25	210
ASV_38	241	200	185	109	209	149	193	244	216	78	62	71	101	128	113	162	169	130	105	80	176	86	123	148	119	95	102	296	126	71	98	80	327	71	100	90	219	93	103	79	154	92	208	93	506	78	67	38	70
ASV_39	0	0	0	168	441	174	0	0	0	445	265	233	0	0	0	285	223	291	0	0	9	444	0	0	0	329	164	388	195	241	0	0	0	215	635	444	0	0	0	93	213	189	0	0	0	373	331	150	0
ASV_40	202	197	148	257	560	188	35	45	34	350	216	191	64	51	43	342	295	302	30	15	28	252	0	13	11	265	176	419	239	191	14	0	37	72	283	188	104	27	19	173	196	213	30	0	61	147	134	101	27
ASV_41	333	315	229	72	98	62	125	182	151	111	96	70	140	139	138	96	70	83	128	100	149	92	82	92	89	110	88	142	115	101	100	144	337	142	188	121	217	117	70	90	86	102	210	77	388	111	86	111	135
ASV_42	340	276	204	47	145	73	183	149	158	94	82	72	116	104	136	124	122	91	97	82	224	132	48	64	110	82	64	246	113	60	64	52	289	86	251	163	283	172	197	55	94	77	180	114	401	103	104	58	115
ASV_43	353	329	227	92	141	93	148	208	143	71	88	69	126	121	113	96	88	80	93	114	159	89	69	66	84	73	104	239	133	71	90	74	379	79	198	152	227	100	102	67	92	70	207	116	390	84	61	50	100
ASV_44	92	87	105	40	98	42	384	315	269	0	0	0	70	49	68	65	89	51	229	137	351	46	24	34	56	0	64	179	87	0	238	134	860	40	92	68	144	68	62	64	61	84	434	240	950	43	0	0	69
ASV_45	383	276	228	88	169	77	126	136	109	153	129	101	136	137	144	124	63	93	89	83	138	153	81	54	112	167	83	146	74	116	78	56	190	89	182	131	194	89	98	37	99	56	190	94	234	109	97	65	105
ASV_46	259	190	137	46	118	43	416	419	369	90	58	38	57	55	51	70	50	64	196	186	344	66	0	22	21	98	0	58	50	53	144	64	544	24	79	67	143	0	34	34	41	54	386	186	849	40	33	28	45
ASV_47	456	459	320	0	3	0	113	165	112	187	147	120	221	188	177	5	0	4	126	89	152	272	44	62	63	262	0	0	0	172	62	26	139	73	283	176	349	138	140	0	0	0	108	93	262	181	114	96	85
ASV_48	286	261	217	61	133	61	156	261	128	86	72	50	115	157	78	103	90	98	152	100	160	103	56	61	51	134	82	124	83	98	112	45	218	39	122	107	220	76	80	40	74	84	186	68	374	62	62	49	95
ASV_49	117	92	67	0	71	36	348	400	304	107	83	115	0	0	0	43	29	55	227	159	356	99	0	0	0	114	0	65	48	111	126	73	549	69	171	101	76	0	0	0	39	0	318	208	814	97	89	0	0
ASV_50	169	157	156	76	142	81	180	179	139	97	89	59	68	67	83	125	110	90	92	109	129	90	30	41	65	68	96	156	74	47	118	78	278	73	189	141	144	62	76	77	103	89	186	97	418	119	71	67	84
ASV_51	85	42	34	64	118	47	188	181	164	253	217	163	29	56	34	86	78	77	87	72	141	255	0	0	36	218	43	151	75	142	75	67	249	155	414	243	55	33	28	36	61	50	155	80	358	173	143	91	29
ASV_52	267	246	154	97	256	104	211	201	175	143	126	108	68	60	87	186	130	102	73	88	134	139	0	0	0	103	84	254	122	87	50	42	219	58	172	122	152	43	46	61	94	77	143	93	298	96	67	47	60
ASV_53	107	74	90	55	149	87	133	140	119	78	69	68	53	37	53	122	119	80	84	62	138	140	0	27	41	129	81	225	109	62	94	53	321	143	320	233	125	55	46	95	93	99	161	79	365	185	150	84	41
ASV_54	379	319	256	97	100	69	105	200	126	60	60	44	128	125	125	88	94	67	86	79	141	61	45	65	108	70	91	168	93	66	74	58	242	49	104	79	211	115	84	41	67	73	124	49	307	38	38	37	103
ASV_55	148	105	104	35	108	43	188	194	162	103	94	72	56	33	63	70	57	53	115	96	198	134	28	0	50	91	46	150	83	60	86	56	372	84	247	147	102	50	43	41	49	63	199	116	507	92	88	0	60
ASV_56	301	265	211	89	309	136	113	119	77	0	0	0	189	142	164	289	269	221	110	36	130	0	18	38	37	0	95	189	101	0	48	27	152	0	0	0	355	122	103	130	145	120	74	41	263	0	0	0	94
ASV_57	108	110	114	52	143	60	183	246	191	129	116	104	67	53	58	79	87	64	122	95	145	166	0	22	0	121	42	93	56	97	127	45	259	89	205	139	129	56	41	0	66	0	178	121	440	156	127	76	38
ASV_58	602	457	358	90	101	66	0	0	0	91	52	73	204	156	205	74	64	57	0	0	0	88	79	114	115	72	0	181	50	84	0	0	46	77	167	125	329	139	173	0	0	68	0	0	43	110	67	68	170
ASV_59	96	70	46	213	472	189	0	0	0	84	69	43	41	31	0	383	367	318	0	0	0	86	0	0	0	112	259	624	259	67	0	0	28	59	121	53	63	0	0	186	250	214	0	0	36	57	64	43	41
ASV_60	868	634	480	65	99	34	0	0	0	0	0	0	243	194	262	62	55	58	0	0	0	59	85	115	147	0	89	125	57	0	0	0	0	0	73	81	400	180	224	62	74	82	0	0	0	0	0	0	230
ASV_61	353	237	187	103	225	97	179	194	144	106	75	63	88	63	88	140	114	146	84	62	144	82	0	28	0	105	58	190	106	80	49	57	197	0	99	67	160	44	37	76	112	83	148	63	301	49	36	0	61
ASV_62	258	247	185	63	128	56	120	171	145	44	48	42	88	80	86	88	64	68	82	83	128	57	40	42	75	68	84	184	111	64	73	49	302	42	137	75	165	77	72	52	82	65	155	65	354	46	39	21	101
ASV_63	72	68	53	90	137	97	74	42	77	99	104	104	79	42	59	112	112	95	69	66	51	153	30	38	50	132	78	243	130	95	80	42	136	123	354	205	88	54	52	78	85	75	98	65	138	175	169	67	52
ASV_64	137	118	88	51	77	60	99	119	102	34	31	33	97	84	72	80	83	69	41	49	84	71	53	55	109	75	81	273	121	40	103	57	351	104	242	123	275	105	69	76	100	90	136	51	317	56	56	41	112
ASV_65	372	322	232	130	251	102	0	0	0	105	72	49	125	107	128	164	151	175	0	0	0	108	38	58	55	88	142	292	195	73	0	0	0	33	152	101	248	102	118	105	125	144	0	0	34	70	54	38	105
ASV_66	254	180	186	91	180	104	86	134	88	0	0	0	129	125	116	171	151	135	62	61	107	0	58	74	67	0	127	202	144	0	46	0	195	0	0	60	272	115	111	95	123	105	101	92	332	0	0	0	133
ASV_67	600	560	370	57	105	40	49	45	43	60	57	40	159	177	144	61	37	58	33	0	46	59	80	85	83	75	43	91	52	53	0	0	80	52	109	51	298	169	103	0	54	46	53	0	111	43	56	51	140
ASV_68	312	237	168	0	100	41	167	245	171	0	49	39	92	91	94	92	73	59	108	137	189	0	44	55	88	0	58	154	85	0	104	81	425	0	95	53	176	67	57	0	0	77	214	99	473	0	0	0	76
ASV_69	0	0	0	111	418	141	0	0	0	209	132	129	0	0	0	255	200	283	0	0	0	233	0	0	0	193	150	335	147	144	0	0	0	114	379	223	0	0	0	110	229	177	0	0	0	194	178	89	0
ASV_70	358	277	189	39	83	46	178	174	153	61	46	50	105	71	75	83	53	39	105	62	134	59	39	46	46	66	52	68	43	46	79	57	260	55	75	73	193	42	49	25	69	56	185	81	377	47	41	52	61
ASV_71	0	0	0	230	522	190	104	122	74	22	0	0	0	0	0	311	242	274	47	42	138	0	0	0	0	0	201	531	338	0	39	35	168	0	23	27	0	0	0	170	211	214	82	69	243	0	0	0	0
ASV_72	226	227	140	59	90	52	87	118	84	106	88	71	80	97	99	81	81	83	63	70	113	97	0	41	42	87	70	154	74	74	60	40	215	61	151	95	128	42	68	52	83	62	110	52	292	67	61	46	69
ASV_73	151	102	77	52	183	79	216	217	155	0	0	0	45	31	27	154	110	94	123	109	200	0	18	0	0	0	91	228	171	0	93	106	338	0	0	0	67	32	47	74	102	97	209	108	537	0	0	0	61
ASV_74	133	162	65	0	67	0	128	193	158	87	76	0	50	43	0	68	58	0	126	107	198	87	0	0	0	111	86	89	79	57	118	95	397	0	157	112	86	59	0	0	67	0	210	94	550	63	77	59	57
ASV_75	248	223	136	91	107	70	75	114	77	67	64	48	89	90	70	134	65	83	53	31	89	90	36	58	60	107	90	147	75	66	46	47	199	42	103	67	164	83	62	78	78	63	102	60	216	57	40	45	71
ASV_76	171	132	120	54	143	51	202	209	189	44	33	23	47	56	51	102	61	93	155	117	186	67	0	0	0	57	46	131	65	34	106	54	356	0	65	45	119	26	32	59	66	54	214	97	555	34	0	0	31
ASV_77	268	275	144	69	109	61	102	128	86	67	56	44	77	75	80	82	53	45	50	66	94	68	24	36	54	92	81	159	57	49	39	38	247	49	165	103	167	65	66	39	57	54	136	38	283	61	45	42	70
ASV_78	356	336	268	90	234	87	0	0	0	0	0	0	159	155	147	187	190	120	0	0	0	0	64	98	91	0	126	307	191	0	0	0	0	0	0	0	318	125	135	91	131	121	0	0	0	0	0	0	156
ASV_79	141	132	91	62	66	39	107	140	91	76	38	0	94	78	78	90	53	65	79	84	117	68	0	56	44	86	97	141	87	42	74	59	294	30	108	68	171	38	60	41	106	50	143	54	306	70	51	34	85
ASV_80	251	185	167	93	204	79	112	100	89	103	92	81	60	59	48	135	104	89	61	50	72	94	0	24	22	102	53	192	84	69	16	0	128	41	143	109	127	43	50	64	93	70	99	57	205	82	69	37	48
ASV_81	289	231	158	0	57	28	189	261	197	38	41	34	79	101	75	55	38	50	182	89	219	54	34	34	39	43	0	46	26	22	67	65	358	0	72	48	126	55	55	27	40	30	188	67	492	0	0	21	54
ASV_82	337	394	201	81	146	71	91	139	81	117	98	59	72	66	48	95	64	91	60	65	99	81	14	28	30	103	75	118	53	69	32	28	150	34	129	61	126	37	24	32	71	61	99	45	257	56	49	29	24
ASV_83	120	142	116	41	60	34	92	132	63	67	39	38	99	80	72	93	51	84	55	45	72	76	33	37	63	84	96	223	87	62	55	56	203	0	165	126	215	57	36	45	82	66	106	54	250	49	55	40	83
ASV_84	137	124	103	119	147	100	118	115	99	54	80	52	73	70	53	129	118	130	70	54	72	63	30	37	76	59	72	171	111	46	45	39	164	45	90	80	102	61	68	86	107	96	87	67	191	54	53	36	75
ASV_85	127	111	88	0	101	59	174	183	153	56	49	29	31	0	43	81	58	67	97	97	199	72	26	0	25	52	56	172	79	37	72	49	359	56	151	106	95	30	37	36	66	56	184	100	426	52	0	0	59
ASV_86	169	127	104	0	52	0	215	241	217	0	0	0	57	47	39	47	0	43	220	133	272	0	24	20	16	0	32	61	46	0	121	85	465	0	39	0	104	39	39	0	35	0	257	141	656	0	0	0	28
ASV_87	164	121	111	108	278	113	39	33	30	49	44	51	56	44	48	201	180	162	23	0	25	83	20	21	29	69	128	316	183	63	16	0	50	46	163	108	126	49	44	115	170	141	29	19	72	60	49	22	53
ASV_88	229	182	151	0	66	0	213	226	147	42	0	0	91	85	101	42	0	0	102	87	177	40	57	38	34	39	0	64	66	36	101	45	278	0	72	50	180	65	73	0	0	35	181	139	403	0	0	22	107
ASV_89	214	221	118	27	34	0	0	0	0	213	161	108	110	102	87	24	0	24	0	0	0	216	36	42	44	331	31	23	23	169	0	0	0	99	339	246	196	92	73	26	33	23	0	0	0	164	120	113	82
ASV_90	15	41	16	116	261	111	106	172	136	43	41	50	0	51	41	181	168	183	84	87	151	58	0	0	0	30	98	169	174	57	51	24	177	0	41	44	6	0	0	102	145	114	121	69	367	35	0	47	49
ASV_91	201	200	86	80	258	103	34	31	27	80	70	61	48	46	38	133	88	128	14	18	25	74	18	23	26	56	125	449	160	45	18	10	81	69	215	134	89	31	32	52	117	114	44	18	89	62	50	32	49
ASV_92	159	211	162	102	120	61	87	66	0	73	74	57	117	129	107	100	88	66	0	0	0	104	39	62	79	170	90	108	57	102	0	0	119	0	109	123	153	97	82	64	102	71	88	0	89	71	85	40	77
ASV_93	148	142	110	42	162	71	56	65	42	126	142	113	57	53	68	84	82	80	0	19	34	124	0	30	31	128	74	153	73	75	0	0	62	76	226	186	110	55	55	58	75	92	59	36	76	135	111	65	44
ASV_94	185	163	106	53	103	51	103	114	78	80	62	49	64	61	39	84	58	69	97	43	90	96	20	23	26	111	52	117	67	63	59	36	239	43	89	107	112	49	38	49	58	46	126	47	293	87	56	43	48
ASV_95	190	160	117	60	141	59	96	75	90	78	46	47	64	39	53	94	76	101	72	27	77	96	28	0	21	100	84	128	101	55	64	42	208	57	129	91	109	41	43	64	88	106	103	31	218	74	49	46	32
ASV_96	139	128	104	46	84	61	183	138	124	58	64	14	92	67	57	82	73	71	93	59	95	35	27	28	43	56	49	136	46	28	90	56	311	35	64	32	122	64	29	33	76	47	147	36	335	24	24	25	52
ASV_97	239	164	214	41	98	65	56	31	46	27	30	37	93	98	99	72	60	61	0	0	54	58	41	58	81	0	40	205	66	0	33	26	144	50	135	93	286	117	112	36	59	56	78	40	153	70	54	0	148
ASV_98	200	165	109	39	90	45	87	107	98	39	47	19	69	69	55	65	42	54	58	38	88	46	32	47	87	65	62	123	59	36	53	51	189	79	109	60	149	89	40	39	64	61	125	43	259	61	52	42	74
ASV_99	175	168	107	58	137	63	183	190	151	0	0	0	51	0	44	106	81	72	141	84	149	47	0	0	0	0	68	147	110	37	88	50	220	0	58	48	96	0	0	81	67	55	176	113	347	0	0	0	47
ASV_100	365	250	223	0	0	0	157	141	137	0	0	0	84	97	123	0	0	0	90	90	177	0	35	46	46	0	0	0	0	0	83	43	293	0	0	0	314	94	94	0	0	0	174	91	424	0	0	0	102
ASV_101	160	129	111	52	118	58	142	129	136	53	59	34	42	42	43	83	66	72	68	52	132	50	0	0	30	37	42	134	52	30	57	41	206	41	83	41	121	53	45	52	58	51	138	57	326	50	42	23	55
ASV_102	84	67	0	0	0	0	268	303	207	0	0	0	0	0	0	0	0	0	167	133	248	38	0	0	0	0	0	0	0	0	150	81	458	0	50	41	67	0	0	0	0	0	304	188	775	0	0	0	0
ASV_103	285	296	196	43	53	58	48	54	54	37	20	33	107	98	94	69	77	44	49	78	54	26	51	64	70	29	105	52	55	0	39	39	114	58	23	21	188	70	59	89	44	62	80	53	129	41	31	0	98
ASV_104	162	147	82	40	56	26	103	108	111	46	44	16	67	57	36	51	53	68	105	48	105	52	26	34	21	56	55	75	33	44	55	50	277	37	93	48	124	48	33	37	55	31	126	45	367	43	38	32	48
ASV_105	148	131	64	34	68	30	47	68	70	60	54	48	78	76	59	72	45	60	46	68	65	81	38	52	0	106	85	98	58	75	65	0	115	66	143	121	126	59	42	38	42	60	101	42	143	61	82	51	87
ASV_106	169	161	160	26	55	33	119	134	105	47	28	36	74	63	71	52	38	34	63	58	142	46	41	46	43	41	33	90	53	14	67	25	164	31	71	44	173	67	72	27	41	25	129	73	296	41	18	18	86
ASV_107	342	302	209	61	123	43	94	110	93	102	98	73	75	105	61	92	51	57	42	39	77	82	14	22	19	86	46	75	41	55	29	20	95	25	50	50	98	36	28	41	46	41	87	37	121	45	26	31	37
ASV_108	232	167	86	54	74	32	105	83	92	57	0	0	82	71	78	98	68	70	104	58	128	0	0	45	56	83	75	79	46	0	90	55	227	0	36	72	121	60	79	27	38	35	102	46	236	0	51	0	57
ASV_109	205	143	127	0	25	0	226	191	209	0	19	0	68	53	78	13	16	11	87	78	198	0	30	30	58	0	0	22	0	0	88	54	339	0	26	18	171	71	69	0	0	0	182	101	473	0	0	0	70
ASV_110	234	261	145	32	80	38	60	56	68	52	38	19	135	126	121	79	70	59	82	48	68	53	24	43	36	79	59	71	41	23	32	26	81	27	64	46	228	89	70	60	64	48	62	28	146	33	32	23	53
ASV_111	182	152	168	42	95	33	92	144	105	67	70	42	53	61	79	62	47	49	73	69	76	61	19	32	23	66	40	78	38	48	52	22	128	40	90	61	123	38	46	23	38	41	92	51	243	54	41	40	36
ASV_112	177	167	101	24	44	29	96	108	73	71	56	26	81	53	60	48	36	56	69	57	84	44	23	38	23	51	47	109	47	57	80	62	258	47	90	69	108	34	30	22	44	28	105	34	241	25	28	19	46
ASV_113	131	85	75	74	57	0	91	100	85	61	38	54	55	0	50	41	59	35	71	61	93	48	55	62	74	78	48	58	69	29	54	54	177	0	94	64	125	65	66	0	0	53	105	72	230	0	28	51	69
ASV_114	495	359	201	0	53	0	131	122	78	0	0	0	100	102	90	62	0	42	57	52	96	26	0	43	32	32	0	51	0	0	55	29	122	0	48	33	244	105	51	0	39	0	102	48	219	0	0	0	85
ASV_115	227	190	128	0	81	34	72	81	84	66	87	47	80	69	60	59	42	34	50	42	77	87	21	31	41	50	33	60	41	44	49	0	100	56	130	71	111	55	64	27	31	44	99	53	168	70	54	52	61
ASV_116	280	207	127	86	147	66	31	63	37	42	0	0	77	71	67	84	89	86	39	51	49	0	41	42	42	35	58	159	77	0	44	28	109	29	67	46	123	51	50	46	102	75	65	44	99	0	17	0	61
ASV_117	51	38	35	24	47	61	78	48	49	48	66	47	41	0	35	63	58	38	34	38	51	58	21	31	44	54	64	121	99	42	42	23	140	100	292	186	52	31	24	42	53	64	58	41	173	104	81	57	44
ASV_118	166	153	96	0	0	0	131	130	122	44	51	39	69	47	61	0	0	0	122	87	150	40	0	30	22	56	0	0	0	40	81	33	253	48	108	58	112	33	51	0	0	0	151	91	320	49	31	26	55
ASV_119	214	149	230	41	106	67	0	0	0	17	0	0	105	104	147	102	68	52	0	0	0	28	51	85	107	0	57	169	83	11	0	0	0	34	77	52	335	148	126	48	62	62	0	0	0	42	32	18	139
ASV_120	0	0	0	46	74	39	79	107	70	129	146	94	0	0	0	63	49	70	56	43	97	120	0	0	0	109	32	96	67	88	34	30	108	69	263	179	0	0	0	25	43	47	76	50	182	116	72	72	0
ASV_121	76	74	58	63	166	62	74	91	87	76	80	51	27	0	27	111	92	104	0	49	62	99	0	0	0	65	67	175	79	51	42	31	75	49	135	75	61	0	27	43	74	69	71	49	143	60	59	36	31
ASV_122	311	243	176	30	63	23	52	40	31	76	66	48	62	60	55	38	51	35	0	25	43	71	25	41	39	84	22	83	47	78	29	31	84	42	128	85	130	51	45	24	26	28	54	0	104	66	59	27	71
ASV_123	80	77	67	50	116	67	115	115	94	127	127	73	0	0	0	75	70	51	51	66	74	128	0	0	0	94	48	106	62	42	0	29	85	58	174	136	51	0	0	29	58	39	98	37	154	85	76	48	0
ASV_124	103	59	73	44	134	45	143	157	101	73	62	54	25	0	25	76	63	60	83	47	88	59	0	0	0	58	40	125	62	24	56	19	158	24	88	60	58	28	19	45	63	44	119	46	291	43	26	18	29
ASV_125	65	54	46	79	127	53	67	56	46	56	83	53	35	22	29	124	75	71	39	29	65	60	19	13	22	78	90	183	95	54	51	38	119	41	139	73	42	36	16	59	85	64	77	24	152	41	31	58	33
ASV_126	176	193	111	58	111	57	58	82	64	56	47	46	53	68	41	72	70	47	53	51	64	65	13	34	32	64	57	62	46	48	54	36	108	39	57	43	107	58	57	32	66	47	75	20	145	34	0	28	48
ASV_127	181	104	147	45	152	77	84	75	63	0	0	0	73	80	64	113	95	70	51	0	63	38	38	29	78	30	43	175	64	0	0	0	81	0	65	34	143	71	82	104	64	95	61	0	124	0	0	0	68
ASV_128	168	150	100	70	178	64	95	94	71	66	58	44	41	45	32	77	52	68	43	50	54	41	0	20	18	35	42	176	68	24	24	21	116	22	67	67	88	33	28	35	67	55	87	30	163	36	29	0	38
ASV_129	86	123	74	31	68	27	50	68	52	54	70	67	37	42	32	31	28	26	31	0	58	91	13	31	27	68	27	92	36	38	52	41	136	69	183	122	93	35	49	37	28	30	110	28	179	78	71	54	44
ASV_130	217	152	121	89	143	0	124	109	122	69	52	85	32	47	39	76	74	61	41	61	95	79	0	0	0	75	0	138	105	0	0	0	119	0	84	82	101	26	40	50	37	63	76	74	190	35	0	0	38
ASV_131	121	90	109	54	125	73	75	52	58	59	47	52	48	40	51	87	64	78	41	0	60	59	16	23	30	37	37	94	70	57	42	0	108	32	113	82	100	38	49	38	64	56	76	34	176	52	41	23	55
ASV_132	101	195	93	32	54	36	85	103	93	41	27	20	48	66	50	56	46	42	77	67	122	57	26	26	34	88	49	153	31	62	43	34	190	30	68	37	130	40	24	58	31	30	82	19	175	25	20	17	18
ASV_133	216	196	156	0	51	0	40	79	77	39	40	43	92	109	101	69	29	0	45	0	52	58	40	43	90	59	0	98	46	46	0	0	97	41	101	82	206	85	70	36	0	37	38	0	112	49	0	27	104
ASV_134	239	213	145	36	99	41	81	74	63	59	42	34	73	81	74	75	53	62	60	25	56	41	24	26	31	45	60	98	84	41	21	19	55	17	66	60	171	48	49	60	52	49	26	0	67	29	22	22	47
ASV_135	41	47	0	43	75	28	138	145	99	102	88	62	0	0	0	64	37	35	79	81	124	91	0	0	0	99	0	89	69	66	0	0	158	37	154	126	25	0	0	28	47	47	131	85	252	67	57	36	0
ASV_136	83	39	55	56	105	39	83	106	77	95	68	29	36	36	54	89	77	61	47	56	100	61	0	18	30	75	43	105	48	57	32	31	164	39	96	59	64	31	0	37	54	44	95	31	208	27	39	0	26
ASV_137	158	138	99	49	96	53	97	143	90	89	73	63	46	47	35	55	21	54	50	57	114	57	15	0	20	57	18	48	22	52	30	24	137	31	84	43	72	22	32	0	39	37	120	41	220	41	36	23	34
ASV_138	323	297	186	81	182	93	0	25	0	23	12	0	95	61	109	150	106	126	15	13	15	0	24	51	26	0	71	153	92	0	0	0	11	0	0	0	183	53	52	89	98	75	0	0	22	0	0	0	63
ASV_139	104	114	91	57	66	55	68	108	48	47	43	0	71	79	58	69	58	51	0	32	55	53	25	43	62	59	60	89	76	40	0	26	51	44	78	51	127	58	53	77	55	51	62	0	66	58	35	39	66
ASV_140	81	115	56	35	64	35	86	118	94	35	38	27	49	32	29	54	50	45	101	44	116	28	14	0	14	32	46	78	37	33	84	46	226	15	60	16	65	27	12	23	61	38	161	31	318	27	25	10	17
ASV_141	179	130	102	0	91	30	157	170	122	67	49	39	0	32	0	40	36	41	85	67	134	66	0	0	0	63	62	91	40	0	69	0	173	0	106	70	83	0	0	0	0	0	128	70	265	0	38	0	45
ASV_142	257	183	186	45	67	50	114	122	120	0	0	0	87	65	70	55	57	54	73	42	85	0	0	32	27	0	58	106	51	0	33	0	135	0	0	0	127	43	56	0	0	60	92	48	219	0	0	0	75
ASV_143	90	113	93	52	59	44	26	40	37	38	47	41	94	69	54	35	54	59	45	46	28	77	29	29	36	62	52	104	56	39	44	36	89	41	110	65	95	58	37	33	77	46	54	31	67	46	47	22	75
ASV_144	212	158	106	62	163	77	89	90	63	36	65	37	41	39	34	96	64	74	28	31	49	52	0	0	22	37	43	176	100	35	0	0	83	0	63	52	66	32	32	28	53	45	56	21	145	29	29	26	41
ASV_145	118	135	107	26	57	39	68	79	67	27	53	42	56	63	58	53	45	42	37	45	74	45	23	49	51	38	47	79	36	0	42	34	131	40	106	44	99	46	41	36	48	27	81	37	131	32	32	0	37
ASV_146	126	107	132	0	41	43	63	44	56	65	44	47	69	60	57	0	0	32	34	0	36	65	37	42	71	0	31	73	0	42	0	41	133	59	108	57	197	109	87	0	42	49	73	0	168	49	50	60	108
ASV_147	0	75	59	0	82	47	95	89	81	0	43	0	43	39	42	66	68	0	0	0	79	66	53	48	105	35	55	59	85	26	0	0	79	53	113	110	99	82	72	0	77	0	62	47	82	48	69	74	81
ASV_148	56	37	29	57	145	70	126	132	117	36	28	24	0	0	22	73	66	66	65	55	83	41	0	0	0	36	51	137	59	18	40	33	173	33	61	41	53	24	0	29	53	70	124	46	241	32	25	19	22
ASV_149	30	56	48	29	55	37	79	54	79	0	0	15	45	50	52	27	56	18	49	49	62	27	35	51	86	0	26	59	31	44	55	38	206	74	179	61	48	69	39	32	28	51	89	76	149	33	45	47	66
ASV_150	109	112	75	15	40	22	177	158	118	50	30	22	31	8	37	22	19	28	92	59	124	24	0	0	14	22	12	33	30	20	66	42	259	21	39	23	54	0	29	6	24	0	172	103	340	15	20	13	24
ASV_151	207	174	136	51	80	31	59	77	43	57	42	38	77	62	64	65	52	52	35	38	72	40	0	30	33	58	37	66	37	44	30	20	88	23	57	39	116	36	25	29	36	52	60	23	116	36	19	18	50
ASV_152	97	79	73	97	108	88	48	109	59	61	75	74	36	27	0	78	114	69	73	48	54	59	0	0	0	80	112	111	68	64	57	0	83	0	62	0	65	0	30	0	106	92	121	0	129	50	0	42	0
ASV_153	74	61	40	46	77	37	87	126	72	0	0	0	26	34	16	67	60	75	97	66	91	8	8	6	11	5	69	141	54	0	103	46	262	0	6	6	41	23	12	31	62	42	151	53	358	0	0	0	15
ASV_154	218	217	115	31	41	0	72	88	58	58	56	40	67	65	64	33	23	19	62	30	60	28	19	27	41	50	26	41	19	36	39	21	79	28	47	49	159	49	53	0	27	23	75	31	146	46	30	0	58
ASV_155	96	94	67	33	67	26	51	68	53	30	40	35	45	46	43	50	38	39	66	39	70	41	27	34	59	37	30	84	53	30	55	52	112	48	81	67	72	47	37	37	48	38	59	46	157	34	32	0	57
ASV_156	120	114	81	33	51	28	41	38	27	67	29	0	67	58	58	66	25	53	33	27	55	69	38	41	24	89	74	68	42	36	35	0	113	42	99	90	120	43	37	0	53	34	31	23	123	43	67	38	50
ASV_157	97	113	60	28	41	0	132	91	137	0	0	0	54	52	38	41	43	34	136	137	108	0	0	84	36	0	0	60	0	0	121	107	204	0	39	0	76	57	20	0	0	0	118	80	247	0	0	0	53
ASV_158	165	107	82	27	73	33	53	72	65	49	38	43	50	49	39	61	40	41	44	38	60	40	22	18	21	40	30	88	65	38	36	38	109	0	70	52	75	36	39	20	43	36	86	57	163	45	27	0	43
ASV_159	151	116	73	81	257	109	0	0	0	19	14	0	34	26	44	183	151	145	0	0	0	0	0	13	18	0	113	294	193	14	0	0	0	10	38	22	78	21	0	93	140	134	0	0	0	18	18	0	42
ASV_160	51	52	43	58	123	56	120	102	105	48	57	43	0	0	14	80	69	62	48	43	77	78	0	0	0	64	27	142	55	43	42	36	151	0	101	60	20	0	0	35	64	48	97	43	221	51	19	0	0
ASV_161	144	120	68	36	52	39	42	57	50	36	48	35	58	74	55	64	35	36	35	35	43	34	26	35	49	58	26	55	48	32	44	47	93	36	86	59	70	70	51	30	53	22	54	31	108	43	49	31	58
ASV_162	66	0	37	39	122	64	52	40	59	47	54	39	0	0	0	89	97	59	0	0	40	52	0	0	0	27	47	226	104	50	38	40	118	58	129	95	70	0	0	53	84	99	57	0	118	79	47	45	0
ASV_163	87	86	90	61	141	73	0	0	0	77	78	47	0	55	52	77	107	71	0	0	0	94	0	25	42	49	70	200	72	27	0	0	0	73	150	63	93	39	47	47	90	66	0	0	0	79	65	34	26
ASV_164	84	93	43	22	42	0	76	105	46	38	45	27	40	41	41	43	21	39	69	38	98	75	0	16	30	83	18	50	12	55	51	17	122	43	119	54	88	30	32	23	21	26	70	38	145	57	59	56	35
ASV_165	122	137	95	22	78	38	31	29	16	49	64	38	54	65	53	52	40	45	19	7	16	47	21	39	26	81	51	116	43	41	30	18	65	58	145	54	94	34	39	22	35	41	29	0	67	51	52	34	54
ASV_166	390	341	230	0	25	0	0	0	0	65	39	31	96	122	97	0	0	0	0	0	0	41	43	55	52	45	0	0	23	0	0	0	47	25	84	60	221	61	89	0	0	0	29	0	61	39	41	0	106
ASV_167	115	107	51	40	84	70	0	73	0	40	28	0	97	44	81	69	75	66	0	0	49	34	71	0	64	47	52	120	79	0	0	0	98	30	44	0	90	0	47	60	88	46	56	0	134	20	25	0	76
ASV_168	0	0	0	0	0	0	186	184	191	40	27	33	0	0	0	0	0	0	111	105	153	31	0	0	0	24	0	0	0	15	78	47	284	25	63	27	0	0	0	0	0	0	202	85	451	54	39	16	0
ASV_169	225	154	157	21	69	33	36	25	39	58	44	40	80	59	76	57	34	23	0	23	43	74	24	40	39	53	35	82	22	0	24	0	36	32	94	73	193	54	58	32	40	24	30	25	38	70	50	0	67
ASV_170	115	97	54	0	39	46	39	45	55	31	47	24	49	49	49	65	67	41	77	45	75	49	0	36	0	53	0	74	50	52	56	33	107	31	57	52	67	60	0	28	25	44	63	38	116	46	43	36	45
ASV_171	138	116	90	0	0	0	0	0	0	256	138	81	30	33	28	0	0	0	0	0	0	231	11	11	15	218	0	0	0	166	0	0	0	79	224	171	83	30	22	0	0	0	0	0	0	110	104	44	36
ASV_172	72	99	51	0	22	0	60	87	59	33	29	0	56	38	46	39	33	31	49	43	71	49	0	19	22	71	32	69	35	30	63	33	172	33	75	74	124	24	33	0	26	0	85	27	235	34	41	25	52
ASV_173	140	129	104	0	53	0	67	76	50	36	32	0	78	68	69	0	0	0	50	37	69	40	34	43	47	39	0	83	69	18	49	0	150	0	71	60	159	49	63	0	0	0	80	0	207	29	40	0	73
ASV_174	123	149	72	23	73	30	35	46	34	53	47	42	68	60	36	62	67	51	22	18	45	47	22	31	34	46	54	114	58	49	31	0	102	34	57	62	104	37	36	25	66	26	37	17	82	24	35	24	46
ASV_175	151	140	84	23	54	26	33	52	40	42	42	26	49	39	30	50	33	55	0	0	49	50	27	32	27	56	49	91	42	50	39	20	134	29	71	47	91	39	37	23	52	69	42	21	118	42	33	27	50
ASV_176	101	102	58	29	71	36	18	32	0	58	54	50	58	41	53	80	49	64	35	0	32	77	0	33	30	58	62	101	55	61	23	0	47	28	50	64	59	30	29	33	54	44	41	0	74	55	47	41	55
ASV_177	122	73	106	50	64	25	52	50	53	54	42	37	32	51	43	58	37	44	36	39	84	46	0	0	31	56	51	120	44	30	25	29	138	0	69	45	71	30	0	20	45	35	56	17	98	24	27	21	38
ASV_178	99	95	49	36	57	0	49	55	36	58	56	45	58	64	35	54	50	55	45	25	46	47	20	23	36	55	41	86	45	32	31	21	107	0	58	53	88	44	39	33	51	39	47	0	146	0	0	42	48
ASV_179	35	23	56	50	34	38	117	77	123	13	41	0	24	25	22	30	26	34	36	31	111	36	0	19	47	14	41	63	44	22	48	22	336	26	29	34	49	28	32	34	30	22	93	42	219	27	26	0	0
ASV_180	121	126	91	41	101	39	24	33	0	61	63	48	32	32	46	78	81	76	54	0	21	74	0	23	13	74	43	96	45	58	0	0	43	35	77	54	103	41	35	48	48	36	41	0	61	37	39	21	29
ASV_181	211	161	136	31	96	62	9	13	8	21	29	16	65	58	73	97	72	67	0	0	13	24	21	24	38	23	43	130	47	8	0	0	15	18	58	19	183	72	66	44	57	55	0	0	30	29	11	9	58
ASV_182	185	114	95	20	35	18	48	55	43	46	52	33	41	43	36	25	36	28	34	39	51	61	26	32	0	66	0	50	29	58	26	13	79	34	97	74	104	0	47	20	0	27	47	30	138	56	43	14	37
ASV_183	116	79	77	0	79	41	41	44	61	0	0	0	48	61	90	63	59	35	44	39	32	57	0	34	53	39	25	100	37	0	30	0	76	41	109	64	131	70	64	38	0	51	38	49	90	66	41	0	66
ASV_184	198	195	93	55	106	51	39	62	53	60	39	36	62	44	66	71	62	66	0	0	42	42	0	22	0	56	45	99	110	39	0	0	65	0	60	43	133	29	23	0	53	37	40	0	86	23	26	0	36
ASV_185	47	41	34	0	60	63	78	82	57	29	26	22	16	25	0	50	38	36	64	53	69	0	0	0	42	20	30	53	34	13	96	76	212	39	55	24	57	21	0	26	49	26	99	63	216	16	12	0	0
ASV_186	51	47	35	35	80	33	111	116	106	12	17	16	39	35	42	72	66	32	65	45	90	32	24	9	19	51	23	71	19	21	41	21	135	14	52	40	43	21	15	30	30	37	92	38	183	29	24	16	14
ASV_187	231	192	153	66	67	0	0	0	0	37	0	39	79	107	78	61	36	60	0	0	0	26	28	57	39	32	47	57	41	0	0	0	0	18	49	45	164	73	80	52	0	27	0	0	59	46	0	27	86
ASV_188	54	66	28	0	0	0	142	197	160	0	41	37	0	0	28	0	0	0	131	116	186	46	0	0	0	22	0	0	0	39	71	70	246	0	0	0	32	0	0	0	0	0	179	54	358	0	0	0	0
ASV_189	141	91	62	41	68	49	61	77	79	14	0	0	30	29	38	58	50	55	44	48	89	0	31	0	48	17	50	108	49	0	36	24	151	0	25	26	79	46	18	34	48	38	90	25	195	0	0	0	33
ASV_190	108	89	67	64	103	54	58	72	51	60	54	44	36	32	44	56	67	71	42	0	43	54	22	13	15	77	36	57	42	40	0	0	46	28	44	40	65	33	27	23	39	29	52	33	126	36	33	21	25
ASV_191	80	55	60	28	56	28	62	70	42	26	24	25	0	46	51	38	33	37	34	31	47	31	35	27	48	33	40	77	47	15	46	32	76	32	95	55	100	33	53	20	44	42	67	25	105	30	27	23	61
ASV_192	195	165	126	43	91	39	30	31	0	56	34	33	44	36	42	61	47	59	0	0	28	50	16	22	30	32	44	104	45	23	35	11	55	21	87	38	92	35	24	32	44	33	51	0	92	34	23	13	31
ASV_193	87	89	69	41	39	44	73	91	50	58	57	61	23	20	27	33	26	43	46	17	53	60	0	0	0	83	31	28	26	30	35	26	72	35	53	85	53	36	0	30	52	47	65	25	131	50	40	27	17
ASV_194	73	52	71	0	24	8	117	93	122	26	31	25	37	0	48	18	19	0	70	63	87	15	0	0	20	17	0	28	22	23	79	55	180	16	36	18	60	0	38	10	12	0	123	69	263	32	45	9	30
ASV_195	451	408	302	0	0	0	0	0	0	0	0	0	148	106	108	0	0	0	0	0	0	0	48	62	51	0	0	0	0	0	0	0	0	0	0	0	302	90	104	0	0	0	0	0	0	0	0	0	77
ASV_196	106	118	95	26	64	32	24	27	31	57	61	50	46	35	43	23	29	25	0	0	0	62	15	32	48	36	25	115	36	40	0	0	30	61	181	102	88	26	55	26	39	33	28	0	48	71	37	39	45
ASV_197	87	87	71	88	166	110	15	28	13	0	0	0	42	0	49	114	144	91	9	9	13	0	0	0	0	0	87	216	95	0	5	0	26	0	46	0	71	54	63	62	97	81	16	14	24	0	0	0	51
ASV_198	126	142	100	0	65	57	57	93	53	32	36	0	57	44	32	70	37	69	70	28	56	20	0	0	0	31	33	60	43	40	42	28	132	0	47	0	86	0	0	0	64	37	89	25	135	0	30	0	34
ASV_199	175	131	91	51	112	65	0	0	0	0	0	0	107	110	88	83	94	50	0	20	0	0	31	50	58	0	38	128	67	0	0	0	0	0	0	0	170	96	72	62	48	71	0	0	0	0	0	0	91
ASV_200	42	50	50	22	56	43	90	88	92	39	48	24	37	23	36	35	51	50	36	23	85	52	13	17	35	19	33	99	38	24	45	18	98	37	68	31	56	32	0	26	31	23	77	24	154	43	24	0	42
ASV_201	352	284	237	0	0	0	0	0	0	0	0	0	95	115	156	0	0	0	0	0	0	0	49	69	100	0	0	0	0	0	0	0	0	0	0	0	273	153	166	0	0	0	0	0	0	0	0	0	128
ASV_202	111	106	81	24	71	18	44	57	30	23	17	11	61	59	69	44	40	38	56	44	58	19	18	32	32	15	36	73	36	15	60	38	109	9	33	19	108	35	35	25	32	28	51	55	100	19	6	0	32
ASV_203	53	57	25	0	20	0	39	38	34	105	83	113	19	11	0	0	22	0	25	0	48	131	0	0	0	127	22	36	0	98	32	13	69	76	159	150	0	0	0	0	15	9	32	18	91	72	105	87	0
ASV_204	459	368	298	0	0	0	0	0	0	15	11	0	121	106	122	0	0	0	0	0	0	0	31	65	73	0	0	0	0	5	0	0	0	13	0	0	272	68	73	0	0	0	0	0	0	10	0	9	111
ASV_205	108	134	70	40	63	18	15	18	10	66	34	41	39	37	30	36	43	52	21	15	21	79	8	11	9	107	36	70	40	63	18	6	54	29	112	68	78	45	22	25	39	40	24	5	67	46	44	31	33
ASV_206	16	16	0	66	179	65	52	53	48	41	35	0	0	0	0	129	94	121	34	0	53	44	0	0	0	0	71	145	101	0	33	0	89	41	52	31	10	0	0	52	89	80	44	52	136	52	0	0	0
ASV_207	63	52	52	0	32	29	22	20	15	16	28	0	74	71	74	66	69	26	0	0	18	45	42	59	54	31	32	105	46	23	0	0	33	45	121	55	154	73	49	35	27	35	20	0	34	41	27	38	93
ASV_208	91	65	49	40	78	40	0	0	24	0	17	20	40	30	45	73	76	53	0	0	25	26	30	34	30	21	66	204	91	0	31	0	49	19	80	58	93	39	27	34	70	43	0	0	60	38	39	21	45
ASV_209	161	141	100	42	110	64	50	60	34	33	31	33	38	56	40	73	61	44	0	0	30	46	0	0	0	38	42	129	70	20	0	0	46	28	61	44	82	28	34	51	41	48	31	0	75	36	0	0	44
ASV_210	133	101	80	0	0	0	142	121	115	0	0	0	44	28	42	0	0	0	77	68	145	0	0	32	39	0	0	0	0	0	50	0	242	0	0	0	71	31	0	0	0	0	134	72	355	0	0	0	0
ASV_211	47	0	39	0	29	0	64	53	55	47	52	65	0	0	23	0	17	0	29	24	51	66	0	0	0	60	0	48	19	31	29	0	129	106	250	163	60	0	0	15	0	0	48	31	119	135	86	65	0
ASV_212	32	45	31	22	46	40	57	39	54	29	38	17	29	24	32	35	26	23	22	0	26	42	23	0	53	31	35	86	33	32	33	20	91	69	116	51	85	42	29	25	26	35	51	32	86	52	50	39	49
ASV_213	122	104	79	0	55	36	0	0	0	50	29	30	41	59	62	30	35	0	0	0	53	64	38	49	38	34	34	73	40	33	35	0	107	32	92	80	132	0	0	27	28	24	70	0	125	48	30	20	49
ASV_214	48	36	32	0	10	3	42	17	43	129	66	71	33	43	27	5	4	4	37	19	41	102	19	17	29	80	3	8	11	79	29	0	25	85	174	133	32	35	32	0	3	3	52	27	43	95	75	60	30
ASV_215	148	138	87	25	44	0	83	67	77	0	26	0	46	48	36	23	16	0	45	48	70	39	0	31	24	0	0	37	22	0	42	26	112	0	39	39	81	54	28	0	0	0	92	54	189	0	0	31	36
ASV_216	231	199	92	25	45	18	36	69	33	9	0	0	81	66	55	44	24	32	37	20	60	0	22	36	0	16	37	62	31	0	27	23	65	0	25	0	123	54	70	0	16	29	47	26	110	21	0	23	37
ASV_217	195	130	109	0	0	0	20	0	17	31	48	55	88	67	94	0	28	0	0	0	17	50	38	66	82	35	0	47	32	39	0	0	45	26	52	6	134	91	61	0	0	0	18	0	51	28	39	35	93
ASV_218	0	0	0	91	155	66	54	52	52	28	19	19	0	0	0	140	105	104	39	35	65	38	0	0	0	29	55	192	62	15	30	0	87	14	37	31	0	0	0	49	81	53	61	14	127	30	8	11	0
ASV_219	141	131	108	73	166	66	58	73	59	0	66	0	0	0	0	103	95	76	0	0	39	0	0	0	0	0	68	170	67	0	0	0	51	0	69	0	70	0	25	0	71	88	66	0	121	0	0	0	0
ASV_220	109	74	60	0	0	0	0	81	63	113	80	57	44	0	0	0	0	0	54	0	73	110	0	0	0	89	0	0	0	103	0	0	81	44	139	123	84	0	0	0	0	0	47	0	125	64	51	43	39
ASV_221	40	29	0	0	79	0	130	172	141	0	0	0	0	0	0	57	0	50	118	120	112	0	0	0	0	0	0	49	32	0	90	52	170	0	0	0	0	0	0	26	0	0	144	87	310	0	0	0	0
ASV_222	197	119	95	44	91	37	47	57	0	0	0	0	71	71	54	49	50	38	28	0	37	0	23	34	51	0	45	130	70	0	0	0	125	0	0	0	129	59	43	19	43	46	51	0	97	0	0	0	47
ASV_223	171	208	108	0	52	26	41	41	32	30	0	0	92	76	40	50	37	33	28	0	30	22	23	29	18	70	26	46	25	31	29	32	84	15	48	20	131	46	21	22	30	19	29	0	90	18	0	19	46
ASV_224	199	153	127	0	62	0	0	0	52	0	0	0	63	75	67	79	70	49	0	0	50	0	54	59	44	0	0	51	0	0	0	0	65	58	43	81	123	69	63	93	0	0	0	64	61	0	0	0	43
ASV_225	52	34	24	29	44	31	29	36	41	40	21	18	40	27	48	51	38	50	39	35	44	42	0	30	36	37	59	40	22	37	48	28	74	39	61	70	45	36	21	40	34	22	53	37	81	41	46	38	37
ASV_226	191	260	149	0	0	14	39	21	27	0	0	0	128	104	64	0	0	0	21	18	28	0	30	51	51	0	15	18	0	0	28	0	63	15	25	12	204	115	62	0	0	11	47	21	73	0	0	0	102
ASV_227	88	112	47	25	62	22	38	63	51	39	44	21	28	34	32	41	36	51	39	31	63	52	0	0	0	40	27	70	39	30	27	19	70	0	50	48	54	28	23	24	32	27	60	0	174	35	31	17	13
ASV_228	181	143	144	0	53	44	61	81	50	50	40	0	58	39	52	41	0	57	48	0	60	0	0	0	46	0	41	91	0	0	36	0	75	0	96	0	124	40	36	0	37	0	84	0	111	55	0	0	44
ASV_229	31	0	0	0	27	20	98	72	88	23	49	27	0	24	28	0	17	0	40	37	83	40	20	0	0	60	23	30	17	35	47	31	160	60	92	40	46	0	34	26	11	20	112	40	169	51	74	32	0
ASV_230	176	142	94	0	0	0	57	46	48	71	62	36	40	37	0	0	0	0	29	26	44	67	0	0	0	89	0	0	0	58	25	30	91	27	92	52	77	0	21	0	0	0	60	47	156	60	58	34	38
ASV_231	62	57	30	0	40	17	0	44	82	61	42	75	0	31	0	41	41	49	0	0	41	68	0	0	0	37	70	66	32	96	0	0	85	78	75	67	64	0	0	0	29	71	41	0	119	84	100	0	0
ASV_232	26	22	27	11	35	22	66	97	37	46	42	18	0	20	18	29	35	32	81	46	74	46	15	0	18	53	28	21	16	48	41	50	106	32	36	49	18	16	14	18	34	22	48	47	134	42	32	0	20
ASV_233	191	176	120	35	96	33	0	0	0	58	36	40	42	48	61	0	39	41	0	0	0	45	0	26	28	44	32	93	45	0	0	0	36	27	84	59	137	44	37	0	30	42	0	0	63	38	36	0	46
ASV_234	0	0	0	66	87	58	72	87	60	0	0	0	0	0	0	82	56	74	93	44	72	0	0	0	0	0	63	71	60	0	47	21	166	0	0	0	0	0	0	40	87	55	117	29	231	0	0	0	0
ASV_235	0	15	0	21	28	0	88	124	108	26	26	0	0	0	0	32	10	0	57	55	90	35	0	0	0	56	21	33	15	30	78	50	230	18	52	29	0	0	0	11	19	15	119	46	293	25	18	19	0
ASV_236	98	95	78	0	31	15	73	70	52	17	16	21	58	39	32	23	0	13	39	27	47	12	19	14	24	22	19	68	19	20	29	21	126	14	49	34	76	38	31	12	0	15	71	32	154	20	9	21	31
ASV_237	77	35	0	0	0	0	131	116	108	0	0	0	0	0	0	32	23	0	92	75	118	0	0	0	0	0	0	50	42	0	67	36	231	0	0	0	0	0	0	0	20	0	131	94	358	0	0	0	0
ASV_238	75	56	54	53	39	0	0	35	24	41	24	29	31	31	36	35	36	36	0	0	35	47	34	15	0	46	63	83	48	39	38	20	92	29	77	38	85	33	0	30	41	51	40	0	89	44	49	0	56
ASV_239	297	244	150	0	29	0	38	0	0	0	0	0	95	110	76	0	0	0	33	0	23	0	35	47	65	0	37	49	33	0	0	0	29	0	0	0	169	50	60	0	31	30	0	31	46	0	0	0	93
ASV_240	76	51	49	24	66	38	43	63	55	33	22	17	22	23	36	50	35	43	27	15	37	20	10	10	29	29	34	76	39	12	22	17	85	29	66	40	53	27	21	29	36	44	63	17	107	37	22	19	24
ASV_241	223	172	131	26	42	32	27	17	14	26	24	16	78	69	61	37	29	32	23	0	0	30	21	26	45	25	24	42	23	19	0	0	28	13	43	29	131	55	50	0	33	24	15	0	40	0	22	0	49
ASV_242	130	109	114	0	0	0	47	44	0	0	0	0	52	53	67	0	0	0	0	0	33	62	0	34	0	40	0	72	0	0	0	0	117	38	135	80	143	69	69	0	37	0	51	0	131	48	49	36	73
ASV_243	94	92	70	66	129	57	0	0	0	0	0	0	21	23	32	67	65	84	0	0	0	0	19	29	32	0	78	249	126	0	0	0	45	0	0	0	61	25	29	49	79	71	0	0	51	0	0	0	47
ASV_244	135	105	70	0	31	18	55	53	41	30	0	0	41	0	43	32	26	0	33	25	61	53	0	19	0	0	0	54	28	39	29	0	99	21	100	52	107	51	40	0	21	18	36	40	161	26	31	0	38
ASV_245	0	0	0	58	51	63	72	70	75	0	0	0	0	0	0	40	27	55	26	73	61	0	0	0	0	0	71	73	37	0	84	66	206	0	30	0	0	0	0	36	95	42	68	81	157	0	0	0	0
ASV_246	252	201	142	0	48	0	0	46	0	0	0	0	78	113	87	0	0	0	23	17	42	0	36	56	40	0	0	0	0	0	0	0	57	0	0	0	165	85	105	0	0	0	38	0	84	0	0	0	60
ASV_247	97	104	95	26	30	14	43	66	49	35	35	28	36	30	37	24	18	22	29	32	45	41	0	0	9	36	20	34	21	38	38	26	90	19	53	55	66	0	20	9	0	12	73	22	125	27	20	0	27
ASV_248	73	66	68	64	120	63	32	0	27	0	42	0	43	0	32	89	84	95	0	0	0	0	0	29	29	0	61	142	82	0	14	0	34	0	31	0	59	40	22	63	83	58	30	0	66	26	0	0	33
ASV_249	0	18	0	49	152	61	17	0	0	37	48	36	0	0	0	111	106	77	0	0	31	74	0	0	0	77	47	141	55	47	0	0	27	47	103	47	0	0	0	54	68	65	0	0	50	47	33	22	0
ASV_250	143	128	113	21	54	25	0	23	19	43	48	25	47	41	49	35	29	39	0	0	0	63	14	31	32	50	0	62	25	25	0	0	32	26	74	45	118	40	32	18	26	29	22	0	44	45	29	30	41
ASV_251	16	0	0	0	18	0	46	38	41	70	74	74	0	0	0	14	0	10	31	30	38	82	0	0	0	69	15	20	0	65	22	0	106	63	240	160	0	0	0	0	0	0	43	22	133	68	74	48	0
ASV_252	0	0	0	0	56	0	136	145	115	33	0	0	0	0	0	0	0	58	87	69	123	0	0	0	0	0	0	42	38	0	52	0	228	0	0	0	0	0	0	0	0	0	148	66	390	0	0	0	0
ASV_253	0	33	0	63	96	54	43	59	33	44	31	32	0	0	0	56	40	65	23	37	39	35	0	0	0	45	67	97	41	41	31	0	75	0	81	41	0	0	0	75	65	56	58	0	128	34	46	0	0
ASV_254	111	119	65	0	36	24	45	50	0	66	38	25	57	47	40	38	35	40	36	0	47	55	0	30	18	58	35	33	35	0	32	0	40	24	69	27	98	46	35	0	34	20	33	20	70	34	0	21	40
ASV_255	0	0	0	81	191	84	0	0	0	0	0	0	0	0	0	189	143	136	0	0	0	0	0	0	0	0	117	270	168	0	0	0	0	0	0	0	0	0	0	91	115	124	0	0	0	0	0	0	0
ASV_256	4	6	5	8	65	41	168	93	151	21	22	10	0	0	0	17	21	15	32	22	66	22	0	0	0	16	6	82	21	11	23	13	199	24	47	15	7	4	0	9	32	11	88	42	209	17	18	13	0
ASV_257	29	18	31	0	41	0	39	36	26	33	24	0	42	33	31	45	42	45	24	35	30	41	15	21	25	20	52	92	52	22	22	44	73	19	30	43	27	9	33	23	55	35	49	30	96	35	30	18	30
ASV_258	221	157	118	49	134	53	0	0	0	0	0	0	47	63	55	106	96	103	0	0	0	0	0	0	0	0	63	103	63	0	0	0	0	0	0	0	150	35	0	30	73	39	0	0	0	0	0	0	53
ASV_259	69	70	37	56	106	47	22	46	23	27	22	20	20	23	20	74	60	84	23	18	37	27	0	0	9	21	33	111	55	25	0	0	61	22	50	23	36	10	14	41	57	37	41	0	76	19	19	11	20
ASV_260	100	83	112	19	64	24	0	0	0	27	19	40	34	36	46	43	40	21	0	0	0	54	0	27	32	38	14	82	50	15	0	0	0	30	98	68	118	49	65	16	39	29	0	0	0	74	37	19	45
ASV_261	66	44	45	28	37	20	0	0	0	52	57	51	19	25	15	29	25	29	0	0	0	115	6	12	8	93	16	50	32	55	0	0	0	48	190	122	48	17	11	18	38	30	0	0	0	63	67	51	22
ASV_262	60	32	37	40	77	43	48	56	44	51	54	37	0	0	0	53	62	45	20	26	52	58	0	0	0	64	29	42	27	30	22	0	78	22	73	49	32	0	0	22	37	32	51	0	105	29	14	19	0
ASV_263	122	135	125	0	52	0	72	50	51	48	34	0	45	44	57	43	31	24	34	37	55	28	22	31	28	0	0	46	35	18	0	0	64	0	52	0	113	0	51	0	0	0	57	33	131	0	0	0	32
ASV_264	68	66	39	61	125	55	0	0	0	21	11	10	24	23	0	110	92	80	0	0	32	22	0	0	0	19	72	168	89	16	0	0	43	21	50	28	38	0	0	54	80	71	0	0	69	14	22	8	0
ASV_265	22	5	7	0	70	28	90	89	74	37	29	36	4	0	3	37	41	0	29	32	59	43	0	0	0	21	0	84	38	32	35	21	135	29	94	38	13	0	8	23	47	0	47	42	149	44	37	21	4
ASV_266	91	81	49	17	46	12	56	58	44	25	0	25	24	17	24	23	24	13	33	23	56	30	9	8	15	23	12	54	18	23	19	22	78	23	55	39	64	18	29	19	16	16	68	29	126	40	33	21	25
ASV_267	124	83	63	18	24	28	68	78	60	0	0	0	45	39	39	15	30	19	39	20	50	0	0	0	13	0	27	39	0	0	48	36	96	0	0	0	58	38	25	26	22	21	76	50	174	0	0	0	37
ASV_268	98	86	53	49	0	0	39	77	35	0	0	0	62	57	81	0	0	49	60	0	60	0	0	0	0	45	0	21	26	63	26	23	76	0	47	0	84	43	46	23	41	29	65	38	109	0	0	0	39
ASV_269	54	53	43	35	43	53	123	118	94	0	33	0	0	0	0	30	35	37	56	38	95	0	0	0	0	0	23	54	0	0	44	0	189	0	27	0	43	0	0	0	37	23	101	0	218	0	0	0	0
ASV_270	0	0	0	0	80	31	0	0	0	78	67	54	0	0	0	46	42	45	0	0	0	104	0	0	0	83	43	110	70	45	0	0	0	45	183	155	0	0	0	29	50	40	0	0	0	81	72	46	0
ASV_271	39	23	27	30	60	22	77	75	66	12	24	0	16	19	19	52	40	39	44	37	80	21	0	0	31	27	23	85	32	17	31	29	106	15	39	29	36	0	13	23	16	35	67	39	139	13	0	0	0
ASV_272	233	184	120	14	29	16	10	22	10	22	0	25	59	57	51	13	21	0	11	14	13	36	13	25	20	35	11	38	13	16	11	0	37	16	42	22	113	39	42	21	14	15	19	12	38	31	17	0	45
ASV_273	66	87	57	29	38	19	0	23	15	44	50	41	45	34	26	51	42	43	0	0	0	62	0	0	19	45	32	62	38	36	22	0	54	27	37	45	52	22	22	20	40	28	0	11	57	38	28	21	0
ASV_274	0	0	0	0	0	0	172	143	155	0	0	0	0	0	0	0	0	0	101	70	92	0	0	0	0	0	0	0	0	0	83	56	202	0	0	0	0	0	0	0	0	0	156	88	243	0	0	0	0
ASV_275	49	59	52	21	26	28	45	31	17	31	19	17	35	19	18	28	40	33	28	29	25	32	17	27	0	42	25	54	48	27	25	19	80	31	63	63	49	21	22	21	27	29	42	34	87	43	0	0	0
ASV_276	113	116	96	16	24	0	35	35	40	15	18	0	44	38	39	30	14	27	31	12	35	16	10	17	27	22	18	22	23	11	22	16	79	13	28	25	84	38	15	18	18	25	68	19	100	16	13	14	37
ASV_277	81	67	52	45	52	28	60	43	57	50	20	26	18	19	0	38	28	29	41	32	34	35	0	0	22	25	20	78	19	0	28	25	85	21	62	37	35	0	14	0	31	23	71	25	136	0	0	0	0
ASV_278	68	73	48	16	48	16	35	46	35	59	42	21	0	25	28	29	33	28	39	21	54	41	0	8	9	56	20	42	26	24	31	15	85	20	53	30	44	15	16	15	24	29	37	24	105	25	13	0	25
ASV_279	173	212	59	0	39	0	0	36	0	39	41	0	63	58	46	22	16	51	0	0	34	0	28	38	21	0	0	46	31	13	21	0	74	0	30	28	104	31	30	0	37	30	30	0	74	0	0	36	47
ASV_280	41	41	24	27	57	33	48	54	48	30	14	0	0	0	15	47	24	31	37	21	55	0	0	0	0	26	41	60	36	0	41	32	134	21	60	24	48	0	0	38	31	42	83	29	178	43	0	15	0
ASV_281	90	49	58	0	0	0	81	77	111	0	0	0	48	30	55	0	0	0	50	42	109	0	23	26	32	0	0	0	0	0	43	23	124	0	0	0	118	27	27	0	0	0	79	25	203	0	0	0	41
ASV_282	154	143	169	0	0	0	0	0	0	0	0	0	95	95	95	0	0	0	0	0	0	0	54	61	105	0	0	0	0	0	0	0	0	0	0	0	240	139	118	0	0	0	0	0	0	0	0	0	101
ASV_283	225	201	152	0	0	0	31	0	0	0	0	0	84	93	78	0	0	0	0	0	0	0	25	40	35	0	0	0	0	0	0	0	55	0	0	0	186	86	97	0	0	0	41	0	99	0	0	0	87
ASV_284	102	96	74	0	22	0	44	43	21	35	21	24	34	33	31	16	0	18	37	13	20	33	16	20	18	46	17	23	24	25	19	16	72	23	75	41	73	27	17	0	18	0	39	15	85	29	21	18	33
ASV_285	62	44	38	36	72	42	66	42	48	15	24	19	23	30	0	39	36	38	35	29	33	6	0	12	12	18	42	76	29	16	30	16	46	15	12	21	39	16	22	40	43	41	46	21	92	15	16	9	15
ASV_286	58	47	45	20	0	0	0	24	19	38	17	0	43	24	53	0	25	42	38	46	32	16	47	0	31	26	0	31	34	23	31	51	68	36	69	34	69	28	39	0	0	31	32	30	65	21	37	35	32
ASV_287	91	73	59	66	60	41	31	54	0	29	27	0	0	23	0	61	0	50	35	0	61	56	0	24	0	44	37	75	36	0	0	0	102	0	48	77	54	0	0	0	45	0	42	23	117	0	0	42	0
ASV_288	123	99	72	26	36	8	76	51	46	26	21	18	0	0	31	24	30	21	38	33	51	24	0	0	0	23	11	39	18	24	21	21	112	0	24	16	59	0	0	16	16	12	62	37	144	19	16	0	0
ASV_289	84	45	43	36	32	33	36	27	44	52	48	29	22	20	24	53	46	41	0	14	34	49	0	0	0	37	31	70	37	0	17	20	56	28	93	62	55	24	22	24	43	28	0	0	87	32	0	0	23
ASV_290	0	0	0	49	103	78	0	0	0	86	59	55	0	0	0	94	73	91	0	0	0	58	0	0	0	49	57	106	83	54	0	0	0	25	82	69	0	0	0	32	48	40	0	0	0	40	39	23	0
ASV_291	46	40	35	17	28	22	39	29	31	32	34	34	24	19	19	29	10	30	31	23	36	28	29	27	20	48	30	35	18	33	21	43	62	24	43	28	41	12	24	53	19	16	27	23	25	31	22	14	20
ASV_292	75	71	42	0	26	0	32	37	0	58	46	0	34	48	64	37	15	0	0	18	34	75	35	34	22	68	14	20	0	43	0	0	19	39	57	51	93	55	30	0	0	0	0	21	46	48	36	30	49
ASV_293	161	124	114	0	31	0	0	28	31	33	0	0	74	66	47	30	0	40	27	0	41	30	12	34	34	59	19	42	18	0	0	0	69	24	37	0	126	41	42	0	31	0	0	0	62	0	0	0	38
ASV_294	88	65	42	0	0	0	35	38	36	29	30	17	47	33	46	9	0	11	33	20	39	36	17	18	31	34	0	18	14	27	18	25	91	20	75	37	72	17	46	0	0	0	46	25	77	30	18	19	45
ASV_295	91	116	76	20	41	11	17	26	27	30	17	10	42	28	31	28	22	18	23	16	16	15	16	20	17	37	32	64	29	11	12	8	86	0	37	28	73	24	0	17	38	23	36	7	106	23	12	12	35
ASV_296	34	38	27	19	24	0	13	40	22	14	17	6	25	37	26	33	16	25	19	22	33	32	16	18	18	44	41	73	43	27	32	21	85	14	80	50	57	0	15	0	26	18	46	18	132	21	25	17	21
ASV_297	25	31	35	27	34	35	40	27	34	16	16	22	24	8	14	34	32	27	29	25	24	22	0	13	11	17	32	96	28	0	33	28	87	31	88	54	37	19	11	27	18	27	44	23	90	30	0	19	24
ASV_298	110	104	67	0	19	0	34	27	37	27	21	13	40	40	30	15	25	0	26	15	28	25	15	26	20	20	22	15	20	26	18	15	68	14	44	24	84	29	22	0	0	17	59	10	99	19	17	0	46
ASV_299	59	58	54	32	93	48	0	0	0	0	52	31	0	0	0	62	61	75	0	0	0	40	0	0	0	28	33	133	59	43	0	0	0	71	72	0	50	0	0	49	47	63	0	0	21	68	0	66	0
ASV_300	123	123	75	0	0	0	41	47	33	37	30	0	54	35	62	0	0	0	72	34	74	71	0	0	0	76	0	0	0	30	0	0	53	0	57	38	115	31	24	0	0	0	44	0	130	46	0	0	29
ASV_301	50	33	24	57	89	60	46	59	49	30	36	29	46	34	23	0	27	40	0	0	41	42	0	0	0	45	0	54	45	23	23	0	56	17	50	32	26	0	34	0	60	0	52	26	89	0	39	31	19
ASV_302	66	47	40	0	45	0	84	73	83	0	0	0	0	0	0	0	18	20	44	36	82	0	0	0	0	0	0	32	0	0	52	0	199	0	0	0	87	0	0	0	0	0	116	46	305	0	0	0	0
ASV_303	162	138	78	23	49	19	0	0	0	31	18	35	42	48	41	25	0	23	0	0	0	44	17	14	17	43	25	51	39	36	0	0	0	29	77	61	94	33	36	0	0	17	0	0	0	25	29	17	48
ASV_304	60	63	55	31	78	32	24	30	25	19	22	15	31	25	22	44	32	35	31	15	36	23	0	7	12	22	28	69	29	0	16	14	66	0	38	26	64	23	26	38	32	22	34	13	91	12	14	12	20
ASV_305	141	91	141	6	7	2	17	10	21	0	0	0	79	57	75	2	7	6	0	0	14	2	51	64	93	0	8	6	14	0	3	2	21	5	7	15	188	61	63	4	4	5	5	22	9	2	2	0	114
ASV_306	65	85	34	22	71	26	40	56	51	17	12	13	20	22	23	22	22	24	36	30	50	19	0	14	13	13	19	44	20	13	34	15	58	13	27	17	22	10	12	18	29	19	58	18	141	14	6	7	19
ASV_307	0	0	0	93	290	103	0	0	0	0	0	0	0	0	0	138	100	103	0	0	0	0	0	0	0	0	62	246	93	0	0	0	0	0	0	0	0	0	0	62	91	92	0	0	0	0	0	0	0
ASV_308	88	75	71	15	41	25	44	25	30	0	0	0	35	36	40	35	20	24	18	11	19	0	17	26	0	0	32	103	50	0	28	13	83	0	0	0	53	32	36	22	28	42	44	25	76	0	0	0	51
ASV_309	64	51	35	15	28	23	47	57	38	29	19	15	25	22	0	34	23	19	49	22	59	23	0	0	0	47	10	34	26	15	41	18	100	18	34	36	48	17	0	10	23	13	51	23	117	29	14	17	16
ASV_310	105	59	99	0	0	0	46	38	0	0	0	0	56	37	65	0	0	0	0	34	33	0	25	40	53	0	0	76	0	0	0	0	125	0	48	0	147	60	56	0	0	0	70	0	136	0	0	0	86
ASV_311	32	0	0	16	92	59	61	58	48	51	0	0	0	0	0	78	0	80	36	33	64	0	0	0	0	42	0	0	0	0	39	26	67	0	60	0	27	0	0	63	62	62	61	33	57	0	36	0	0
ASV_312	96	100	51	0	17	0	76	76	66	16	0	0	0	20	16	0	0	0	43	20	58	0	0	15	13	0	0	21	0	0	29	23	163	16	39	22	48	19	0	0	0	0	83	29	234	23	18	0	25
ASV_313	41	38	0	30	63	44	44	45	58	0	0	0	0	0	0	53	46	40	28	0	20	38	0	17	0	44	22	75	27	21	15	19	88	32	71	23	33	9	0	25	30	28	48	13	94	0	34	33	0
ASV_314	47	57	40	38	42	26	28	62	40	23	23	0	21	29	18	46	36	50	41	39	52	0	0	0	0	41	32	55	27	20	34	0	102	0	27	0	48	0	0	0	34	35	63	0	136	0	0	0	0
ASV_315	68	92	35	15	28	12	28	41	29	30	0	0	37	24	33	31	19	30	33	28	34	24	0	0	26	36	45	88	30	23	0	25	109	0	48	34	59	0	0	0	41	0	48	13	114	24	19	0	28
ASV_316	0	23	22	37	72	38	30	15	43	0	41	35	0	0	0	46	40	33	0	37	39	32	0	31	0	0	27	60	43	0	35	26	39	40	65	33	0	0	15	26	36	33	51	43	38	34	22	28	0
ASV_317	0	0	0	0	0	0	66	83	63	48	48	48	0	0	0	0	0	0	36	32	73	60	0	0	0	48	0	0	0	37	0	37	134	30	79	62	0	0	0	0	0	0	94	59	114	40	37	23	0
ASV_318	87	90	49	13	31	0	37	46	45	23	15	25	34	23	29	25	17	20	31	19	33	20	12	14	20	14	14	34	13	17	16	8	54	19	46	21	65	12	32	14	12	22	42	14	91	12	17	11	30
ASV_319	49	59	25	0	0	0	78	73	62	0	0	0	0	20	31	0	0	0	54	66	76	0	0	37	12	0	0	0	0	0	57	48	119	0	0	0	36	24	27	0	0	0	86	62	164	0	0	0	21
ASV_320	109	91	68	28	76	0	0	0	0	25	26	22	40	29	18	43	32	24	0	0	0	24	14	16	20	25	23	89	41	30	0	0	18	42	79	41	59	24	15	23	35	15	0	0	0	19	16	20	20
ASV_321	52	57	41	34	58	50	50	38	27	36	20	23	32	21	25	45	38	50	31	0	35	0	0	0	26	0	21	79	32	0	0	0	55	17	34	37	53	29	32	0	0	35	35	0	83	17	0	0	24
ASV_322	25	21	6	8	32	0	12	12	6	29	26	23	45	39	52	21	22	31	14	14	10	35	28	14	33	30	34	49	23	30	10	9	32	0	46	42	32	61	31	28	33	15	17	0	44	0	0	34	51
ASV_323	32	25	18	15	30	0	47	37	33	22	19	25	15	17	35	44	28	28	28	0	35	35	0	11	17	35	0	37	19	18	16	0	66	41	86	38	41	16	24	29	19	0	55	0	66	41	29	23	15
ASV_324	87	87	47	0	0	0	43	47	48	0	0	0	46	41	51	0	0	0	47	43	56	0	17	33	37	0	0	0	0	0	43	15	61	0	0	0	101	48	44	0	0	0	58	33	127	0	0	0	39
ASV_325	45	51	33	29	52	27	26	29	19	21	13	0	18	31	20	60	33	49	22	0	23	24	14	16	14	27	40	76	25	13	17	0	68	0	28	24	52	16	21	20	32	28	27	0	59	18	10	13	22
ASV_326	97	85	67	0	40	0	33	42	37	0	0	0	35	28	47	25	21	17	18	23	34	0	0	25	0	22	0	45	11	0	21	15	50	0	26	0	92	35	37	29	36	16	38	33	71	13	0	0	31
ASV_327	30	0	0	0	19	16	86	58	73	60	66	42	0	0	0	22	0	0	31	0	54	64	0	0	0	40	0	45	0	35	27	0	95	24	90	46	0	0	0	0	0	0	60	35	131	42	47	0	0
ASV_328	191	141	117	0	0	0	0	0	0	31	26	29	35	33	52	0	0	0	0	0	0	42	14	21	31	30	0	0	0	21	0	0	0	24	76	45	114	38	48	0	0	0	0	0	0	33	29	26	52
ASV_329	40	38	29	0	35	0	35	49	37	40	31	21	0	14	0	0	0	41	60	29	68	27	0	0	0	42	34	45	22	29	29	17	152	0	52	34	19	0	0	0	28	0	48	0	160	21	0	21	0
ASV_330	99	93	72	0	0	0	36	30	28	0	0	0	51	60	78	0	0	0	19	14	19	0	0	49	56	0	20	50	31	0	23	13	72	20	0	0	99	49	62	0	0	0	30	19	70	19	0	13	36
ASV_331	116	104	81	0	0	0	28	30	20	0	19	23	33	41	29	0	0	0	13	38	31	27	13	0	21	26	0	0	8	13	25	0	59	16	64	26	76	28	48	0	0	0	32	0	69	28	20	17	31
ASV_332	22	9	0	0	17	0	101	105	78	11	0	0	0	0	0	0	0	12	45	51	85	8	0	0	0	0	14	27	0	14	57	38	176	0	12	11	0	0	0	0	0	0	107	43	218	7	0	0	0
ASV_333	0	0	0	54	169	40	17	35	21	88	56	47	0	0	0	58	46	69	24	0	0	61	0	0	0	64	28	53	28	36	0	0	22	19	18	23	0	0	0	25	41	31	16	19	54	19	0	15	0
ASV_334	0	0	0	0	0	0	46	62	31	32	29	26	0	0	0	0	0	0	45	32	63	59	0	0	0	50	0	0	0	39	35	0	127	38	78	71	0	0	0	0	0	0	50	35	144	59	43	30	0
ASV_335	46	29	36	0	38	0	62	67	33	35	53	41	0	0	0	24	44	0	40	66	53	63	0	0	0	36	0	26	0	0	27	11	80	0	0	50	0	0	0	0	0	0	72	15	108	40	39	21	0
ASV_336	0	0	0	73	160	55	0	0	0	0	0	0	0	0	0	111	112	101	0	0	0	0	0	0	0	0	76	182	118	0	0	0	0	0	21	0	0	0	0	69	89	83	0	0	0	0	0	0	0
ASV_337	46	47	18	18	37	15	32	16	34	27	23	9	33	31	31	22	16	29	17	26	10	12	12	22	18	31	25	31	23	26	31	22	28	19	18	47	32	17	18	19	28	22	25	25	36	24	32	24	28
ASV_338	38	52	30	0	45	0	61	49	0	81	55	0	0	28	0	44	55	0	32	0	53	89	0	0	0	73	73	77	64	0	0	0	72	0	74	0	28	0	0	0	56	0	46	0	88	0	0	0	0
ASV_339	182	150	102	0	0	0	0	0	0	0	20	9	73	65	76	0	0	0	0	0	0	0	26	39	43	28	0	0	0	0	0	0	0	14	51	20	133	52	45	0	0	0	0	0	47	20	21	0	51
ASV_340	232	194	157	0	0	0	0	0	0	0	0	0	79	63	72	0	0	0	0	0	0	0	27	46	37	0	0	0	0	0	0	0	0	0	0	0	168	64	56	0	0	0	0	0	28	0	0	0	49
ASV_341	75	60	40	22	32	18	25	29	25	23	14	0	21	35	34	30	35	30	24	13	19	16	0	23	0	33	34	44	32	10	13	0	34	11	43	19	45	25	19	25	28	22	38	0	50	13	9	16	23
ASV_342	54	0	48	0	44	0	66	64	71	0	0	0	0	0	0	0	0	0	0	0	51	55	0	0	0	0	0	87	0	0	0	0	155	0	114	75	63	0	0	0	41	0	76	0	163	55	0	34	34
ASV_343	36	23	0	11	36	15	40	52	59	0	12	19	8	0	27	22	21	18	50	31	48	31	0	13	23	32	14	34	22	0	25	0	87	27	44	40	23	0	0	0	18	15	46	31	95	33	25	0	0
ASV_344	44	0	30	0	25	31	0	47	0	59	36	31	0	0	0	37	0	44	0	0	35	52	15	0	24	47	0	33	0	36	38	0	41	33	72	62	39	0	35	23	0	0	67	0	64	45	39	19	0
ASV_345	110	88	51	0	0	0	0	0	19	38	32	19	46	41	39	0	0	0	0	0	26	42	0	38	33	42	0	35	0	45	20	0	43	50	31	37	79	44	31	0	0	0	0	0	43	33	0	0	29
ASV_346	16	21	15	27	52	0	0	19	4	31	37	18	10	10	33	59	57	57	0	0	10	38	0	12	0	30	49	123	57	33	0	0	28	27	61	40	18	11	10	42	41	35	10	0	28	25	34	0	21
ASV_347	86	57	58	47	54	31	36	0	0	0	0	0	25	41	38	82	72	54	0	0	40	0	0	19	27	0	22	51	38	0	0	0	37	0	0	0	68	23	31	31	50	31	0	0	42	0	0	0	27
ASV_348	0	0	0	0	73	71	0	0	0	0	0	0	0	0	0	57	36	45	0	0	0	47	0	0	0	0	47	103	68	66	0	0	0	79	108	93	0	0	0	63	73	70	0	0	0	69	48	0	0
ASV_349	182	157	115	0	0	0	33	34	41	0	0	0	85	62	62	0	0	0	0	0	41	0	18	27	38	0	0	0	0	0	26	28	62	0	0	0	130	56	37	0	0	0	0	0	72	0	0	0	0
ASV_350	0	0	0	0	0	0	0	0	0	93	99	64	0	0	0	0	0	0	0	0	0	166	0	0	0	135	0	0	0	55	0	0	0	59	164	120	0	0	0	0	0	0	0	0	0	123	78	45	0
ASV_351	74	54	46	18	29	0	23	50	22	0	21	21	38	33	38	23	0	19	27	0	37	38	10	0	23	26	0	32	13	26	15	0	45	0	59	27	69	31	29	13	0	0	36	24	51	25	20	12	27
ASV_352	0	0	0	40	74	84	0	0	0	0	26	0	0	36	0	69	63	25	0	0	0	27	0	0	0	21	45	121	56	0	0	0	0	29	62	24	0	0	0	71	80	65	0	0	0	38	0	0	37
ASV_353	82	90	59	0	0	0	49	45	47	0	27	0	37	42	37	0	0	0	30	0	52	0	0	0	0	32	0	11	0	0	34	0	124	0	40	0	82	0	24	0	0	0	69	0	138	0	27	0	33
ASV_354	0	0	0	39	28	28	25	45	0	38	26	0	34	0	41	41	17	36	0	0	33	40	0	19	16	43	44	54	24	19	0	0	76	21	41	47	70	0	13	15	32	7	28	0	61	21	14	0	0
ASV_355	135	129	68	16	69	22	16	23	16	43	16	14	38	33	24	55	35	34	15	0	21	22	0	0	0	27	20	61	21	19	0	0	32	17	43	0	57	0	0	15	26	19	16	0	43	0	0	0	11
ASV_356	126	113	86	0	18	0	0	20	31	30	38	0	63	62	30	0	12	0	0	17	38	29	0	17	22	32	0	23	0	0	17	0	57	0	51	0	120	30	35	0	0	0	21	0	42	0	0	22	39
ASV_357	71	62	43	23	59	16	19	24	23	17	18	10	24	30	14	43	33	34	15	13	35	24	6	9	0	18	25	61	24	10	0	0	44	10	39	33	47	15	9	24	22	18	20	13	75	9	13	5	15
ASV_358	163	152	138	0	0	0	0	0	0	0	0	0	88	38	74	0	0	0	0	0	0	0	35	59	58	0	0	0	0	0	0	0	0	0	0	0	141	46	61	0	0	0	0	0	0	0	0	0	87
ASV_359	108	92	55	15	27	0	22	29	25	21	27	0	0	24	31	21	25	19	0	16	17	0	0	13	26	42	17	26	21	31	13	8	26	0	59	31	70	30	27	0	16	22	30	0	47	0	14	12	22
ASV_360	0	0	0	0	19	0	83	85	97	0	0	0	0	0	0	12	10	0	62	67	87	0	0	0	0	0	0	24	0	0	45	32	183	0	0	0	0	0	0	0	22	0	89	32	212	0	0	0	0
ASV_361	35	27	37	34	84	47	12	0	14	13	6	8	0	15	12	64	52	49	7	0	9	9	5	9	0	11	39	104	65	6	8	0	12	8	27	9	40	13	12	43	56	61	13	0	30	15	6	7	17
ASV_362	101	68	72	41	126	49	0	0	0	0	0	0	36	45	0	53	49	52	0	0	0	0	7	13	21	0	35	132	27	0	0	0	0	0	0	0	59	24	25	24	32	26	0	0	0	0	0	0	38
ASV_363	106	109	79	14	21	0	20	27	0	16	21	18	30	38	42	23	0	27	23	0	0	29	0	20	38	0	0	33	38	0	0	0	35	20	21	18	59	22	30	0	45	0	30	0	16	19	0	11	41
ASV_364	162	81	122	0	0	0	0	0	0	0	0	0	69	67	103	0	0	0	0	0	0	0	31	45	71	0	0	0	0	0	0	0	0	0	0	0	148	78	79	0	0	0	0	0	0	0	0	0	86
ASV_365	40	35	24	21	35	21	40	27	0	24	0	0	15	0	0	53	28	32	0	0	45	33	0	0	0	30	48	96	47	0	0	0	52	19	59	40	27	0	0	20	38	28	33	27	61	29	0	0	0
ASV_366	82	87	30	24	40	17	16	16	15	30	14	20	33	35	21	47	43	33	14	0	27	15	0	8	8	21	20	70	17	9	17	0	42	0	29	16	55	19	10	21	25	31	19	0	47	11	0	0	19
ASV_367	57	55	25	6	21	7	14	31	22	9	7	9	16	14	13	15	14	15	23	15	26	16	8	21	21	20	17	74	16	16	20	5	65	22	42	23	55	16	12	8	15	15	46	12	68	21	8	12	25
ASV_368	0	0	0	46	50	27	45	35	25	0	37	0	0	0	0	41	59	42	24	27	47	0	0	0	0	0	35	90	50	0	24	22	96	0	0	19	0	0	0	29	0	45	35	26	105	0	0	0	0
ASV_369	178	137	108	6	27	0	0	27	23	0	20	0	40	34	38	7	14	13	0	0	0	11	13	23	10	10	0	31	19	0	0	0	36	0	25	13	86	37	26	8	0	19	0	0	49	14	0	0	35
ASV_370	27	18	26	22	63	25	34	29	31	12	18	16	14	0	0	25	34	22	16	23	19	31	8	0	0	30	29	68	21	0	21	11	48	19	53	19	18	16	0	15	28	25	27	15	50	22	15	0	19
ASV_371	47	32	32	14	27	13	0	0	12	22	20	0	17	28	26	23	0	0	10	0	16	39	27	0	30	20	0	44	0	20	0	0	0	75	112	63	58	42	22	0	19	19	39	0	0	35	49	21	29
ASV_372	81	64	58	26	63	29	0	0	0	0	0	0	29	22	32	31	43	31	0	0	0	11	12	23	17	9	41	89	53	0	0	0	0	0	24	13	51	23	27	28	31	40	0	0	23	15	0	0	35
ASV_373	71	43	32	40	108	31	38	25	28	0	17	0	18	16	0	48	51	38	21	11	38	15	0	0	8	0	35	71	26	0	0	0	34	0	17	20	33	19	10	23	28	26	32	10	72	10	0	0	0
ASV_374	99	97	64	0	25	0	0	0	0	32	36	25	29	26	29	16	0	0	0	0	0	33	19	22	29	37	0	40	10	45	0	0	0	32	87	47	51	18	23	0	0	0	0	0	0	32	40	17	25
ASV_375	94	88	52	36	48	38	0	0	0	0	0	0	41	30	45	42	51	41	0	0	0	0	12	0	25	0	34	97	45	0	0	0	0	0	0	0	73	30	29	29	55	27	0	0	0	0	0	0	39
ASV_376	26	23	38	0	12	10	67	37	55	0	0	0	22	24	26	15	22	17	39	0	43	0	21	15	36	0	0	35	9	0	51	18	75	0	0	0	43	25	11	31	14	20	60	37	77	0	0	0	27
ASV_377	95	77	53	17	23	19	19	32	14	15	12	16	33	26	24	18	0	32	11	10	11	18	8	0	11	23	6	23	8	19	13	0	28	7	31	24	75	29	28	16	0	20	22	0	53	19	14	13	33
ASV_378	21	20	23	0	0	0	63	69	53	47	38	41	0	11	10	0	0	0	35	25	60	52	0	0	0	36	0	0	0	24	21	19	73	15	51	31	7	0	7	0	0	0	40	19	116	37	15	0	11
ASV_379	0	0	26	0	26	0	39	44	33	27	27	0	35	0	0	36	0	0	35	28	34	30	0	19	18	40	25	66	33	28	0	0	82	30	36	48	0	0	0	23	33	0	47	0	70	26	38	0	0
ASV_380	0	0	0	56	93	79	0	0	0	0	24	0	0	0	0	65	79	52	0	0	0	28	0	0	0	27	28	184	64	16	0	0	0	0	66	33	0	0	0	42	62	59	0	0	0	0	0	22	0
ASV_381	152	155	85	0	0	0	0	0	20	0	0	0	96	71	67	0	0	47	0	0	26	0	29	29	31	0	0	0	0	0	0	0	0	0	0	0	76	36	41	0	0	24	0	0	0	0	0	0	48
ASV_382	55	69	34	30	58	32	29	0	0	38	31	44	18	25	17	36	33	34	0	0	31	22	0	0	24	26	0	68	31	22	0	0	33	0	35	35	43	0	15	21	40	28	0	0	43	25	24	0	0
ASV_383	55	44	45	27	57	29	0	0	0	16	25	26	20	18	16	35	32	45	0	0	0	43	0	12	0	28	23	82	28	27	0	0	0	15	55	37	53	9	22	21	39	22	0	0	0	22	18	21	16
ASV_384	0	0	29	0	16	18	0	35	0	54	54	48	0	0	0	35	51	27	19	0	0	69	0	0	0	110	0	14	0	55	0	0	0	41	118	60	0	0	0	0	0	0	0	0	51	58	66	29	0
ASV_385	73	47	51	32	62	32	0	16	16	51	33	31	0	0	0	29	36	39	20	0	33	45	0	0	0	41	0	37	33	33	0	0	33	0	55	25	0	0	0	28	33	29	24	0	48	32	36	0	0
ASV_386	61	32	38	3	16	16	28	30	44	23	28	21	10	13	14	13	11	8	18	12	32	45	0	0	12	24	2	27	10	22	17	9	58	24	70	44	38	0	10	5	9	0	39	22	63	26	22	12	17
ASV_387	38	22	22	35	51	32	0	13	19	30	25	20	9	12	13	38	19	32	0	27	28	31	0	6	14	37	31	50	25	29	0	0	27	30	36	25	19	10	0	13	32	25	20	0	30	31	33	21	12
ASV_388	123	103	86	0	24	0	17	17	13	38	12	0	30	45	32	12	0	11	14	0	0	28	19	15	22	35	0	19	0	0	12	0	55	0	36	18	108	38	38	0	0	0	0	0	48	0	38	0	29
ASV_389	79	75	58	15	0	0	0	0	0	67	68	57	30	26	19	0	16	0	0	0	0	44	0	18	0	49	0	52	0	45	0	0	44	35	76	87	49	0	0	0	0	0	0	0	0	36	34	0	0
ASV_390	106	95	65	0	41	0	33	62	33	0	0	0	38	19	30	21	18	19	17	24	37	0	15	11	18	0	0	26	0	0	20	0	68	0	17	0	68	19	34	0	0	0	51	0	91	0	0	0	27
ASV_391	66	87	55	0	33	0	0	23	0	39	25	27	42	28	0	40	15	31	0	0	0	30	26	0	15	29	24	49	26	25	0	0	41	21	36	21	56	0	0	0	21	16	0	0	54	22	0	17	23
ASV_392	37	0	0	26	50	42	45	55	34	0	38	23	0	21	0	49	45	38	0	0	20	31	0	0	0	0	25	58	40	20	0	0	65	0	39	14	30	0	0	0	53	0	46	20	61	0	35	0	28
ASV_393	38	34	19	35	126	45	22	19	25	0	0	0	7	7	9	69	55	47	16	7	30	0	0	0	0	0	29	111	36	0	0	0	33	0	0	0	22	8	10	32	52	29	23	7	62	0	0	0	8
ASV_394	55	86	54	43	53	11	28	0	20	0	0	25	29	32	30	33	20	24	0	0	0	26	9	8	22	30	21	49	20	23	0	0	0	0	49	28	62	0	20	18	14	22	0	0	63	11	0	0	18
ASV_395	137	108	101	0	0	0	0	0	0	12	11	0	55	43	57	0	0	0	0	0	0	15	29	17	28	8	0	0	0	21	0	0	0	0	29	8	182	65	72	0	0	0	0	0	0	13	12	8	48
ASV_396	76	68	49	30	42	0	10	37	19	0	14	9	42	45	23	44	34	39	17	0	0	29	0	13	0	0	32	55	20	0	0	0	40	0	31	19	65	19	18	0	29	22	0	0	42	0	0	0	18
ASV_397	0	0	8	0	0	0	51	90	65	0	0	0	5	0	0	0	0	0	69	63	88	0	0	0	0	0	0	0	0	0	64	41	206	0	0	0	0	0	0	0	0	0	86	19	170	0	0	0	0
ASV_398	0	0	0	0	0	0	122	100	80	0	0	0	0	0	0	0	0	0	73	44	78	0	0	0	0	0	0	0	0	0	44	0	140	0	0	0	0	0	0	0	0	0	102	35	232	0	0	0	0
ASV_399	66	47	31	0	21	14	24	25	38	12	0	0	20	16	27	22	18	0	22	16	25	15	11	12	20	22	13	31	16	10	15	8	58	15	32	22	69	24	23	0	11	0	30	18	85	21	13	16	17
ASV_400	0	0	0	0	0	0	50	60	56	51	0	40	0	0	0	0	0	0	27	40	0	47	0	0	0	77	0	26	0	34	20	35	102	0	72	46	0	0	0	0	0	0	50	0	147	0	51	36	0
ASV_401	69	79	48	23	64	31	26	0	0	0	16	27	28	32	18	37	39	33	28	0	0	15	0	11	14	26	0	45	21	18	0	0	0	11	39	20	50	21	0	0	27	16	0	0	48	21	21	0	21
ASV_402	30	14	0	0	23	32	49	42	53	0	0	0	32	0	0	0	16	0	17	25	0	0	0	0	24	0	0	47	35	24	30	21	95	29	59	34	22	19	0	0	0	0	58	20	79	33	18	25	0
ASV_403	105	95	94	0	0	0	0	0	29	0	0	0	43	43	42	0	0	0	0	16	26	0	45	0	52	0	0	0	0	0	28	12	55	0	0	0	83	44	37	0	0	0	50	20	38	0	0	0	49
ASV_404	97	82	43	0	46	0	67	84	64	0	0	0	0	0	20	0	40	0	30	0	51	0	0	0	0	0	0	49	0	0	0	0	119	0	66	41	53	19	0	0	0	0	46	0	88	0	0	0	0
ASV_405	66	77	33	0	0	0	31	51	25	29	20	14	18	22	20	0	0	20	31	25	38	40	0	0	0	32	0	23	0	20	28	0	88	21	51	27	37	0	0	0	0	0	36	25	95	0	0	0	15
ASV_406	51	43	23	9	41	17	31	26	27	25	0	0	19	24	14	18	22	25	27	19	16	21	5	19	16	14	12	45	19	0	14	0	25	23	49	27	58	34	17	12	14	20	24	12	49	0	22	12	14
ASV_407	20	23	23	0	22	27	52	45	59	0	20	0	18	17	0	12	15	0	18	25	60	10	8	0	27	9	12	40	0	0	26	23	89	26	16	0	44	0	0	13	19	11	62	31	97	0	12	0	14
ASV_408	0	0	0	0	0	0	0	0	0	39	52	50	0	0	0	0	0	0	0	0	0	103	0	0	0	57	0	0	0	0	0	0	0	97	234	152	0	0	0	0	0	0	0	0	0	100	77	67	0
ASV_409	118	67	83	0	0	0	45	29	47	0	24	0	32	34	42	0	0	0	14	0	35	20	0	20	15	12	0	0	0	0	30	15	85	12	33	15	56	0	0	0	0	0	44	17	79	16	0	0	0
ASV_410	59	49	33	0	21	0	17	22	12	23	41	10	24	13	27	9	11	10	18	8	23	25	7	11	13	36	0	19	6	15	24	0	57	24	80	31	40	18	13	0	9	0	34	0	63	17	11	12	25
ASV_411	0	0	0	0	0	0	78	61	70	30	26	19	0	0	0	0	0	0	22	0	61	36	0	0	0	25	0	20	0	17	27	0	79	27	108	38	0	0	0	0	0	0	79	30	90	32	30	17	0
ASV_412	110	100	58	42	55	48	0	0	0	0	0	0	48	46	37	54	30	37	0	0	19	0	0	16	0	0	0	72	51	0	0	0	0	0	0	0	62	0	19	26	37	42	0	0	0	0	0	0	27
ASV_413	23	26	19	18	23	19	32	0	0	12	17	37	16	15	24	34	29	28	0	0	0	23	19	6	9	17	29	42	15	35	0	25	27	45	29	31	20	14	12	18	37	23	0	0	32	25	27	0	11
ASV_414	108	104	67	0	32	22	0	0	0	0	0	0	25	36	27	18	28	31	0	0	0	0	23	0	0	0	35	39	20	0	0	0	0	0	0	0	81	32	36	27	37	48	28	12	25	19	0	0	24
ASV_415	65	53	40	44	45	30	0	29	0	32	18	25	21	19	0	28	0	39	0	0	24	31	0	0	0	32	0	59	26	23	0	0	54	24	63	34	33	0	0	16	0	20	23	0	54	30	0	0	21
ASV_416	63	49	40	0	0	0	0	0	0	55	44	33	72	0	0	32	0	0	0	0	0	50	0	22	31	50	0	52	0	0	0	0	0	50	58	40	54	53	57	0	0	0	0	0	0	38	66	0	0
ASV_417	58	68	50	19	18	15	25	29	37	10	17	10	20	15	17	36	30	35	14	18	20	9	0	8	18	13	34	68	0	10	0	12	30	0	0	21	45	0	0	19	29	25	25	13	47	0	0	0	26
ASV_418	160	203	116	0	0	0	0	0	0	0	0	0	53	63	42	0	0	0	0	0	0	18	0	26	28	24	0	16	0	0	0	0	0	0	32	15	109	43	30	0	0	0	0	0	0	0	0	0	57
ASV_419	37	37	36	17	23	26	12	14	11	33	20	13	22	30	19	36	18	19	11	6	5	25	7	13	22	22	28	29	23	22	8	5	15	0	25	24	45	7	12	20	16	18	15	11	13	15	16	15	26
ASV_420	91	56	63	0	0	0	0	0	33	0	0	0	33	0	41	0	0	0	0	0	29	45	0	0	0	32	0	0	0	31	0	0	61	0	98	69	94	0	0	0	0	0	0	0	88	35	37	0	30
ASV_421	0	0	0	14	32	0	82	79	56	22	18	22	0	0	0	12	23	0	42	34	40	20	0	0	0	16	0	21	17	16	22	11	70	13	33	22	0	0	0	0	11	0	62	35	136	0	16	0	0
ASV_422	176	111	101	18	26	0	36	0	28	0	0	0	43	34	49	0	0	0	0	0	0	0	0	34	0	0	0	0	0	0	0	0	42	0	0	25	136	0	51	0	0	0	0	0	66	0	0	0	46
ASV_423	48	48	0	0	19	0	38	42	30	25	13	0	0	0	0	24	0	13	24	28	35	19	0	13	11	17	12	41	17	0	30	32	101	0	30	18	20	0	11	4	17	21	44	18	88	19	0	0	0
ASV_424	102	104	60	27	73	33	0	0	0	0	0	0	22	25	41	26	30	26	0	0	0	0	0	13	16	0	19	71	42	0	0	0	23	0	0	0	57	15	25	19	23	38	0	0	39	0	0	0	25
ASV_425	0	0	0	0	21	0	22	14	18	74	59	42	0	0	0	0	0	0	22	8	18	58	0	0	0	53	0	28	0	51	7	0	26	47	76	72	0	0	0	0	13	0	19	10	47	64	30	32	0
ASV_426	0	0	0	25	46	38	0	24	0	25	30	15	0	0	0	56	36	0	24	15	0	34	0	0	0	44	29	66	18	26	16	20	45	24	63	36	43	0	0	17	26	0	33	0	70	29	20	22	0
ASV_427	80	92	52	10	27	8	22	22	12	12	9	10	38	25	26	27	15	14	15	16	19	15	10	16	13	16	0	21	23	9	0	0	36	0	37	21	69	10	28	9	17	0	18	10	39	9	0	0	24
ASV_428	80	65	62	0	32	16	0	0	0	22	0	0	38	33	30	31	37	45	0	0	0	0	25	20	25	0	48	49	28	0	0	0	35	0	31	20	74	27	23	30	18	34	0	0	35	0	0	0	0
ASV_429	56	61	52	0	30	0	25	0	0	23	27	33	35	40	33	49	0	36	0	0	0	19	18	0	16	26	39	50	29	0	0	0	32	0	46	0	78	0	26	29	27	0	0	0	29	0	0	0	25
ASV_430	44	40	26	29	0	0	31	29	22	0	16	0	37	53	43	38	22	0	27	17	25	0	0	0	18	36	16	37	20	0	16	14	32	23	32	0	28	24	13	0	21	18	32	0	39	0	0	13	30
ASV_431	0	0	9	11	22	8	33	22	45	28	26	26	0	0	0	14	15	24	16	26	31	41	0	0	0	40	12	31	12	32	14	10	45	27	53	39	0	0	0	16	13	13	36	0	65	28	19	13	0
ASV_432	0	0	0	0	8	0	65	56	68	0	0	0	0	0	0	0	0	0	35	25	102	0	0	0	0	0	0	14	0	0	31	21	199	0	0	0	0	0	0	7	9	0	70	46	181	0	0	0	0
ASV_433	229	203	99	0	0	0	0	0	0	0	0	0	62	62	49	0	0	0	0	0	0	0	0	29	22	0	0	0	0	0	0	0	0	0	0	0	127	42	41	0	0	0	0	0	0	0	0	0	44
ASV_434	10	13	15	30	7	8	5	8	4	16	24	22	35	36	11	37	6	26	21	14	1	21	0	0	18	13	20	10	30	21	17	0	13	24	49	27	17	32	38	17	8	40	38	19	3	18	17	8	26
ASV_435	67	67	66	17	32	12	11	32	14	26	14	15	18	22	21	21	17	23	14	21	24	16	7	7	11	22	0	23	21	15	12	0	45	0	39	24	39	11	8	8	16	9	28	13	43	0	8	0	7
ASV_436	113	105	43	0	20	19	0	10	0	47	39	31	30	43	31	13	11	14	0	0	0	28	13	20	33	27	0	13	10	21	0	0	17	17	29	18	53	34	24	0	0	0	0	0	16	19	0	0	31
ASV_437	28	34	40	11	43	23	37	0	42	13	21	10	7	14	13	29	31	29	0	7	20	12	0	8	19	8	14	42	24	15	0	0	25	34	32	8	47	15	13	14	31	24	30	0	34	20	13	0	21
ASV_438	46	36	22	40	115	48	0	34	0	0	0	0	0	0	0	61	64	63	0	0	0	0	0	0	0	0	42	109	84	0	0	0	0	0	24	0	24	0	0	44	43	32	0	0	24	20	0	0	0
ASV_439	0	0	0	0	45	0	0	43	16	0	32	0	0	0	0	0	51	26	0	0	17	34	0	0	0	38	0	36	36	0	0	0	27	99	36	71	0	0	0	29	41	30	0	0	22	64	43	49	0
ASV_440	68	71	74	0	0	0	0	55	52	0	0	0	63	33	44	0	0	0	0	43	77	0	0	0	0	0	0	0	0	0	56	0	62	0	0	0	68	0	0	0	0	0	77	0	62	0	0	0	0
ASV_441	77	36	52	10	18	0	22	18	19	0	20	15	38	22	36	0	19	9	9	13	0	0	17	25	25	22	16	39	23	0	0	0	17	0	42	0	62	29	23	0	13	15	15	8	29	22	24	0	26
ASV_442	0	20	18	18	66	24	30	20	22	34	0	0	0	0	0	25	29	13	0	0	26	15	0	0	0	0	30	71	32	28	23	0	36	24	41	32	0	0	0	23	29	25	32	0	60	26	15	0	0
ASV_443	0	7	7	13	11	0	22	0	20	38	29	22	0	0	0	0	0	0	12	0	16	45	0	10	0	40	0	19	0	28	15	7	41	65	145	66	15	10	9	0	0	8	19	7	32	58	38	21	5
ASV_444	17	18	0	0	0	0	0	0	22	0	0	0	16	0	5	18	7	0	0	0	18	23	7	19	16	61	9	53	13	18	29	20	0	23	151	97	34	13	14	6	16	0	0	11	35	20	39	17	10
ASV_445	41	42	36	15	44	17	0	0	0	0	18	22	0	18	23	15	28	24	0	0	20	25	7	0	17	29	16	56	16	16	0	0	0	21	43	26	60	0	30	26	32	24	0	0	1	27	16	17	23
ASV_446	40	36	32	11	41	19	27	26	20	15	16	14	19	21	21	26	24	12	12	9	15	25	0	10	15	0	8	39	17	0	10	0	35	12	26	14	38	30	25	15	17	18	24	0	49	19	0	0	13
ASV_447	80	62	66	0	0	0	0	0	0	0	0	0	70	46	51	0	0	0	0	0	0	11	42	37	32	0	0	33	0	0	0	0	26	18	44	31	91	34	49	0	0	0	0	0	0	0	0	0	70
ASV_448	37	27	22	0	0	0	85	67	94	0	0	0	0	0	0	0	0	0	30	41	71	0	0	0	0	0	0	0	0	0	35	15	108	0	0	0	24	0	0	0	0	0	77	48	136	0	0	0	0
ASV_449	139	56	62	0	0	0	0	0	0	0	0	0	59	55	73	0	0	0	16	0	0	9	26	36	66	19	0	0	0	0	0	0	0	0	25	0	121	45	50	0	0	0	0	0	0	0	0	0	48
ASV_450	0	0	0	29	25	20	21	29	0	25	24	0	21	0	21	48	18	28	0	0	24	40	0	11	16	19	21	40	21	20	0	0	22	15	48	23	43	0	15	19	22	27	33	0	26	22	14	0	0
ASV_451	91	106	81	0	0	0	0	0	78	0	0	0	61	70	52	0	0	0	0	0	0	0	0	0	0	0	0	0	0	0	49	35	42	0	0	0	100	36	0	0	0	0	0	0	58	0	0	18	31
ASV_452	125	123	74	0	35	0	0	0	0	0	0	0	61	0	0	41	0	35	0	0	0	0	0	0	42	0	39	51	0	0	0	0	0	0	59	0	73	50	42	0	0	0	0	0	0	0	0	0	59
ASV_453	95	77	66	0	0	0	32	0	24	0	0	19	34	27	33	67	0	0	25	0	47	0	0	0	19	0	0	88	25	0	17	0	62	0	0	17	43	0	0	0	0	0	0	25	67	0	0	0	21
ASV_454	0	0	0	0	16	36	38	26	46	16	18	0	0	13	0	19	16	17	14	22	40	26	0	0	0	12	17	46	31	0	14	10	114	17	15	10	0	9	0	16	23	12	36	15	71	19	0	14	0
ASV_455	78	68	37	0	0	0	23	29	26	34	25	0	0	0	15	34	0	0	23	14	33	35	0	0	0	38	0	35	0	16	16	0	66	28	29	19	39	28	0	0	0	0	31	0	85	0	0	0	27
ASV_456	96	95	47	18	19	10	13	18	0	14	21	20	23	26	32	15	0	0	7	26	0	19	14	17	26	16	14	21	10	0	0	0	21	8	21	27	34	17	18	0	24	24	0	0	24	17	14	0	24
ASV_457	71	58	42	0	24	0	33	35	29	33	29	25	23	0	19	0	0	21	19	0	22	25	0	0	0	31	0	0	0	0	0	0	49	0	52	28	57	14	18	0	0	0	32	20	45	17	0	19	21
ASV_458	79	79	55	14	27	12	5	16	11	0	0	0	34	26	26	21	25	17	0	4	8	0	23	24	18	0	14	39	16	0	0	17	11	0	11	0	74	33	37	9	21	19	7	20	18	0	0	0	30
ASV_459	69	55	54	26	44	17	0	33	0	30	0	22	32	0	0	43	28	0	23	0	0	26	18	0	0	31	21	43	21	0	0	7	41	0	32	0	50	20	0	0	34	33	18	0	55	0	0	0	0
ASV_460	26	19	0	30	74	40	0	0	0	46	0	29	0	0	11	72	47	40	0	0	0	16	0	0	0	27	57	77	60	0	0	0	0	0	41	50	20	0	0	48	53	40	0	0	0	0	0	0	0
ASV_461	173	122	102	0	0	0	0	0	0	0	0	0	52	61	56	0	0	0	0	0	0	0	0	27	0	0	0	0	0	0	0	0	0	0	0	0	161	41	55	0	0	0	0	0	0	0	0	0	49
ASV_462	15	22	14	11	28	0	42	30	30	0	12	0	12	9	0	10	23	16	20	12	15	17	0	8	13	10	10	35	20	0	7	14	69	19	54	22	19	19	12	13	17	12	42	0	70	19	11	16	12
ASV_463	14	15	6	0	13	0	77	90	80	0	0	0	0	0	0	0	0	0	37	30	67	0	0	0	0	0	0	6	0	0	50	0	119	0	11	0	12	10	0	0	0	0	77	36	152	0	0	0	0
ASV_464	73	70	44	0	0	32	0	57	16	62	47	33	38	30	25	0	0	44	29	0	0	0	21	0	0	39	0	58	0	29	17	0	0	0	0	0	43	0	26	0	0	0	55	0	45	0	0	0	0
ASV_465	146	120	79	22	30	0	0	16	21	18	0	35	27	22	22	0	17	21	0	0	0	21	0	0	0	22	0	48	16	0	0	0	36	0	27	23	46	30	0	10	21	0	0	0	0	0	0	0	21
ASV_466	36	32	19	8	25	0	28	38	30	0	0	0	22	18	0	39	41	39	13	21	33	0	0	0	15	0	38	55	23	0	25	0	52	0	28	24	41	11	0	0	30	18	45	0	64	0	0	0	15
ASV_467	0	0	0	0	0	0	46	54	33	44	30	16	0	0	0	0	0	0	41	36	36	41	0	0	0	48	0	0	0	38	0	26	64	10	44	27	0	0	0	0	0	0	34	15	126	22	24	12	0
ASV_468	38	49	25	0	36	0	55	71	49	19	20	0	0	0	0	0	0	26	33	23	53	0	0	0	0	21	0	0	0	0	22	0	69	0	23	0	34	0	0	0	0	0	47	25	132	19	0	0	0
ASV_469	15	35	17	35	23	0	38	54	39	0	0	15	14	0	27	19	0	0	28	17	40	0	0	26	36	21	0	41	0	16	23	18	51	0	28	21	17	0	0	0	0	0	29	14	12	0	13	0	10
ASV_470	50	42	37	0	43	16	19	31	0	42	0	0	0	16	28	0	11	22	0	16	20	39	0	0	0	31	0	28	0	28	0	0	49	21	62	42	29	13	16	0	0	11	16	9	38	29	26	0	14
ASV_471	84	54	48	39	92	39	0	0	0	0	0	0	0	0	0	51	40	45	0	0	0	0	0	0	0	0	0	115	58	0	0	0	0	0	61	0	58	0	0	0	54	0	0	0	39	0	0	0	0
ASV_472	23	0	0	0	26	24	47	31	41	0	0	0	0	0	0	0	0	0	20	28	16	23	0	0	0	0	0	26	0	0	33	22	74	37	52	30	26	0	0	0	0	18	72	23	73	34	0	28	0
ASV_473	51	48	25	0	0	0	0	0	0	0	0	0	17	25	53	30	0	0	0	0	41	0	0	0	44	0	0	10	0	0	0	85	70	0	0	0	35	29	29	0	0	0	0	0	74	0	0	0	52
ASV_474	0	0	0	0	0	0	0	0	0	85	65	56	0	0	0	0	0	0	0	0	0	90	0	0	0	94	0	0	0	57	0	0	0	37	116	69	0	0	0	0	0	0	0	0	0	68	59	40	0
ASV_475	63	52	33	17	24	17	19	24	30	18	26	0	21	22	18	24	23	13	20	0	30	24	0	0	0	30	17	29	15	0	8	0	42	0	18	18	32	0	9	13	15	18	23	0	52	0	0	0	12
ASV_476	0	0	0	38	85	128	0	0	0	0	0	0	0	0	0	59	47	35	0	0	0	0	0	0	0	0	34	90	62	0	0	0	0	0	0	0	0	0	0	38	83	49	0	0	0	0	0	0	0
ASV_477	47	37	22	0	42	0	27	29	0	42	34	0	0	0	0	32	41	33	25	0	32	46	0	0	0	41	0	54	0	33	0	0	58	0	53	29	14	0	0	0	23	19	0	0	71	23	0	0	0
ASV_478	0	28	36	0	0	0	42	0	0	12	26	0	0	0	0	0	0	24	0	0	0	49	0	0	0	21	22	33	35	33	0	0	0	55	62	65	0	0	0	0	0	34	46	17	63	44	36	26	28
ASV_479	40	48	26	12	11	9	20	12	19	14	14	0	11	12	17	14	4	12	8	0	13	12	5	9	11	8	25	55	19	21	19	13	67	0	21	29	34	7	7	0	14	12	26	0	55	14	0	0	10
ASV_480	115	58	55	0	0	0	37	41	0	0	0	0	46	39	52	0	0	0	38	0	0	0	22	0	39	0	0	0	0	0	0	0	64	0	0	0	66	59	23	0	0	0	0	0	87	0	0	0	52
ASV_481	74	85	68	0	48	0	0	0	0	22	34	0	32	26	22	27	0	0	0	0	0	15	16	17	15	27	0	36	0	0	0	0	0	24	41	27	64	34	22	0	0	0	0	0	0	22	13	13	21
ASV_482	22	24	11	0	0	0	34	62	46	11	17	0	0	0	0	0	0	0	31	21	37	10	0	0	0	11	0	0	0	7	44	18	131	0	20	10	11	0	0	0	0	0	63	15	171	7	8	0	0
ASV_483	19	14	23	0	0	0	39	40	35	16	0	0	0	0	0	15	0	0	21	16	32	18	0	0	0	10	0	31	12	17	42	21	85	19	43	27	19	10	7	0	0	0	39	25	103	22	19	0	0
ASV_484	50	0	0	0	40	0	52	40	50	0	0	0	0	0	0	0	0	0	0	0	80	0	0	0	0	0	0	0	0	19	39	26	105	0	31	35	35	0	0	0	0	0	58	38	159	0	0	0	0
ASV_485	0	0	0	0	0	0	98	97	54	0	0	0	0	0	0	0	0	0	34	36	68	0	0	0	0	0	0	0	0	0	31	0	107	0	0	0	0	0	0	0	0	0	77	67	155	0	0	0	0
ASV_486	0	0	0	0	0	0	0	0	0	98	93	99	0	0	0	0	0	0	0	0	0	81	0	0	0	64	0	0	0	63	0	0	0	0	111	55	0	0	0	0	0	0	0	0	0	65	38	44	0
ASV_487	0	0	0	21	21	47	23	0	24	0	27	0	0	0	0	30	32	0	0	0	0	35	0	17	0	0	0	17	28	29	8	28	61	24	60	25	0	23	14	0	18	0	0	0	27	27	24	55	0
ASV_488	95	72	91	0	0	0	3	1	0	0	0	0	49	32	55	0	0	0	0	2	1	0	41	38	33	0	0	2	0	0	0	0	7	0	0	0	133	59	38	0	0	0	5	0	3	0	0	0	67
ASV_489	0	8	0	46	161	51	0	13	9	0	0	0	0	0	0	92	53	72	6	0	0	0	0	0	0	0	35	86	37	0	0	0	12	0	0	0	0	0	0	40	65	45	0	0	18	0	0	0	0
ASV_490	77	68	36	0	33	0	0	50	0	0	0	0	0	0	0	0	0	0	0	0	0	0	0	21	0	0	0	73	35	0	0	0	86	0	54	0	59	0	0	0	0	0	55	0	129	0	0	0	39
ASV_491	73	65	56	8	18	11	27	39	18	19	9	8	13	22	16	18	0	18	12	6	12	11	0	0	14	18	17	16	6	13	23	10	53	11	26	14	25	5	0	10	0	16	20	0	38	9	14	9	18
ASV_492	136	102	60	0	0	0	17	32	25	10	0	0	30	29	27	0	0	0	14	17	18	0	15	16	26	0	0	0	0	0	13	0	31	0	14	0	59	13	13	0	0	0	24	13	49	13	0	0	18
ASV_493	74	51	24	9	21	0	0	28	0	28	22	18	0	18	0	16	8	10	0	11	20	20	0	0	7	27	8	25	6	24	29	0	32	25	29	19	28	10	0	0	10	10	19	20	49	23	0	15	0
ASV_494	36	26	31	12	26	14	22	17	13	20	0	0	13	8	10	14	7	19	7	12	11	15	0	9	12	12	15	62	12	0	16	6	43	12	32	25	24	0	9	8	20	18	36	20	54	17	0	7	10
ASV_495	50	44	26	0	0	0	27	35	26	0	0	0	38	29	19	0	0	0	25	23	45	0	0	0	12	0	0	0	0	0	34	22	111	0	0	0	61	10	0	0	0	0	40	14	108	0	0	0	23
ASV_496	37	32	0	0	17	19	43	44	44	0	9	11	23	20	17	16	0	9	16	16	31	7	7	0	0	0	0	31	0	0	22	17	61	8	32	7	22	19	22	0	17	11	31	20	75	0	0	0	0
ASV_497	27	19	13	30	61	42	18	22	29	0	9	0	0	0	0	52	32	44	0	0	0	0	0	0	0	0	27	89	39	0	0	0	23	0	17	0	20	0	9	28	40	35	25	0	45	0	0	0	0
ASV_498	77	63	36	23	44	20	0	20	0	0	0	0	39	42	23	25	32	22	14	0	20	0	7	18	0	0	12	31	15	0	8	0	35	0	0	0	57	23	19	0	12	27	19	0	37	0	0	0	14
ASV_499	25	32	0	13	15	19	0	0	0	35	21	26	18	0	0	0	0	15	0	0	0	45	0	0	0	42	22	40	20	25	0	0	23	22	96	59	20	0	0	0	24	26	18	0	23	31	23	20	0
ASV_500	0	0	0	0	23	0	26	40	22	10	26	17	0	0	0	36	43	35	33	0	22	29	0	0	0	33	0	34	0	15	0	0	49	41	45	16	0	0	0	23	0	36	20	33	54	21	0	13	0
ASV_501	61	56	31	39	54	35	0	0	0	0	0	0	0	39	23	34	32	46	0	0	0	0	0	0	27	0	33	52	28	0	0	0	0	0	0	0	36	0	21	31	44	31	0	0	0	0	0	0	28
ASV_502	28	27	14	10	36	0	21	32	33	0	0	0	32	13	0	30	40	30	18	17	42	0	0	0	11	0	30	63	23	0	18	0	57	0	12	5	37	15	0	0	17	21	44	0	58	0	0	0	16
ASV_503	33	38	20	0	14	0	33	54	35	7	0	0	0	0	0	6	10	16	32	18	30	7	0	0	0	14	12	19	17	0	18	12	47	0	17	17	25	0	0	0	10	15	37	19	99	14	16	0	11
ASV_504	146	143	76	0	9	0	7	11	0	0	0	0	32	47	28	11	0	0	0	0	0	5	12	14	24	5	0	7	0	0	0	0	11	0	0	0	84	31	41	0	9	0	0	0	27	0	0	0	35
ASV_505	58	55	33	0	40	0	0	26	22	0	0	0	0	23	25	49	0	49	19	15	23	0	0	0	0	0	52	26	51	0	18	28	30	0	0	0	0	0	18	0	0	0	52	0	34	0	0	0	0
ASV_506	0	0	0	0	0	0	0	0	0	79	63	31	0	0	0	0	0	0	0	0	0	83	0	0	0	76	0	0	0	53	0	0	0	33	139	92	0	0	0	0	0	0	0	0	0	67	52	32	0
ASV_507	0	0	0	0	9	0	15	0	0	60	56	32	0	0	0	11	0	0	13	0	22	56	0	0	0	63	0	0	0	35	12	0	32	34	103	39	0	0	0	0	0	0	26	0	39	52	30	22	0
ASV_508	26	19	0	0	41	0	0	0	0	56	47	50	57	0	0	0	0	0	0	0	0	47	0	0	0	35	0	23	24	32	0	0	0	30	71	56	30	0	0	0	0	0	0	0	24	39	35	28	0
ASV_509	0	0	0	0	0	0	0	79	46	0	0	0	0	0	0	0	0	0	53	62	60	0	0	0	0	0	0	30	0	0	40	58	110	0	0	0	0	0	0	0	0	0	67	0	119	0	0	0	0
ASV_510	29	34	20	22	41	20	0	31	23	20	20	0	0	26	21	41	24	28	19	9	0	25	0	15	0	27	20	42	19	0	0	0	24	0	18	0	0	0	0	0	20	13	38	0	43	0	21	0	0
ASV_511	147	91	86	0	0	0	0	0	0	0	0	0	43	99	72	0	0	0	0	0	0	0	0	0	0	0	0	0	0	0	0	0	0	0	0	0	116	56	57	0	0	0	0	0	0	0	0	0	71
ASV_512	80	83	47	0	28	0	43	38	33	63	45	0	0	0	0	0	0	0	0	0	29	28	0	0	0	38	0	0	0	0	0	0	31	0	56	47	34	0	0	0	0	0	32	0	55	0	0	0	0
ASV_513	84	79	46	23	34	0	26	0	13	0	0	0	17	31	23	31	36	22	0	20	37	0	0	0	0	18	13	42	0	0	0	0	43	0	25	0	39	18	21	0	0	15	0	0	29	0	0	0	18
ASV_514	64	53	30	22	47	16	26	33	0	0	0	0	14	21	18	29	21	24	0	16	29	0	0	0	0	0	0	49	31	0	0	0	29	0	0	0	48	0	17	20	31	15	27	0	70	0	0	0	0
ASV_515	0	20	50	0	0	37	0	0	27	0	0	0	0	26	40	0	0	0	0	0	0	0	0	49	40	32	0	7	0	0	39	0	18	28	5	39	35	42	44	0	0	0	13	0	21	43	16	25	31
ASV_516	74	75	37	0	42	0	0	24	0	44	29	38	0	0	0	0	0	0	0	0	17	43	0	0	0	30	0	30	0	0	0	0	26	38	85	48	36	0	0	0	0	0	0	0	44	33	0	0	0
ASV_517	0	0	0	46	28	45	28	0	0	0	13	0	32	0	0	27	52	33	0	0	0	22	0	0	0	17	0	40	0	0	0	0	33	0	24	9	36	27	0	63	81	50	0	0	41	0	0	0	24
ASV_518	50	61	53	0	0	0	16	12	12	0	0	0	25	19	27	15	18	9	28	0	22	0	0	13	0	18	0	19	0	0	18	9	49	0	0	0	66	23	17	0	14	0	27	14	79	14	0	0	17
ASV_519	48	35	45	0	0	0	39	61	49	0	0	0	21	18	31	0	0	0	18	21	32	0	0	0	0	0	0	0	0	0	26	10	57	0	0	0	50	31	19	0	0	0	42	22	90	0	0	0	16
ASV_520	44	37	25	14	35	14	18	18	22	0	0	0	7	8	0	20	13	29	15	5	16	0	0	0	19	0	20	46	17	0	18	0	42	9	0	0	36	0	13	20	26	26	21	0	52	19	0	0	19
ASV_521	148	116	81	0	0	0	0	0	0	0	0	0	39	35	48	0	0	0	0	0	0	0	0	22	38	0	0	43	0	0	0	0	0	0	0	0	96	44	28	0	0	0	0	0	0	0	0	0	46
ASV_522	44	35	31	14	19	22	0	0	0	32	25	15	22	16	16	28	24	25	0	0	0	29	0	0	20	42	14	41	16	22	0	0	0	0	54	29	36	0	0	0	19	18	0	0	0	26	25	0	17
ASV_523	54	46	26	0	39	32	0	0	41	0	0	57	0	0	0	63	55	26	0	0	58	30	0	0	0	0	0	56	0	25	0	0	71	0	0	0	28	0	0	0	38	0	0	0	75	0	0	0	0
ASV_524	2	2	30	22	2	30	13	30	13	0	10	32	28	12	27	17	17	20	15	8	12	0	0	14	13	10	13	34	17	21	0	0	28	0	2	0	3	26	21	16	24	22	19	0	40	0	0	31	34
ASV_525	86	95	53	16	24	0	15	24	14	0	0	0	24	28	23	26	14	21	10	13	17	0	0	0	0	17	13	17	13	0	0	8	41	0	0	0	49	0	13	0	10	8	27	0	44	0	0	0	14
ASV_526	34	18	26	10	21	0	0	0	0	0	15	17	15	0	0	22	19	13	0	0	0	28	0	9	0	28	23	55	14	24	0	0	30	18	82	44	19	0	0	0	25	18	19	0	31	15	18	15	0
ASV_527	28	0	0	0	0	0	0	0	0	73	43	38	0	0	0	0	0	0	0	0	0	42	0	0	0	50	0	0	0	52	0	0	35	31	103	65	23	0	0	0	0	0	0	0	31	56	43	32	0
ASV_528	25	3	4	0	40	0	0	35	16	19	0	0	28	28	23	0	18	30	0	24	22	42	0	11	0	29	12	15	33	0	24	0	4	23	23	40	14	12	18	0	32	0	22	0	19	14	21	0	27
ASV_529	25	0	0	19	40	0	46	49	41	0	0	23	0	0	0	31	26	24	38	28	51	0	0	0	0	0	0	31	0	0	31	0	84	0	0	0	0	0	0	0	19	0	62	0	119	0	0	0	0
ASV_530	0	0	0	0	0	0	0	0	0	42	52	69	0	0	0	0	0	0	0	0	0	65	0	0	0	35	0	0	0	40	0	0	0	108	87	50	0	0	0	0	0	0	0	0	0	32	41	47	0
ASV_531	79	48	58	0	0	0	0	0	0	21	18	12	32	0	55	0	0	0	0	0	0	19	21	34	49	27	0	0	0	9	0	0	0	12	28	12	80	43	27	0	0	0	0	0	0	0	11	5	54
ASV_532	77	41	37	0	0	0	0	0	0	37	0	30	24	34	29	0	0	0	0	0	0	32	0	20	10	0	0	18	0	11	0	0	19	0	53	45	42	20	34	0	0	0	0	0	31	46	24	0	35
ASV_533	0	0	0	0	36	0	82	68	51	0	0	0	0	0	0	0	0	0	53	42	66	0	0	0	0	0	0	37	0	0	0	0	119	0	0	0	0	0	0	0	0	0	68	0	186	0	0	0	0
ASV_534	57	60	41	24	19	12	19	24	19	13	0	0	24	22	23	0	33	10	0	20	41	11	0	0	0	15	0	34	0	7	0	0	66	8	14	0	49	0	17	0	18	0	21	0	54	0	0	0	8
ASV_535	0	0	0	23	57	24	31	27	34	0	0	0	0	0	0	35	37	30	17	0	0	0	0	0	0	14	27	90	38	13	0	0	44	0	61	0	0	0	0	29	22	27	0	18	46	0	0	0	0
ASV_536	125	146	70	0	0	0	0	0	0	17	21	0	45	46	50	0	0	0	0	0	0	0	0	0	32	0	0	0	0	23	0	0	0	21	0	0	88	45	0	0	0	0	0	0	0	0	0	0	34
ASV_537	15	11	16	0	10	0	30	32	27	20	19	0	0	0	14	15	15	0	0	0	24	31	0	0	0	22	0	12	7	15	11	0	48	29	68	40	28	13	0	0	0	0	30	11	64	29	28	14	0
ASV_538	46	38	21	25	34	13	0	0	0	12	0	0	17	13	9	38	32	44	0	0	5	0	6	13	12	17	32	72	41	9	0	0	0	7	32	15	25	7	9	14	30	27	0	0	12	7	5	0	10
ASV_539	39	37	26	0	13	29	0	0	0	31	31	23	0	0	0	0	0	0	0	0	0	29	0	0	0	44	0	47	0	0	0	0	48	25	59	16	51	38	0	0	21	33	0	0	54	25	0	0	0
ASV_540	0	0	0	28	63	24	0	21	16	13	6	12	0	0	0	49	44	30	11	0	15	19	0	0	0	12	22	71	48	10	8	0	29	0	33	18	0	0	0	27	21	30	0	9	52	0	12	0	0
ASV_541	0	0	0	0	0	0	41	0	14	0	0	0	0	0	0	26	0	0	0	16	0	34	0	0	0	0	0	35	30	32	0	0	42	36	113	46	0	0	0	0	30	32	22	22	47	37	33	16	0
ASV_542	78	79	33	0	37	24	23	26	29	0	0	0	0	0	25	43	28	24	0	0	30	0	0	0	0	0	25	54	24	0	0	0	31	0	0	0	56	0	22	18	0	0	0	0	48	0	0	0	27
ASV_543	53	76	0	0	42	0	0	0	0	32	19	24	0	30	0	0	32	0	0	0	0	0	0	13	0	0	33	53	35	0	22	0	73	0	44	0	49	0	0	0	31	23	0	0	46	0	0	0	22
ASV_544	0	0	0	0	0	0	98	54	98	0	0	0	0	0	0	0	0	0	32	31	66	0	0	0	0	0	0	0	0	0	29	0	83	0	20	4	0	0	0	0	0	0	64	34	137	0	0	0	0
ASV_545	27	25	0	23	63	18	27	42	0	0	0	0	0	0	0	35	34	20	18	0	0	0	0	0	0	0	24	86	21	0	0	11	58	0	0	0	0	0	0	0	30	18	35	18	64	0	0	0	0
ASV_546	0	0	0	39	48	27	31	30	0	19	0	0	0	0	0	42	31	44	0	0	30	17	0	0	0	24	20	67	34	0	13	0	49	0	33	20	0	0	0	29	22	26	17	0	43	0	0	0	0
ASV_547	0	0	0	23	51	33	0	0	0	0	0	0	0	0	0	52	37	37	0	0	0	0	0	0	0	24	33	117	42	0	0	0	0	22	66	40	0	0	0	32	42	40	0	0	37	18	0	0	0
ASV_548	69	45	38	26	39	19	16	18	23	19	15	17	0	0	17	27	22	16	0	9	13	14	0	0	0	20	9	35	16	23	0	5	16	0	11	14	29	0	11	0	22	14	15	0	24	16	11	0	12
ASV_549	73	54	27	14	35	0	25	33	22	17	0	18	0	0	0	27	25	21	20	0	25	0	0	0	0	0	0	38	8	19	0	0	60	0	0	26	30	0	15	0	16	0	24	15	78	0	0	0	0
ASV_550	43	52	0	0	29	29	0	25	0	28	26	0	0	0	0	45	54	0	21	50	49	0	0	0	0	48	0	37	0	0	0	0	41	0	0	0	0	0	0	20	30	0	0	0	75	27	0	0	0
ASV_551	134	155	116	0	0	0	0	0	0	0	0	0	69	64	57	0	0	0	0	0	0	0	0	0	0	0	0	0	0	0	0	0	0	0	0	0	119	36	0	0	0	0	0	0	0	0	0	0	37
ASV_552	41	39	24	0	36	0	0	0	0	0	0	0	0	20	0	37	38	37	0	0	27	35	23	0	0	0	36	42	45	0	0	0	19	0	0	37	0	0	0	0	38	26	25	30	46	29	24	0	0
ASV_553	44	41	29	14	20	16	12	20	22	19	10	0	19	27	0	22	0	32	0	0	11	19	0	0	11	16	20	59	15	0	0	0	37	13	22	17	27	8	0	15	19	18	22	0	47	0	0	0	0
ASV_554	32	23	31	0	16	14	0	0	0	0	11	0	18	24	0	0	0	0	0	0	0	17	16	16	42	0	0	25	20	0	0	0	62	21	51	24	53	35	24	0	0	0	0	0	34	12	27	12	31
ASV_555	15	33	18	13	1	16	13	1	14	10	7	13	14	20	10	16	22	20	10	9	15	13	8	11	10	19	31	7	16	12	15	13	5	8	4	18	8	13	13	8	18	20	9	9	1	9	14	13	30
ASV_556	54	51	26	0	0	0	0	0	17	0	9	0	35	24	14	0	11	15	8	9	19	14	0	0	11	26	0	29	0	13	10	0	29	14	28	16	46	21	19	5	0	0	20	0	55	14	25	0	20
ASV_557	57	59	43	0	0	0	48	0	0	0	0	0	0	0	29	0	0	0	0	0	0	0	15	0	21	0	0	0	0	0	0	0	100	0	0	0	85	57	34	0	0	0	46	0	103	0	0	0	50
ASV_558	40	27	23	22	47	12	0	0	13	14	12	10	0	19	26	26	31	28	0	6	13	30	0	0	0	27	13	46	17	19	0	0	14	13	31	17	29	0	6	13	18	12	0	0	20	23	18	11	0
ASV_559	21	52	0	35	25	0	0	72	44	0	0	0	0	0	0	45	48	0	0	34	39	0	0	0	0	0	0	52	0	0	37	0	76	0	47	0	0	0	0	0	0	0	47	0	58	0	0	0	0
ASV_560	211	155	89	0	41	0	0	0	0	0	0	0	56	41	41	0	0	0	0	0	0	0	0	0	0	0	0	0	0	0	0	0	0	0	0	0	103	26	0	0	0	0	0	0	0	0	0	0	0
ASV_561	57	40	37	0	25	31	39	39	28	0	0	0	26	0	19	0	0	0	21	0	38	0	0	0	26	0	0	24	14	0	0	0	47	0	0	0	51	0	0	0	23	0	34	0	49	0	0	0	22
ASV_562	36	29	50	0	0	0	19	23	20	31	0	28	23	32	12	0	0	0	0	0	22	0	18	0	40	0	0	0	0	0	0	0	61	0	40	0	63	31	23	0	0	0	31	0	62	0	0	0	33
ASV_563	24	23	22	16	37	8	0	0	0	8	0	0	0	0	15	24	18	15	0	0	0	11	9	0	9	15	13	50	20	20	0	10	0	16	50	30	24	20	0	18	15	32	32	0	21	13	0	27	14
ASV_564	22	0	0	0	0	0	13	0	0	44	42	37	0	0	0	0	0	0	0	0	29	52	0	0	0	56	0	0	0	53	0	0	18	23	91	64	0	0	0	0	0	0	0	0	18	43	47	20	0
ASV_565	21	12	20	0	27	0	19	33	33	22	0	0	0	0	0	16	16	0	27	27	21	0	0	0	0	16	10	22	13	18	27	18	51	0	18	0	23	0	0	0	13	23	35	29	83	10	0	0	7
ASV_566	75	68	42	0	27	0	0	16	24	0	0	17	13	12	0	15	15	14	0	0	19	17	0	13	0	0	0	34	13	15	0	0	33	13	36	18	24	19	0	0	0	24	23	0	51	19	16	0	15
ASV_567	0	0	0	0	0	0	39	31	26	27	31	0	0	0	0	0	0	0	17	25	26	0	0	0	0	21	0	0	0	0	20	22	72	26	69	31	0	0	0	0	0	0	29	15	94	26	23	0	0
ASV_568	18	15	0	51	70	39	0	0	0	0	0	0	18	0	0	74	49	55	0	0	0	0	0	0	0	0	32	68	46	0	0	0	0	0	0	0	19	24	0	31	33	34	0	0	0	0	0	0	21
ASV_569	22	18	17	9	24	8	8	8	3	17	12	12	14	12	3	20	10	21	8	5	6	21	5	3	8	24	17	28	17	9	5	6	27	31	36	26	24	5	2	18	18	12	16	0	21	18	10	7	2
ASV_570	90	80	39	0	0	0	0	0	0	0	0	0	32	40	56	0	0	0	0	0	0	0	32	38	55	0	0	0	0	0	0	0	0	0	0	0	44	48	64	0	0	0	0	0	0	0	0	0	42
ASV_571	31	0	25	0	24	32	26	0	20	0	0	0	0	0	34	0	32	0	0	0	0	0	25	0	30	0	0	46	0	0	21	0	49	24	28	0	29	21	37	0	0	29	15	0	33	21	0	30	37
ASV_572	75	86	41	0	12	0	0	12	0	22	12	10	22	30	23	18	0	15	0	0	8	22	7	10	0	39	0	12	8	15	0	0	14	0	22	17	44	24	0	0	0	8	0	0	15	13	13	0	24
ASV_573	0	0	0	0	0	0	0	0	0	26	30	21	0	0	0	20	0	17	0	0	0	43	0	0	0	48	0	16	0	25	11	0	36	47	127	53	0	0	0	0	0	0	0	12	51	37	46	39	0
ASV_574	54	63	0	0	0	0	55	29	23	0	0	0	38	31	0	0	0	0	44	0	45	0	0	0	0	0	0	0	0	0	35	0	73	0	0	0	67	0	27	0	0	0	32	0	83	0	0	0	0
ASV_575	46	39	30	35	43	0	0	33	24	0	0	0	0	22	0	42	45	36	0	0	29	0	0	0	0	0	0	37	22	0	0	0	40	0	0	24	31	0	0	0	27	24	0	0	61	0	0	0	22
ASV_576	37	28	0	0	0	0	0	44	29	0	0	0	0	0	0	35	0	0	34	0	29	0	0	0	0	23	0	46	24	0	26	0	84	0	47	0	51	13	0	0	0	0	44	0	91	0	0	0	0
ASV_577	34	37	17	34	73	23	0	0	0	64	62	32	0	0	0	24	24	28	0	0	0	27	0	0	0	53	0	33	19	42	0	0	0	0	19	0	0	0	0	8	20	11	0	0	22	0	23	9	0
ASV_578	0	27	0	0	40	21	37	42	26	0	11	0	0	0	0	29	21	0	0	13	27	15	0	0	0	16	0	36	27	0	26	16	56	0	21	0	17	0	0	17	0	18	40	19	75	0	0	0	15
ASV_579	50	52	38	0	0	0	0	0	0	31	28	26	34	25	47	0	0	0	0	0	0	40	0	0	0	30	0	0	0	0	0	0	0	0	71	26	41	33	33	0	0	0	0	0	0	28	25	0	15
ASV_580	18	0	29	22	46	21	25	16	15	11	22	0	0	0	0	34	22	34	0	0	17	0	0	0	0	16	15	70	26	0	0	0	19	0	32	18	0	9	0	23	21	24	15	0	52	13	0	0	0
ASV_581	0	35	19	32	32	23	22	18	0	0	0	0	0	0	0	44	50	26	0	0	25	0	0	0	0	0	28	81	48	0	0	0	39	0	0	0	26	0	0	27	36	26	18	0	33	0	0	0	0
ASV_582	8	0	0	0	11	16	34	37	53	0	0	0	0	0	9	0	0	0	28	13	45	0	0	0	14	0	0	14	0	0	34	31	94	11	30	0	9	0	0	0	0	0	51	28	76	19	7	0	0
ASV_583	32	37	21	25	27	0	0	29	13	19	11	0	0	0	9	15	19	21	9	15	29	17	0	0	0	17	24	27	19	0	11	0	34	9	21	8	16	0	0	0	15	21	19	10	52	18	0	0	20
ASV_584	57	68	45	25	43	18	0	23	0	0	0	0	20	17	32	38	29	17	0	0	16	0	0	0	0	20	0	43	32	0	0	0	31	0	39	12	31	0	0	0	0	0	19	0	33	0	0	0	29
ASV_585	57	68	31	10	21	0	21	16	20	0	0	0	20	16	15	19	0	23	15	11	0	0	13	7	18	0	17	36	23	0	0	0	31	0	0	0	44	0	15	0	0	11	13	8	65	0	0	0	25
ASV_586	49	46	44	0	41	22	56	53	51	0	0	0	0	0	0	0	38	0	0	0	39	0	0	0	0	0	0	82	0	0	0	0	54	0	0	0	52	0	0	0	26	0	0	0	79	0	0	0	0
ASV_587	23	36	18	0	0	10	14	35	22	0	0	0	0	0	26	24	0	27	28	0	35	0	0	0	11	15	35	0	20	0	18	10	40	12	0	0	13	0	23	30	0	26	12	26	51	0	0	0	0
ASV_588	0	0	20	0	0	0	41	35	54	0	0	0	16	0	18	0	0	0	22	29	44	0	12	0	32	0	0	0	0	0	35	37	112	0	12	0	0	0	0	0	0	0	43	32	65	0	0	0	0
ASV_589	28	38	17	0	8	0	0	24	19	13	0	0	17	27	19	0	10	17	0	9	19	29	0	13	0	14	17	29	15	0	15	0	43	18	42	29	45	0	15	0	11	0	24	0	42	10	9	0	17
ASV_590	15	0	10	0	0	0	27	46	30	15	0	14	4	0	0	0	0	0	34	24	48	23	0	0	0	43	0	0	0	16	18	13	67	0	22	21	0	0	0	0	3	10	53	14	112	0	0	0	0
ASV_591	73	75	75	0	0	11	0	0	0	0	26	0	30	0	0	0	0	0	0	0	0	26	39	0	0	0	0	0	0	9	0	0	0	0	61	35	73	42	0	0	0	0	0	0	0	0	0	0	56
ASV_592	61	77	27	0	0	0	31	38	33	0	0	0	54	35	30	0	0	0	39	0	45	0	0	0	0	0	0	0	0	0	0	0	47	0	0	0	64	38	0	0	0	0	0	0	81	0	0	0	27
ASV_593	20	24	18	37	0	0	8	4	25	0	0	0	17	16	42	0	0	34	17	0	12	0	0	0	0	47	0	9	30	31	0	0	15	0	39	0	20	44	39	31	38	0	22	0	18	0	0	0	36
ASV_594	0	0	0	33	69	33	13	16	15	0	0	0	0	0	0	67	46	42	9	13	0	0	0	0	0	0	30	84	20	0	5	0	19	0	0	0	0	0	0	26	41	34	16	0	23	0	0	0	0
ASV_595	45	51	35	0	39	0	28	45	21	0	22	0	0	0	0	0	0	0	14	8	21	21	0	0	0	0	0	43	0	0	10	0	35	0	29	26	62	30	0	0	0	0	36	13	59	0	0	0	0
ASV_596	22	30	0	0	23	0	34	0	18	0	0	0	30	24	18	0	0	0	0	0	23	0	0	11	19	25	19	42	21	11	24	0	45	0	30	24	38	39	0	14	0	0	16	0	42	0	0	0	18
ASV_597	0	0	0	0	0	0	21	31	30	22	29	0	0	0	0	0	0	0	0	0	0	57	0	8	0	22	0	0	0	23	10	0	44	28	73	42	0	0	0	0	0	0	18	11	68	55	46	0	0
ASV_598	141	106	69	0	0	0	0	28	32	0	0	0	61	45	46	0	0	0	27	0	14	0	0	0	0	0	0	0	0	0	0	0	18	0	0	0	62	0	0	0	0	0	0	0	19	0	0	0	29
ASV_599	52	42	32	11	0	0	0	0	0	25	23	21	29	35	19	0	0	0	0	0	0	22	0	0	13	35	0	0	0	27	0	0	28	19	33	18	23	20	25	0	0	0	0	0	24	12	16	22	0
ASV_600	28	49	29	15	19	10	14	0	20	19	0	17	17	0	0	14	0	17	15	0	0	0	0	15	10	0	22	45	19	0	18	18	35	0	0	0	33	13	0	0	21	0	40	0	53	0	0	0	18
ASV_601	36	39	18	0	11	0	19	17	25	0	0	0	23	19	22	16	0	17	25	22	20	0	0	0	16	0	8	23	0	0	14	0	57	0	0	0	44	0	15	0	0	0	30	0	63	0	0	0	30
ASV_602	0	0	0	11	14	19	5	28	0	24	15	0	28	0	15	14	8	12	0	0	23	28	0	5	14	30	19	29	13	19	0	0	18	10	40	34	42	0	10	0	22	7	27	0	21	25	0	0	0
ASV_603	0	0	0	0	26	0	43	57	49	0	17	0	0	0	0	21	0	0	32	27	31	0	0	0	0	0	16	18	0	0	34	33	89	0	0	0	0	0	0	0	0	0	38	20	93	0	0	0	0
ASV_604	0	0	0	0	21	35	39	0	41	0	0	0	0	0	0	0	29	0	27	0	42	0	18	0	0	0	0	23	0	0	36	0	84	0	0	0	0	36	0	0	27	36	40	24	95	0	0	0	39
ASV_605	0	0	0	46	85	50	0	0	0	0	0	0	0	0	0	56	45	71	0	0	0	0	0	0	0	0	0	67	51	0	0	0	0	0	0	0	0	0	0	35	53	54	0	0	0	0	0	0	0
ASV_606	0	0	0	0	0	0	57	59	52	0	0	0	0	0	0	0	0	0	42	28	64	0	0	0	0	0	0	0	0	0	25	20	69	0	0	0	0	0	0	0	0	0	80	33	113	0	0	0	0
ASV_607	34	43	37	0	7	7	0	4	7	20	28	13	17	11	13	6	8	9	6	7	0	33	8	7	0	36	7	13	5	20	5	0	0	11	44	34	23	14	13	4	11	4	6	0	18	23	22	11	7
ASV_608	24	21	0	0	37	0	36	36	27	0	0	0	0	0	0	24	19	20	0	0	27	24	0	0	14	0	0	42	17	0	0	0	45	0	40	41	19	0	0	0	18	0	32	11	55	25	15	16	0
ASV_609	38	35	10	19	30	23	9	14	13	0	0	0	15	12	0	26	20	17	0	0	12	20	0	0	13	23	21	40	19	14	0	7	31	0	39	14	22	13	0	0	21	12	11	0	31	14	0	0	14
ASV_610	0	0	0	25	51	26	0	29	0	10	0	0	0	11	18	49	23	31	0	22	0	30	0	0	0	13	22	62	22	15	0	0	25	0	14	0	28	9	0	0	30	16	0	0	36	12	11	0	9
ASV_611	50	58	24	23	0	8	24	14	13	0	0	0	30	29	20	18	0	14	19	11	20	0	0	0	7	0	14	0	0	0	11	7	24	7	0	0	44	11	9	0	10	0	24	0	30	12	8	11	16
ASV_612	2	1	0	0	23	26	1	2	0	36	66	57	3	2	2	19	0	0	0	0	0	18	0	3	37	13	0	1	0	45	0	0	4	15	39	35	7	3	1	0	0	0	2	0	0	26	18	48	6
ASV_613	16	10	8	0	0	0	29	17	5	35	28	28	6	20	6	0	0	0	20	28	4	9	11	29	21	12	0	0	0	6	14	0	3	20	18	14	14	26	19	0	0	0	23	17	10	7	10	30	17
ASV_614	0	0	0	34	75	37	0	0	0	0	0	0	0	0	0	68	49	40	0	0	0	0	0	0	0	0	55	110	58	0	0	0	0	0	0	0	0	0	0	0	56	40	0	0	0	0	0	0	0
ASV_615	15	7	8	18	13	14	36	28	36	0	4	9	10	4	11	13	19	15	0	0	21	7	0	0	7	7	12	7	24	16	0	0	47	19	29	14	19	0	16	9	19	0	38	0	35	8	0	0	12
ASV_616	0	0	0	35	64	40	0	0	0	22	0	0	0	0	0	42	52	40	0	0	0	0	0	0	0	23	20	97	36	0	0	0	0	0	38	30	0	0	0	19	41	29	0	0	0	22	0	0	0
ASV_617	16	20	17	0	0	0	41	0	40	0	0	0	0	0	0	0	0	0	34	0	50	0	0	0	0	0	0	24	0	0	0	29	104	0	0	0	0	0	0	0	0	0	67	49	103	20	0	0	0
ASV_618	21	13	14	20	40	19	0	11	11	0	10	9	13	0	11	37	33	30	0	0	10	12	0	0	0	9	18	55	31	0	12	0	17	11	27	11	20	0	0	19	25	30	12	0	13	0	9	0	0
ASV_619	33	84	0	0	0	0	0	0	0	0	44	0	0	36	42	0	0	0	0	0	0	39	0	0	32	0	0	0	0	25	0	0	25	28	29	51	40	40	0	0	0	0	0	0	35	26	0	19	0
ASV_620	31	36	22	18	41	25	23	14	12	8	11	0	12	9	15	26	19	10	0	0	24	19	0	0	0	0	0	36	18	0	0	0	23	0	22	0	24	18	0	16	17	20	26	0	45	16	0	0	0
ASV_621	0	0	0	26	29	25	30	29	22	0	0	0	0	0	0	30	19	23	0	0	0	0	0	0	0	0	20	47	32	0	24	0	66	0	34	22	0	0	0	0	25	17	49	14	85	0	0	0	0
ASV_622	61	18	39	0	37	0	0	0	0	32	30	0	0	0	0	37	40	24	0	0	0	36	0	26	0	0	0	44	15	0	0	0	29	0	37	25	39	0	0	21	21	0	0	0	46	0	0	0	0
ASV_623	51	31	35	0	23	0	0	22	20	0	0	0	47	35	31	0	18	0	10	0	0	0	0	17	22	22	0	27	0	6	0	0	23	0	21	13	37	29	11	0	0	0	31	0	26	0	11	0	22
ASV_624	0	0	0	0	0	0	38	0	25	70	39	37	0	0	0	0	0	0	0	0	25	41	0	0	0	63	0	0	0	42	0	0	37	27	57	51	0	0	0	0	0	0	0	0	44	23	22	19	0
ASV_625	7	7	3	18	5	0	19	11	9	9	29	16	5	1	1	13	13	7	10	28	7	16	0	16	0	8	13	9	13	11	5	0	39	6	19	10	11	1	8	12	16	8	10	34	34	7	7	0	1
ASV_626	53	33	0	0	0	0	0	0	0	0	0	0	23	0	0	0	0	0	0	0	0	0	36	0	57	0	0	32	0	0	0	0	57	47	57	0	68	43	0	0	0	0	31	0	28	0	0	0	46
ASV_627	0	0	0	0	0	0	45	61	39	0	0	0	0	0	0	0	0	0	31	0	43	0	0	29	0	0	37	50	0	0	44	0	52	17	0	0	0	0	0	0	28	0	55	0	65	0	0	0	24
ASV_628	44	43	25	0	0	0	32	21	16	23	30	27	17	13	0	0	0	0	0	0	11	30	0	0	0	40	0	0	0	26	0	0	0	16	46	27	17	0	0	0	0	0	17	13	31	23	14	10	0
ASV_629	23	19	17	20	45	39	19	26	0	29	29	25	8	0	0	35	40	0	0	0	0	19	0	0	0	20	11	53	0	22	0	0	0	4	30	8	6	0	0	18	0	22	16	0	43	0	14	0	3
ASV_630	23	37	25	0	33	0	74	51	43	0	0	0	0	0	0	0	0	0	0	0	0	0	0	0	0	0	0	38	0	0	32	0	54	0	53	0	34	0	0	0	29	0	69	0	68	0	0	0	0
ASV_631	62	65	31	0	0	0	0	18	14	0	0	0	33	24	22	0	0	0	0	0	25	17	0	24	13	26	0	0	0	0	0	0	61	0	23	0	62	23	0	0	0	0	22	0	47	0	0	0	29
ASV_632	55	61	37	17	24	10	15	21	10	0	7	0	22	26	20	16	11	10	6	0	11	0	0	0	0	0	0	19	0	13	0	0	21	0	16	8	48	15	16	13	6	8	0	0	33	12	14	0	7
ASV_633	33	0	13	24	11	0	0	7	22	15	14	14	0	0	0	19	11	16	0	0	9	20	0	0	0	13	0	20	13	28	18	0	29	23	14	10	17	0	18	20	13	24	25	0	29	5	27	30	0
ASV_634	0	0	0	0	0	0	0	86	82	0	0	0	0	0	0	0	0	0	0	0	90	0	0	0	0	0	0	0	0	0	0	0	91	0	55	0	0	0	0	0	0	0	58	0	89	28	0	0	0
ASV_635	43	40	26	22	12	0	0	0	0	19	0	0	15	25	0	16	0	24	0	0	0	18	0	0	0	34	0	29	25	28	0	0	20	0	43	28	26	0	0	26	12	0	0	0	14	17	20	27	0
ASV_636	0	0	0	0	0	0	47	57	58	0	0	0	0	0	0	0	0	0	27	43	53	0	0	0	0	0	0	0	0	0	0	0	95	0	0	0	0	0	0	0	0	0	44	61	99	0	0	0	0
ASV_637	46	44	32	0	25	0	29	34	27	0	17	0	0	0	0	12	0	0	15	12	19	23	0	0	0	0	0	26	0	15	0	0	37	12	28	24	27	0	0	0	0	0	34	0	70	0	0	0	0
ASV_638	27	32	14	5	7	0	27	32	25	0	1	2	14	8	9	0	3	0	18	22	37	4	0	0	0	1	6	7	3	4	21	0	94	0	5	1	25	0	0	0	1	0	49	0	94	3	2	0	0
ASV_639	0	0	0	23	51	16	0	0	0	19	28	21	0	0	0	26	22	29	0	0	0	30	0	0	0	25	16	52	30	19	0	0	0	21	58	38	0	0	0	16	0	0	0	0	0	0	20	15	0
ASV_640	23	28	8	12	9	0	8	15	7	10	10	7	8	9	7	9	7	14	6	8	11	12	0	13	11	12	10	14	22	15	11	6	36	7	19	29	13	9	6	0	8	7	10	20	27	8	16	0	6
ASV_641	64	43	36	18	30	0	19	31	0	0	0	0	20	20	14	36	0	18	17	16	24	0	0	0	0	17	12	18	0	0	24	0	31	0	22	7	38	0	0	0	0	0	26	0	32	0	0	0	17
ASV_642	31	33	0	0	0	0	24	37	53	0	0	0	22	0	0	0	0	0	33	0	25	0	0	17	0	0	0	0	0	0	32	0	79	0	21	0	18	0	0	0	0	0	44	0	90	0	0	0	0
ASV_643	59	43	40	0	0	0	0	0	0	37	24	27	0	0	0	0	0	0	0	0	0	56	0	0	0	50	0	0	0	24	0	0	0	40	66	45	0	0	0	0	0	0	0	0	0	30	44	0	0
ASV_644	38	38	32	12	25	0	12	13	11	14	15	10	16	15	11	14	12	9	9	7	9	12	0	6	0	16	10	28	9	7	6	5	22	0	17	10	27	11	0	7	0	0	20	0	25	10	9	0	13
ASV_645	62	51	48	0	0	0	0	0	0	35	39	34	41	36	28	0	0	0	0	11	0	0	10	0	12	0	0	0	0	0	0	0	0	0	0	31	42	9	28	0	0	0	0	0	0	45	0	0	23
ASV_646	43	29	0	0	0	0	43	39	40	0	0	0	0	0	0	0	0	0	0	0	33	27	0	0	17	0	0	0	0	0	0	0	74	0	55	24	34	16	0	0	0	0	66	0	85	21	0	0	0
ASV_647	6	8	7	0	0	0	58	53	60	0	0	0	0	0	0	0	0	0	0	14	35	0	0	0	0	0	0	0	0	0	22	0	113	0	0	0	6	0	0	0	0	0	62	21	134	0	0	0	0
ASV_648	0	0	0	0	0	0	0	0	0	39	42	29	0	0	0	0	0	0	0	0	0	49	0	0	0	68	0	0	0	28	0	0	0	39	58	80	0	0	0	0	0	0	0	0	0	40	38	23	0
ASV_649	98	90	57	0	0	0	0	0	48	0	0	0	40	27	0	0	0	0	0	0	47	0	0	0	0	0	0	0	0	0	0	0	80	0	0	0	45	0	0	0	0	0	0	0	108	0	0	0	0
ASV_650	0	0	0	0	0	0	4	0	13	29	37	27	0	0	0	0	0	0	0	0	4	39	0	0	0	37	0	0	0	33	0	0	16	38	23	39	0	0	0	0	0	0	19	0	29	60	43	27	0
ASV_651	88	58	52	0	24	0	22	24	0	19	16	18	0	0	22	25	0	26	0	0	0	22	0	0	0	24	0	0	0	0	0	0	33	0	20	16	44	0	0	0	0	0	0	0	39	0	19	0	12
ASV_652	9	16	0	0	0	0	0	0	0	0	6	12	0	0	7	0	0	12	0	0	0	33	0	8	11	32	0	18	0	24	16	7	4	31	109	114	14	0	0	46	0	5	0	0	8	19	17	12	8
ASV_653	0	0	0	0	0	0	43	64	35	0	0	0	0	0	0	0	0	0	30	35	42	0	0	0	0	0	0	0	0	0	19	18	106	0	0	0	0	0	0	0	0	0	45	23	117	0	0	0	0
ASV_654	15	18	0	0	0	0	30	30	26	20	11	9	0	0	11	0	0	11	0	0	29	18	0	7	0	27	5	10	0	17	0	13	48	16	42	15	19	0	0	0	11	0	22	0	69	23	16	15	0
ASV_655	0	47	28	0	0	0	31	35	32	0	0	15	0	16	0	0	29	0	21	14	0	13	0	8	6	23	0	0	0	11	13	10	54	16	0	29	0	0	0	18	0	0	43	0	63	22	16	13	0
ASV_656	127	115	83	0	0	0	0	0	0	0	0	0	46	35	27	0	0	0	0	0	0	0	0	22	0	0	0	0	0	0	0	0	0	0	0	0	89	0	40	0	0	0	0	0	0	0	0	0	28
ASV_657	90	61	62	0	0	0	0	0	0	0	0	0	54	54	40	0	0	0	0	0	0	0	22	0	20	0	0	0	0	0	0	0	0	0	0	0	92	15	31	0	0	0	0	0	0	0	0	0	29
ASV_658	11	12	12	5	11	0	33	31	28	0	0	0	0	0	0	0	0	9	28	28	40	6	0	0	0	6	0	12	0	0	21	18	46	0	24	10	13	0	0	4	0	0	47	7	92	8	9	0	0
ASV_659	64	65	41	18	0	0	0	0	0	0	0	0	31	24	19	30	19	21	0	0	0	0	0	0	0	24	27	56	26	0	0	0	0	0	27	20	36	0	0	0	29	0	0	0	0	0	0	0	20
ASV_660	20	17	8	11	16	0	23	31	16	0	0	0	0	6	0	15	9	13	19	12	20	0	0	0	0	0	15	25	13	0	23	20	63	0	0	0	13	0	0	10	18	11	42	0	64	0	0	0	7
ASV_661	89	67	46	0	0	0	0	15	29	0	0	0	0	0	0	0	0	0	33	0	30	0	0	0	0	0	0	0	0	0	23	20	68	0	0	0	52	0	0	0	0	0	38	0	79	0	0	0	17
ASV_662	59	42	23	12	25	8	0	0	0	7	0	0	30	27	29	26	18	23	0	0	0	0	0	0	0	0	25	38	16	0	0	0	0	0	0	0	84	12	18	26	14	0	0	0	9	0	0	0	19
ASV_663	39	29	0	0	0	0	32	39	32	32	28	16	0	0	0	0	0	0	24	0	19	23	0	0	0	28	0	14	0	0	0	0	57	0	32	23	0	0	0	0	10	0	41	0	66	0	0	0	0
ASV_664	5	4	8	25	4	5	14	23	13	6	8	8	32	26	16	11	6	11	13	11	14	12	24	0	11	12	11	1	7	3	13	16	22	4	5	11	9	31	18	0	11	9	21	12	45	5	8	0	0
ASV_665	22	31	31	0	0	0	8	9	17	13	10	7	9	2	12	0	0	0	5	8	15	16	3	7	13	9	0	0	0	0	9	5	35	19	55	32	34	14	11	0	0	0	17	14	41	17	16	12	15
ASV_666	0	0	0	0	0	0	63	88	71	0	0	0	0	0	0	0	0	0	41	0	45	0	0	0	0	0	0	0	0	0	0	0	120	0	0	0	0	0	0	0	0	0	68	0	133	0	0	0	0
ASV_667	14	21	23	15	32	16	13	0	0	24	11	8	15	10	0	0	12	0	0	0	11	28	0	6	14	19	12	21	16	18	0	0	18	9	19	15	17	11	9	0	18	12	15	0	25	0	14	0	8
ASV_668	7	0	0	0	0	0	22	20	23	29	22	17	0	0	0	0	0	0	12	0	16	21	0	0	0	28	0	19	0	13	0	13	29	26	74	37	19	0	0	0	0	0	14	0	24	26	23	26	0
ASV_669	146	129	76	0	0	0	0	0	0	0	0	0	21	19	13	0	0	0	0	0	0	0	14	20	17	0	0	0	0	0	0	0	0	0	0	0	61	18	18	0	0	0	0	0	0	0	0	0	39
ASV_670	105	80	52	0	19	0	0	0	0	0	0	0	47	56	37	17	20	12	0	0	0	0	0	0	0	0	0	23	0	0	0	0	0	0	0	0	64	26	17	0	0	0	0	0	0	0	0	0	25
ASV_671	0	0	0	27	46	36	0	35	24	0	0	0	0	0	0	43	35	0	0	0	28	0	0	0	0	32	17	44	38	0	0	12	16	0	24	20	0	0	0	22	26	28	0	0	20	0	0	0	0
ASV_672	15	24	19	7	20	12	0	15	14	15	12	7	25	18	10	20	9	8	0	8	12	15	0	8	11	23	22	16	13	9	0	0	7	11	24	14	22	7	0	2	13	12	7	0	8	17	7	7	13
ASV_673	0	0	0	34	93	43	0	0	0	0	0	0	0	0	0	67	45	57	0	0	0	0	0	0	0	0	35	89	35	0	0	0	0	0	0	0	0	0	0	43	46	34	0	0	0	0	0	0	0
ASV_674	5	4	2	0	17	0	33	32	37	9	0	17	0	0	1	10	10	0	35	9	31	21	0	3	0	0	0	15	0	0	21	0	47	0	31	28	3	9	6	0	12	0	35	15	51	24	12	0	4
ASV_675	28	27	24	0	0	0	47	23	21	0	0	0	0	18	0	0	0	0	24	15	43	0	0	0	17	0	0	0	0	0	27	0	95	0	0	0	32	0	35	0	0	0	29	0	29	0	0	0	26
ASV_676	41	57	33	0	27	0	0	41	0	34	27	0	0	0	18	0	0	0	0	0	0	41	0	0	0	38	0	31	0	23	0	18	38	0	38	0	0	0	0	0	0	0	29	0	23	0	0	0	0
ASV_677	31	35	0	0	0	0	20	30	41	0	17	0	27	0	0	0	0	0	33	0	23	0	0	0	0	0	0	0	0	13	0	0	67	0	18	0	30	12	0	0	0	0	43	17	84	0	16	0	0
ASV_678	81	44	43	0	37	34	0	0	0	0	0	0	21	41	30	0	0	0	0	41	0	0	0	0	0	0	0	32	0	0	0	0	40	0	30	0	63	0	0	0	0	0	0	0	40	0	0	0	0
ASV_679	38	41	24	0	0	0	0	0	0	34	0	0	0	20	0	0	0	0	0	0	0	54	0	0	0	53	0	0	0	0	0	0	19	27	92	50	39	0	0	0	0	0	0	0	29	49	22	0	0
ASV_680	63	52	34	23	62	19	0	0	0	0	0	0	0	16	20	25	38	24	0	0	0	0	0	0	19	0	15	69	24	0	0	0	0	0	0	0	35	0	0	0	32	24	0	0	0	0	0	0	20
ASV_681	0	0	0	0	6	0	31	48	38	0	0	0	0	0	0	0	0	0	23	39	30	0	0	0	0	0	0	9	0	3	45	33	86	0	0	0	0	0	0	0	0	0	53	23	103	0	0	0	0
ASV_682	56	39	22	7	20	0	0	4	3	0	12	0	16	19	20	12	5	5	0	0	0	10	33	16	16	19	0	25	6	0	0	0	12	0	30	12	44	16	14	4	0	18	0	0	3	11	0	0	16
ASV_683	0	21	9	0	0	0	40	49	39	0	0	0	0	0	0	0	0	0	26	21	58	0	0	0	0	0	0	0	0	0	22	14	86	0	0	0	0	8	0	0	0	0	45	10	101	0	0	0	0
ASV_684	0	0	0	0	0	0	71	39	60	0	0	0	0	0	0	0	0	0	43	0	71	0	0	0	0	0	0	0	0	0	41	0	45	0	0	0	0	0	0	0	0	0	48	14	115	0	0	0	0
ASV_685	28	26	39	7	13	0	18	37	0	0	0	0	12	17	0	11	15	14	35	21	32	0	0	0	0	14	9	22	16	0	0	0	46	0	0	0	15	0	0	0	0	6	32	0	83	16	0	0	0
ASV_686	132	108	64	0	0	0	0	23	0	0	0	0	43	24	28	0	0	0	0	0	0	0	0	0	0	0	0	0	0	0	0	0	26	0	0	0	90	0	0	0	0	0	0	0	48	0	0	0	20
ASV_687	73	47	48	0	0	0	0	0	31	0	0	0	45	41	21	0	0	0	0	0	34	0	0	0	25	0	0	0	0	0	0	0	49	0	0	0	58	34	27	0	0	0	0	0	16	0	0	0	31
ASV_688	25	22	19	10	12	0	20	26	0	0	0	0	0	7	0	16	26	18	25	28	0	0	0	0	0	14	33	28	23	11	18	0	30	0	17	0	24	0	0	0	24	0	24	0	51	0	0	0	0
ASV_689	12	19	18	16	56	32	19	9	0	12	0	0	0	0	0	28	40	25	9	0	0	0	0	0	0	0	22	55	24	0	0	0	23	0	18	0	21	0	0	20	26	28	14	0	20	0	0	0	0
ASV_690	0	0	0	18	19	30	17	8	14	0	0	0	0	0	0	40	34	16	0	0	24	0	0	0	0	0	27	47	33	0	15	0	31	0	0	0	0	24	0	30	14	30	12	10	23	0	0	0	18
ASV_691	39	0	0	0	42	0	44	42	41	0	0	0	0	0	0	0	0	0	0	0	0	0	0	0	0	0	31	55	45	0	23	0	73	0	29	0	0	0	0	0	0	0	53	0	82	0	0	0	0
ASV_692	0	3	17	3	20	16	18	18	18	14	11	37	0	0	9	1	22	0	16	0	16	15	0	0	0	27	0	25	0	17	0	0	21	0	30	27	10	0	0	0	0	0	19	0	37	36	23	11	0
ASV_693	37	60	32	18	72	14	49	48	11	4	14	12	16	14	0	12	6	16	12	0	36	0	0	0	0	0	0	15	0	0	0	0	22	0	0	0	0	14	0	0	0	0	8	7	43	0	0	0	0
ASV_694	11	17	1	0	0	0	9	7	8	31	5	16	7	14	5	0	0	0	3	23	2	21	29	30	33	4	0	13	0	0	6	13	9	22	7	24	8	27	5	0	0	0	5	23	16	0	3	0	10
ASV_695	70	74	40	0	59	0	23	23	0	0	0	0	29	22	0	34	24	0	0	0	28	16	0	0	0	0	0	24	0	0	0	0	39	0	0	0	49	0	0	0	0	0	0	0	41	0	0	0	0
ASV_696	20	0	22	0	0	0	14	18	24	11	7	0	9	11	0	21	0	0	17	21	16	11	0	13	11	9	0	34	21	0	28	0	53	0	32	0	14	0	0	0	16	0	25	0	56	0	0	0	15
ASV_697	12	13	0	9	21	24	42	28	36	0	0	0	0	0	0	0	15	0	17	12	30	0	0	0	0	0	12	36	0	0	28	0	85	0	0	0	0	0	0	0	11	0	37	24	50	0	0	0	0
ASV_698	43	67	31	0	0	0	13	22	0	21	0	11	22	15	11	14	0	0	0	16	0	11	0	0	0	17	0	17	11	14	0	0	41	0	24	17	37	0	0	0	0	13	25	0	58	0	0	0	19
ASV_699	76	54	20	11	19	0	0	19	22	0	0	0	29	15	20	10	10	0	0	14	14	0	6	0	0	3	17	10	0	0	0	0	15	0	7	0	40	17	12	0	24	0	22	0	25	0	0	0	13
ASV_700	81	90	70	0	0	0	0	0	0	0	0	0	43	47	36	0	0	0	0	0	0	0	0	14	13	0	0	0	0	0	0	0	0	0	0	0	76	26	19	0	0	0	0	0	0	0	0	0	26
ASV_701	0	0	0	14	62	22	11	12	0	0	0	0	0	0	0	35	44	27	0	0	12	0	0	0	0	0	28	63	43	0	0	0	25	0	0	0	0	0	0	30	34	32	11	0	46	0	0	0	0
ASV_702	0	0	0	0	53	26	43	28	29	0	0	0	0	0	0	41	28	36	26	0	26	0	0	0	0	0	18	47	0	0	0	0	32	0	0	0	0	0	0	0	21	18	27	0	69	0	0	0	0
ASV_703	0	16	0	0	68	36	0	25	0	0	22	0	0	0	0	37	38	33	0	0	0	0	0	0	0	9	17	70	23	0	0	0	18	0	0	0	0	0	0	18	16	23	0	0	47	0	0	0	0
ASV_704	36	36	29	0	0	0	20	29	21	0	15	13	18	0	12	13	0	0	0	11	22	0	0	0	8	0	0	19	0	0	10	0	37	0	33	0	28	0	11	0	0	0	37	0	46	14	12	0	0
ASV_705	66	35	39	0	16	0	0	0	0	0	0	0	28	16	42	0	31	26	0	0	0	0	0	0	23	0	13	33	0	0	0	0	0	0	0	0	47	21	33	24	0	0	0	0	0	0	0	0	30
ASV_706	32	0	0	0	22	0	40	22	13	0	0	0	0	0	0	0	0	0	37	17	42	0	24	17	0	31	0	36	0	0	0	0	58	0	30	0	28	0	0	0	0	0	47	0	45	0	0	0	29
ASV_707	0	0	0	0	0	0	24	0	28	0	0	0	0	0	0	0	0	0	23	12	22	0	24	31	26	0	0	0	0	0	0	16	58	0	29	0	29	28	14	0	0	0	32	0	55	0	0	0	16
ASV_708	29	34	26	13	13	8	16	16	18	16	0	0	17	5	0	9	8	7	0	8	13	12	0	0	13	0	12	20	5	7	7	3	28	6	21	14	22	10	12	6	0	10	19	0	29	0	0	0	10
ASV_709	21	0	0	0	0	0	0	0	0	19	34	34	0	0	0	0	0	0	0	0	0	50	0	0	0	41	0	19	0	18	0	0	0	28	85	44	0	0	0	0	0	0	0	0	0	40	32	31	0
ASV_710	52	48	21	15	20	9	0	11	0	20	0	0	24	19	13	21	14	14	0	14	14	0	0	9	6	0	10	34	10	0	8	0	26	0	9	0	31	6	7	7	9	0	0	0	32	0	0	0	5
ASV_711	42	29	25	0	0	0	23	36	27	0	0	0	10	0	0	0	0	0	18	20	24	0	0	0	0	0	0	11	0	0	15	15	73	0	14	9	11	11	0	0	0	0	37	0	95	0	0	0	8
ASV_712	12	13	0	12	41	15	14	12	11	8	4	0	9	6	5	28	17	14	0	0	8	8	0	0	0	10	8	46	15	3	0	0	12	0	13	9	22	0	7	19	24	15	12	14	23	12	10	8	0
ASV_713	59	81	38	8	9	0	0	0	0	0	0	0	26	28	18	13	0	0	0	0	0	10	9	23	16	16	0	15	0	19	0	0	0	12	26	0	44	13	17	8	0	0	0	0	0	0	0	0	11
ASV_714	56	38	28	0	0	0	33	29	0	0	0	36	0	0	0	0	0	0	38	0	0	0	0	0	0	0	0	0	0	41	40	0	39	0	1	4	28	0	14	0	0	0	37	0	42	0	13	0	0
ASV_715	44	0	0	15	26	14	0	0	0	23	16	0	20	0	23	42	0	31	0	0	15	0	0	0	0	0	21	75	22	0	0	0	0	0	41	0	35	0	9	0	31	0	0	19	0	0	0	0	17
ASV_716	0	0	0	0	0	0	41	87	52	0	0	0	0	0	0	0	0	0	35	0	56	0	0	0	0	0	0	0	0	0	43	0	75	0	0	0	0	0	0	0	0	0	47	0	102	0	0	0	0
ASV_717	57	45	21	0	0	0	21	24	35	19	0	0	0	0	15	0	0	0	0	0	0	19	0	0	0	21	0	32	0	0	0	0	37	0	31	18	30	0	0	0	0	17	21	0	55	25	0	0	0
ASV_718	20	9	0	0	0	0	0	0	0	51	31	21	0	0	12	0	0	0	0	0	30	37	0	0	0	21	0	0	0	0	0	0	50	23	58	35	15	0	0	0	0	0	21	0	38	26	19	0	8
ASV_719	41	38	33	0	0	0	29	0	46	0	0	0	33	0	0	0	0	0	27	30	17	0	0	0	0	0	0	0	0	0	0	0	51	0	0	0	60	0	0	0	0	0	28	23	63	0	0	0	23
ASV_720	14	18	4	0	16	19	0	6	2	16	12	12	0	7	0	13	8	23	0	0	3	11	0	0	0	11	13	33	15	12	0	0	24	24	25	12	7	0	0	0	10	17	4	0	8	35	42	0	0
ASV_721	97	74	63	0	0	0	0	0	0	0	0	0	27	35	40	0	0	0	0	0	0	0	0	0	0	0	0	0	0	0	0	0	0	0	0	0	83	38	25	0	0	0	0	0	0	0	0	0	41
ASV_722	0	0	0	0	0	11	17	20	24	23	0	0	0	0	0	0	29	33	26	25	25	19	0	0	0	0	0	44	0	0	13	14	44	16	27	26	0	0	0	0	0	0	23	0	45	16	0	15	0
ASV_723	159	109	76	0	0	0	0	0	0	0	0	0	0	0	61	0	0	0	0	0	0	0	0	0	0	0	0	0	0	0	0	0	0	0	0	0	77	73	0	0	0	0	0	0	0	0	0	0	0
ASV_724	0	0	0	0	0	0	40	47	52	39	0	0	0	0	0	0	0	0	0	23	47	0	0	0	0	0	0	0	0	0	24	10	82	0	0	0	0	0	0	0	0	0	46	24	92	0	0	0	0
ASV_725	49	81	0	0	0	0	0	38	36	0	0	0	0	0	0	0	0	0	0	0	40	0	0	0	0	0	0	57	0	0	0	0	72	0	36	0	52	0	0	0	0	0	45	0	48	0	0	0	0
ASV_726	17	13	11	12	14	17	15	19	14	7	12	0	9	7	5	32	7	17	0	7	9	9	0	0	0	20	8	28	10	0	10	0	21	0	14	11	19	3	5	9	21	12	10	0	39	9	0	0	7
ASV_727	0	0	0	0	68	33	0	0	0	0	0	0	0	0	0	45	28	46	0	0	0	0	0	0	0	0	34	73	47	0	0	0	0	0	0	0	0	0	0	29	49	49	0	0	0	0	0	0	0
ASV_728	38	39	19	0	0	0	34	40	43	0	0	0	0	0	0	0	0	0	0	22	25	0	0	0	0	0	0	0	0	0	14	0	50	0	0	0	22	0	0	0	0	0	39	28	85	0	0	0	0
ASV_729	13	11	11	11	46	32	0	0	10	0	0	0	0	0	0	18	26	29	0	0	0	0	0	0	0	0	27	101	43	0	0	0	17	0	0	0	8	0	0	18	26	26	16	0	28	0	0	0	0
ASV_730	81	50	44	0	0	0	20	21	0	0	0	0	26	36	0	0	0	0	0	0	24	0	0	0	0	0	0	23	0	0	16	0	32	0	0	0	41	30	23	0	0	0	0	0	44	0	0	0	31
ASV_731	59	62	40	0	0	0	0	0	0	0	0	0	0	26	41	0	0	0	22	0	17	0	0	0	28	0	0	31	0	0	0	14	33	0	0	0	25	27	27	0	0	0	17	0	29	0	0	0	33
ASV_732	0	0	0	24	32	51	23	12	22	0	0	0	0	0	0	41	30	24	0	0	19	0	0	12	17	0	0	45	22	0	0	13	45	0	0	0	0	12	0	0	48	0	0	0	40	0	0	0	0
ASV_733	0	0	0	0	12	8	22	15	31	21	20	10	12	0	0	0	19	0	22	0	17	22	0	0	0	22	8	22	8	16	0	13	34	10	21	22	12	0	0	0	0	0	17	7	36	11	0	16	0
ASV_734	22	16	0	0	20	0	25	30	19	0	15	0	0	0	0	0	21	20	19	22	0	0	0	0	0	0	0	18	0	0	25	0	29	24	24	31	13	0	0	0	0	0	25	0	42	30	22	0	0
ASV_735	61	42	41	0	0	0	33	27	21	0	0	0	21	19	23	0	0	0	0	0	20	0	0	0	0	0	0	0	0	0	0	0	24	0	0	0	58	23	12	0	0	0	21	0	57	0	0	0	26
ASV_736	0	0	0	12	22	0	34	25	29	0	0	0	0	0	0	18	9	17	16	10	48	0	0	0	0	0	0	20	12	0	21	14	67	9	13	0	0	0	0	0	9	0	30	10	68	0	0	0	0
ASV_737	0	19	0	0	0	0	43	40	0	27	23	0	0	0	0	0	0	0	0	0	35	23	0	0	0	0	0	0	0	0	17	0	71	0	41	30	12	0	0	0	0	0	34	19	100	0	0	0	0
ASV_738	0	0	0	0	0	0	0	0	0	39	27	22	0	0	0	0	0	0	0	0	0	42	0	0	0	48	0	0	0	47	0	0	0	51	57	37	0	0	0	0	0	0	0	0	0	29	20	35	0
ASV_739	48	0	0	0	39	0	0	0	0	41	48	51	0	12	0	0	48	30	0	0	0	33	0	0	0	0	0	40	0	0	0	0	0	0	54	0	0	0	0	0	0	0	0	0	0	0	0	27	0
ASV_740	41	47	56	0	0	0	0	0	0	0	0	25	0	36	0	0	0	0	0	0	0	47	0	0	0	35	0	0	0	0	0	0	58	24	0	34	59	0	0	0	0	0	0	0	28	0	0	0	0
ASV_741	0	0	0	44	27	0	0	0	0	0	0	19	0	0	0	33	17	0	0	0	0	43	0	0	0	37	40	36	26	15	0	0	0	0	43	42	0	0	0	0	0	0	0	0	0	37	21	0	0
ASV_742	0	0	0	28	65	36	0	31	0	0	0	0	0	0	0	0	0	72	0	21	0	0	0	0	0	24	38	0	0	0	0	20	0	0	29	0	0	26	30	25	43	0	22	0	0	0	0	0	0
ASV_743	33	21	0	0	0	0	44	45	25	18	0	0	0	0	0	0	0	0	26	0	38	0	0	0	0	18	0	0	0	0	0	0	55	0	26	0	21	0	0	0	0	0	42	0	111	0	0	0	0
ASV_744	10	6	0	0	22	0	38	21	43	0	0	0	4	0	0	13	0	7	14	14	27	0	0	0	0	0	4	23	0	0	14	14	48	0	17	0	5	0	5	5	6	7	27	13	97	0	0	0	4
ASV_745	31	25	27	0	0	0	48	25	37	0	0	0	0	0	0	0	0	0	0	0	22	27	0	0	0	26	0	0	0	0	0	16	41	0	68	0	19	0	0	0	0	0	0	18	70	17	0	0	0
ASV_746	0	0	0	25	52	0	53	49	0	0	0	0	0	0	0	0	0	0	0	0	36	0	0	0	0	0	0	42	53	0	0	0	90	0	0	0	0	0	0	0	0	0	37	0	100	0	0	0	0
ASV_747	86	41	67	0	0	0	0	0	0	0	0	0	35	20	34	0	0	0	0	0	0	0	0	16	32	0	0	0	0	0	0	0	0	0	33	0	61	35	0	0	0	0	0	0	0	0	0	0	42
ASV_748	39	29	19	0	24	0	27	48	33	0	0	0	0	0	0	0	0	0	21	0	33	0	0	0	0	0	0	24	0	0	24	0	60	0	0	0	21	0	0	0	0	0	23	0	87	0	0	0	0
ASV_749	2	0	0	0	0	0	0	0	0	50	0	0	0	0	0	0	0	0	0	0	0	51	0	0	0	79	0	0	0	49	0	0	0	60	83	59	0	0	0	0	0	0	0	0	0	39	30	0	0
ASV_750	0	20	26	26	34	25	19	0	16	23	0	0	0	0	0	15	30	21	0	24	0	0	0	0	0	0	31	26	16	0	0	9	0	21	0	15	0	0	0	0	27	20	0	0	46	0	0	0	0
ASV_751	0	0	0	14	57	23	0	0	0	0	0	0	0	0	0	67	49	43	0	0	0	0	0	0	0	0	40	78	40	0	0	0	0	0	0	0	0	0	0	14	27	24	0	0	0	0	0	0	0
ASV_752	149	140	76	0	0	0	0	0	0	0	0	0	32	16	24	0	0	0	0	0	0	0	0	0	0	0	0	0	0	0	0	0	0	0	0	0	43	14	0	0	0	0	0	0	0	0	0	0	17
ASV_753	70	78	46	0	13	0	0	16	6	0	0	0	24	18	18	0	0	9	0	11	11	0	0	8	0	0	0	0	0	0	0	0	27	0	0	0	49	23	0	0	0	0	17	0	36	0	0	0	18
ASV_754	0	0	0	0	0	0	0	0	0	35	44	43	0	0	0	0	0	0	0	0	0	54	0	0	0	39	0	0	0	42	0	0	0	0	65	51	0	0	0	0	0	0	0	0	0	50	24	16	0
ASV_755	27	12	15	0	0	0	45	25	45	0	13	0	2	5	12	0	0	0	0	0	23	0	0	0	5	0	0	8	0	0	18	0	55	0	0	0	15	42	34	0	0	0	27	0	41	0	0	0	31
ASV_756	0	0	0	0	0	0	38	25	51	0	0	0	40	0	0	0	0	0	53	0	31	0	0	0	0	23	0	29	0	0	0	0	36	0	64	0	0	0	0	0	0	0	34	13	46	31	0	0	0
ASV_757	30	17	20	0	0	0	35	38	32	0	0	0	0	30	23	0	0	0	24	0	40	0	0	0	21	0	0	0	0	0	0	0	42	0	0	0	17	0	23	0	0	0	36	9	66	0	0	0	0
ASV_758	49	47	0	0	24	10	25	15	15	9	0	0	16	16	0	22	15	13	10	15	12	0	0	0	0	0	0	19	9	0	0	0	31	0	0	0	33	9	0	0	15	18	19	0	47	0	0	0	0
ASV_759	28	51	36	0	9	7	14	14	14	8	0	10	17	8	0	5	5	0	12	7	12	14	0	0	4	12	13	17	10	10	7	0	38	0	12	5	30	0	0	3	3	0	18	9	17	0	7	0	11
ASV_760	59	53	36	0	0	0	0	0	0	52	30	36	0	0	0	0	0	0	0	0	0	0	0	0	0	57	0	0	0	40	0	0	29	0	39	0	0	0	0	0	0	0	0	0	58	35	0	0	0
ASV_761	0	15	0	14	31	29	0	0	0	0	0	0	0	26	28	27	43	0	0	0	0	0	0	25	20	0	0	34	0	0	0	0	0	0	46	0	20	21	9	25	30	0	0	0	0	0	0	0	11
ASV_762	30	33	22	13	28	19	9	0	0	22	28	11	11	0	0	26	0	17	0	0	15	0	0	0	0	13	0	27	0	14	8	0	21	0	28	12	27	0	0	0	18	0	0	0	44	0	18	0	0
ASV_763	0	0	0	0	0	0	0	12	15	42	30	33	0	0	0	0	0	0	13	0	16	45	0	0	0	24	0	0	0	16	0	0	22	19	38	28	0	0	0	0	0	0	12	0	39	30	26	28	0
ASV_764	22	24	14	0	0	0	0	0	0	41	40	30	0	0	0	0	0	0	0	0	0	47	0	0	0	46	0	0	0	26	0	0	0	9	72	31	18	0	0	0	0	0	0	0	0	25	27	0	0
ASV_765	0	0	0	0	29	0	0	0	0	40	0	30	0	0	0	0	0	0	0	0	0	46	0	0	0	26	0	30	0	42	0	0	0	40	90	65	0	0	0	0	0	0	0	0	0	33	0	0	0
ASV_766	93	74	53	0	7	0	10	8	5	0	0	0	46	42	0	0	0	15	4	0	9	0	0	0	0	0	0	0	0	0	7	0	17	0	0	0	55	0	0	0	0	0	7	0	22	0	0	0	0
ASV_767	76	45	34	0	0	11	0	0	0	0	0	0	51	24	0	0	0	0	19	0	0	32	0	0	0	0	0	0	0	0	0	0	31	12	0	0	42	0	0	9	0	0	0	0	51	21	0	0	0
ASV_768	0	0	18	0	16	0	28	0	0	0	0	0	0	28	0	0	25	0	0	0	24	13	17	0	15	0	0	35	0	0	0	0	38	27	43	0	11	9	0	11	20	13	36	0	43	16	20	0	0
ASV_769	63	57	38	0	0	0	0	0	29	0	0	0	47	28	22	0	0	0	0	0	38	0	0	19	0	0	0	0	0	0	0	0	0	0	0	0	52	0	0	0	0	0	47	0	52	0	0	0	0
ASV_770	0	0	0	0	0	0	51	39	44	0	0	0	0	0	0	0	0	0	22	0	31	0	0	0	0	0	0	17	0	0	33	0	75	0	0	0	0	0	0	0	0	0	46	25	70	0	0	0	0
ASV_771	60	56	66	0	0	0	0	0	0	0	0	0	37	38	33	0	0	0	0	0	0	0	17	0	20	0	0	0	0	0	0	0	0	0	0	0	68	22	24	0	0	0	0	0	0	0	0	0	35
ASV_772	48	31	18	0	0	0	23	16	29	0	0	0	19	23	0	0	0	0	24	16	17	0	0	0	0	16	27	17	0	0	16	0	44	0	19	12	26	0	0	0	0	0	27	0	46	0	0	0	0
ASV_773	15	11	8	2	13	3	1	1	0	12	14	8	7	4	5	29	20	8	3	0	1	13	0	0	0	18	37	6	19	10	14	0	3	12	12	11	6	0	0	10	20	19	2	0	5	8	7	1	0
ASV_774	9	0	11	18	39	15	22	21	13	0	0	0	0	0	0	19	20	22	0	9	19	0	0	0	0	0	14	50	21	0	0	0	38	0	0	0	10	0	0	0	12	14	18	0	56	0	0	0	0
ASV_775	0	0	0	0	0	0	0	41	34	0	0	0	0	0	0	0	0	0	40	37	0	0	0	0	36	0	0	0	0	0	47	43	53	0	0	0	0	0	0	0	0	0	44	0	91	0	0	0	0
ASV_776	99	78	53	0	0	0	0	0	8	0	0	0	34	0	25	0	0	0	0	0	0	0	0	21	14	0	0	0	0	0	0	0	13	0	0	0	80	30	18	0	0	0	0	0	13	0	0	0	26
ASV_777	0	0	0	30	48	14	0	25	0	0	0	0	0	0	0	46	61	51	0	23	25	0	0	14	0	0	0	27	26	0	0	0	0	0	0	0	0	0	0	0	37	24	0	0	46	0	0	0	0
ASV_778	0	0	0	0	30	24	0	0	0	0	0	14	0	0	0	27	32	26	0	0	0	16	0	0	0	10	23	51	21	0	4	0	15	18	37	22	0	0	0	15	28	18	0	0	12	18	14	0	0
ASV_779	37	23	17	7	0	0	0	16	11	28	28	23	5	19	18	0	15	0	0	10	0	23	0	0	0	31	0	20	0	19	0	0	0	18	41	24	0	0	0	0	12	9	0	0	0	19	27	0	0
ASV_780	0	0	0	0	0	0	21	34	20	21	0	0	11	0	0	0	15	8	15	10	28	0	0	0	0	11	0	0	0	0	12	7	61	0	33	31	24	6	0	0	0	0	32	0	59	0	0	0	13
ASV_781	11	12	0	0	0	0	51	0	17	0	0	0	12	0	19	0	0	0	0	0	24	18	0	32	14	0	0	14	0	0	27	0	29	0	42	0	21	10	11	0	0	0	27	30	32	0	0	0	10
ASV_782	0	0	0	0	19	0	35	28	39	0	0	0	0	0	0	19	12	17	0	0	31	0	0	0	0	0	0	22	12	0	0	0	50	0	0	10	32	0	0	0	0	23	35	12	77	0	0	0	0
ASV_783	49	0	0	0	0	0	0	21	34	0	0	0	0	0	0	0	0	0	15	0	20	0	18	0	35	0	0	0	0	0	15	8	80	0	47	0	32	45	28	0	0	0	0	0	0	0	0	0	0
ASV_784	62	48	48	22	13	27	0	0	0	0	0	0	37	36	31	0	0	0	0	0	0	0	0	17	0	0	0	0	0	0	0	0	0	0	0	0	49	34	20	0	0	0	0	0	0	0	0	0	25
ASV_785	39	36	15	0	25	0	13	0	0	25	22	0	0	12	0	0	0	0	6	0	9	24	0	0	0	24	0	33	0	0	0	0	21	0	31	26	33	14	0	0	12	0	9	0	25	0	16	0	13
ASV_786	69	78	55	0	0	0	0	59	41	0	0	0	0	0	0	0	0	0	0	0	0	0	0	0	0	0	0	0	0	0	0	0	73	0	0	0	58	0	0	0	0	0	0	0	72	0	0	0	0
ASV_787	22	0	0	0	23	0	31	0	0	0	0	0	0	0	0	18	0	28	0	0	20	19	0	0	0	15	0	34	14	0	0	0	0	26	38	22	15	0	0	18	16	0	24	0	39	29	19	33	0
ASV_788	30	31	14	9	16	0	16	18	0	12	0	13	11	8	12	17	14	17	11	9	19	0	0	0	0	9	0	21	0	0	15	0	38	0	10	8	24	0	0	7	9	0	21	7	51	0	0	0	0
ASV_789	0	0	0	35	68	37	0	0	0	0	0	0	0	0	0	44	53	33	0	0	0	0	0	0	0	0	0	100	61	0	0	0	0	0	0	0	0	0	0	32	39	0	0	0	0	0	0	0	0
ASV_790	16	16	0	19	36	13	0	23	0	14	13	0	0	0	0	32	24	0	15	7	34	11	0	0	0	9	11	35	6	0	0	0	34	9	0	0	0	0	0	16	20	0	0	0	41	6	0	0	0
ASV_791	103	81	56	0	0	0	0	0	0	0	0	0	45	16	17	0	0	0	0	0	0	0	0	17	0	0	0	0	0	0	0	0	0	0	0	0	50	33	21	0	0	0	0	0	0	0	0	0	27
ASV_792	40	36	0	0	65	42	0	0	0	0	0	0	0	0	0	51	35	0	0	0	0	0	0	0	19	0	0	98	29	0	0	0	0	0	0	0	38	0	0	0	46	0	0	0	0	0	0	0	0
ASV_793	0	0	0	45	68	43	0	0	0	0	0	0	0	0	0	33	27	40	0	0	0	0	0	0	0	0	27	53	20	0	0	0	0	0	0	0	0	0	0	33	32	31	0	0	0	0	0	0	0
ASV_794	0	0	0	26	39	0	31	0	20	0	0	0	0	0	0	0	28	0	0	22	54	0	0	0	0	0	0	0	0	0	0	0	56	27	78	0	0	0	0	0	0	0	0	17	39	26	0	0	0
ASV_795	0	0	0	0	24	24	24	0	21	0	8	0	0	0	0	12	30	11	31	0	27	0	0	0	0	0	13	33	10	0	0	0	23	14	0	0	0	0	0	16	19	25	21	0	38	0	16	0	0
ASV_796	35	34	22	0	14	0	0	0	0	0	0	0	17	21	20	24	17	13	0	0	0	24	0	0	0	25	0	27	13	11	0	0	0	0	27	23	37	14	0	0	0	12	0	0	35	0	0	0	0
ASV_797	3	10	7	5	4	2	2	3	0	6	20	8	7	12	9	20	6	6	13	0	3	8	0	18	19	5	17	13	12	12	16	0	5	14	4	13	8	8	12	2	2	14	6	0	1	15	9	23	11
ASV_798	0	0	9	16	35	0	0	11	18	0	0	0	0	0	0	0	31	30	7	10	12	0	0	0	4	22	17	0	21	6	8	0	31	0	0	0	23	0	0	0	23	19	15	0	35	16	12	0	8
ASV_799	0	0	0	0	0	0	52	36	55	0	0	0	0	0	0	0	0	0	16	21	0	0	0	0	0	0	0	0	0	0	30	10	47	0	0	0	0	0	0	0	0	0	52	17	100	0	0	0	0
ASV_800	17	49	0	0	8	0	21	15	11	10	3	0	0	0	0	13	0	6	9	12	18	6	0	12	5	10	10	20	9	0	14	0	38	0	12	12	23	0	6	10	12	7	15	0	31	7	0	0	0
ASV_801	31	31	31	19	27	14	0	0	0	0	28	0	0	0	0	29	21	0	0	0	33	0	0	0	10	22	18	41	32	0	0	0	0	0	21	0	0	0	0	25	36	21	0	0	0	0	0	0	0
ASV_802	4	1	16	0	0	0	7	5	21	8	6	0	10	4	10	6	14	12	15	7	3	16	4	6	8	16	3	5	12	12	13	13	8	9	8	21	1	7	11	7	18	8	5	12	18	18	7	7	18
ASV_803	65	46	28	0	0	0	0	0	0	0	0	0	18	0	18	14	0	19	0	0	0	15	0	0	0	33	0	15	0	19	0	0	25	0	24	16	32	0	0	0	0	0	0	0	33	19	29	0	0
ASV_804	18	24	0	0	2	0	10	20	16	8	9	0	0	0	0	21	0	19	6	9	19	11	0	7	8	17	11	14	8	0	20	4	22	0	7	12	12	0	13	0	9	6	14	10	42	8	0	0	0
ASV_805	0	0	0	16	43	23	0	0	0	0	0	0	0	0	0	43	45	29	0	0	0	0	0	0	0	0	37	89	49	0	0	0	0	0	0	0	0	0	0	31	0	24	0	0	0	0	0	0	0
ASV_806	0	0	0	0	0	0	45	46	35	0	0	0	0	0	0	0	0	0	19	0	48	0	0	0	0	0	0	0	0	0	0	0	64	0	0	0	0	0	0	0	0	0	57	22	98	0	0	0	0
ASV_807	0	43	30	0	65	27	0	0	0	0	0	0	0	0	0	30	0	28	0	0	0	0	0	0	0	0	28	44	0	0	0	0	0	0	49	35	44	0	0	20	30	0	0	0	0	0	0	0	0
ASV_808	0	11	12	0	0	0	20	41	21	0	0	0	0	0	0	0	0	0	32	22	35	0	0	0	0	0	0	0	0	0	30	6	76	0	0	0	0	0	0	0	0	0	40	14	86	0	0	0	0
ASV_809	0	0	0	0	0	0	0	0	0	64	37	35	0	0	0	0	0	0	0	0	0	46	0	0	0	48	0	0	0	24	0	0	0	22	54	41	0	0	0	0	0	0	0	0	0	43	30	0	0
ASV_810	37	89	0	0	0	0	0	25	0	0	0	0	0	0	0	45	0	0	0	0	20	0	0	0	0	0	0	52	0	0	0	0	82	0	0	0	45	0	0	0	0	0	0	0	90	0	0	0	0
ASV_811	43	0	62	49	0	0	0	0	0	0	0	0	46	0	0	0	0	0	0	0	0	0	0	18	0	0	0	0	51	0	0	0	0	0	0	0	48	0	53	0	0	0	0	0	19	0	0	0	37
ASV_812	34	32	30	0	0	0	0	0	0	0	0	0	30	30	21	19	11	0	0	0	0	21	0	13	13	22	8	0	7	0	0	0	0	0	27	14	46	38	10	0	0	0	0	0	14	0	0	0	24
ASV_813	27	36	31	0	0	0	0	0	0	0	0	0	32	0	32	0	0	0	0	0	0	0	21	34	55	0	0	0	0	0	0	0	0	0	22	6	40	29	30	0	0	0	0	0	0	0	0	0	36
ASV_814	35	75	55	0	0	0	0	51	0	0	0	0	0	38	46	0	0	0	0	21	0	0	0	0	0	0	0	0	0	0	0	35	0	0	0	0	0	32	0	0	0	0	38	0	0	0	0	0	33
ASV_815	10	6	10	10	13	5	10	13	13	6	5	8	5	1	6	4	10	10	9	6	4	7	2	14	5	8	8	5	5	7	7	1	11	7	2	5	5	2	3	19	3	3	12	17	16	5	10	3	2
ASV_816	0	0	0	0	0	0	48	39	54	0	0	0	0	0	0	0	0	0	14	15	31	0	0	0	0	0	0	0	0	0	20	19	66	0	0	0	0	0	0	0	0	0	45	15	66	0	0	0	0
ASV_817	0	0	0	0	0	0	40	30	33	0	0	0	0	0	0	0	0	0	21	13	29	0	0	0	0	0	0	0	0	0	22	20	97	0	0	0	0	0	0	0	0	0	36	17	74	0	0	0	0
ASV_818	47	72	49	0	0	0	0	0	0	0	0	0	0	30	0	0	0	0	0	0	0	0	0	0	0	0	0	0	0	0	0	0	66	0	35	38	38	0	0	0	0	0	35	0	68	0	0	0	0
ASV_819	23	16	20	15	38	17	15	0	14	19	0	0	0	11	9	32	18	9	0	0	11	0	0	0	15	0	13	23	14	0	0	0	14	14	0	0	14	0	0	0	27	0	5	0	27	0	0	0	0
ASV_820	21	18	17	0	0	0	15	0	9	0	0	0	19	0	14	0	0	0	0	0	0	0	17	22	44	0	0	21	15	0	0	0	27	19	41	0	30	24	20	0	0	0	0	11	9	0	0	0	29
ASV_821	9	10	15	12	18	14	30	24	28	0	0	0	0	7	0	13	18	15	0	8	23	4	0	0	0	0	4	18	6	0	0	0	56	0	0	0	10	5	5	8	14	8	19	4	49	0	0	0	0
ASV_822	0	0	0	11	28	16	7	0	0	7	7	0	0	0	0	25	23	14	0	0	0	10	0	0	0	9	16	57	29	8	0	0	13	10	31	15	0	0	0	10	20	20	0	0	15	12	11	5	0
ASV_823	0	0	0	0	22	0	13	18	0	0	0	0	0	0	0	31	22	27	0	0	27	8	0	0	0	0	0	37	34	9	17	0	41	16	25	0	0	0	0	15	25	0	0	0	34	0	0	0	0
ASV_824	96	82	0	0	0	0	0	0	0	0	0	0	56	53	48	0	0	0	0	0	0	0	0	0	0	0	0	0	0	0	0	0	0	0	0	0	91	0	0	0	0	0	0	0	0	0	0	0	51
ASV_825	0	0	0	0	0	0	29	34	26	0	0	0	0	0	0	20	13	8	31	23	38	17	0	0	0	15	0	12	7	0	12	0	30	0	0	0	0	0	0	7	0	0	36	14	45	14	0	6	0
ASV_826	0	0	0	0	0	0	0	0	0	45	40	0	0	0	0	0	0	0	0	0	0	49	0	0	0	89	0	0	0	0	0	0	0	33	83	62	0	0	0	0	0	0	0	0	0	38	0	0	0
ASV_827	0	0	0	0	0	0	53	48	36	0	0	0	0	0	0	0	0	0	31	22	29	0	0	0	0	19	0	0	0	0	0	0	77	0	0	13	0	0	0	0	0	0	57	0	91	0	0	0	0
ASV_828	48	40	26	0	23	0	23	31	20	0	0	0	0	18	0	13	23	23	21	0	17	0	0	0	0	21	0	0	0	0	9	0	0	0	0	0	31	0	0	0	0	0	0	0	43	0	31	0	0
ASV_829	0	0	0	0	0	0	0	0	0	58	51	44	0	0	0	0	0	0	0	0	0	39	0	0	0	38	0	0	0	42	0	0	0	0	92	58	0	0	0	0	0	0	0	0	0	34	0	0	0
ASV_830	50	41	27	8	18	0	0	14	0	0	0	8	18	29	19	14	13	0	0	0	0	0	0	0	0	14	0	14	10	9	0	0	18	0	13	13	58	13	0	5	0	0	0	0	19	0	0	5	12
ASV_831	13	20	0	11	10	0	12	0	12	0	0	0	0	11	0	12	17	14	0	0	0	25	0	0	4	16	0	16	0	12	0	16	0	16	15	22	29	15	19	0	0	15	17	0	37	0	14	0	6
ASV_832	49	30	20	0	6	0	0	0	0	0	0	0	16	22	34	13	0	10	8	0	0	0	10	15	22	9	12	27	2	0	0	0	22	0	0	0	48	10	12	0	9	5	0	0	13	0	0	0	23
ASV_833	10	18	16	0	39	23	0	11	15	0	0	0	0	0	0	44	22	14	0	15	5	0	0	0	0	0	20	35	18	0	13	0	14	0	9	0	8	0	0	16	25	23	14	0	23	0	0	0	0
ASV_834	17	7	10	23	6	16	12	16	0	0	9	3	11	0	0	2	23	11	7	6	7	6	0	5	0	12	18	33	16	0	0	0	19	1	7	6	13	0	0	20	26	24	13	0	1	12	0	0	6
ASV_835	0	0	0	0	0	0	45	44	41	0	0	0	0	0	0	0	0	0	39	0	62	0	0	0	0	0	0	0	0	0	0	0	57	0	0	0	0	0	0	0	0	0	53	0	92	0	0	0	0
ASV_836	24	19	0	0	31	38	0	0	0	0	0	0	0	0	0	0	0	0	0	0	0	0	0	15	0	0	0	44	0	0	0	0	0	30	51	32	37	39	0	0	0	0	0	0	0	0	32	35	0
ASV_837	0	0	0	0	23	15	56	34	65	0	0	0	0	0	0	0	0	0	0	0	30	0	0	0	0	0	0	26	0	0	15	0	90	0	0	0	0	0	0	0	0	0	30	19	64	0	0	0	0
ASV_838	35	35	17	0	0	0	0	0	0	36	28	22	0	0	0	0	0	0	0	0	0	32	0	0	0	44	13	0	0	0	0	0	0	14	53	19	14	0	0	0	0	0	0	0	0	18	21	15	0
ASV_839	23	23	9	0	12	4	0	7	8	12	8	10	11	11	6	0	14	7	13	0	24	8	5	0	0	6	0	13	4	6	5	0	31	0	14	5	27	12	0	0	14	7	9	7	38	0	14	0	10
ASV_840	5	6	1	11	16	13	8	8	9	21	13	6	2	5	0	17	18	12	7	7	11	9	9	1	1	9	12	0	25	17	1	6	14	0	0	7	4	0	0	8	16	7	10	9	9	14	8	10	1
ASV_841	2	3	2	16	1	13	3	2	15	1	2	21	0	19	13	0	2	1	4	20	4	1	0	0	8	6	12	1	4	2	24	11	7	20	5	2	3	12	14	14	0	6	18	12	11	0	17	14	13
ASV_842	35	46	33	0	9	0	18	24	29	0	0	0	0	0	15	0	10	0	13	0	21	0	0	0	0	0	0	9	0	0	0	0	25	0	0	0	30	15	0	0	0	11	11	13	50	0	0	0	17
ASV_843	27	0	0	0	9	0	19	19	19	24	0	11	0	0	0	0	0	0	12	12	37	17	0	0	0	15	0	0	0	17	12	15	43	0	23	13	8	0	0	0	0	0	26	0	51	0	0	0	0
ASV_844	0	0	0	0	0	0	18	29	0	0	0	0	0	0	0	0	0	0	23	19	55	0	0	0	0	0	0	0	0	0	38	28	79	0	0	0	0	0	0	0	0	0	45	13	81	0	0	0	0
ASV_845	70	56	58	0	0	0	0	0	0	0	0	0	37	33	21	0	0	0	0	0	0	0	0	0	17	0	0	0	0	0	0	0	0	0	0	0	59	18	20	0	0	0	0	0	12	0	0	0	19
ASV_846	39	33	22	0	8	6	9	20	15	9	0	0	14	16	18	10	0	5	0	0	11	0	0	0	0	8	0	8	0	0	10	0	20	0	12	8	23	0	7	0	0	0	14	0	28	5	7	6	11
ASV_847	49	55	34	0	0	0	22	16	0	0	0	16	30	0	23	0	0	0	0	0	18	23	0	0	0	16	0	0	0	11	0	0	18	0	19	18	33	0	0	0	0	0	0	0	25	13	0	0	0
ASV_848	3	5	1	41	54	20	0	0	0	16	0	0	0	5	0	37	28	23	0	0	0	18	0	0	0	0	28	47	14	0	0	0	0	0	0	21	4	0	0	0	28	26	0	0	0	0	0	0	0
ASV_849	16	21	13	0	0	0	21	0	18	0	0	0	21	0	27	0	0	0	0	0	0	0	23	21	32	0	0	0	0	0	11	0	43	0	0	0	31	38	27	0	0	0	27	0	30	0	0	0	0
ASV_850	0	0	0	0	19	0	26	33	24	20	12	0	0	0	0	0	0	5	14	10	25	0	0	0	0	0	0	10	0	0	12	8	31	0	25	15	0	0	0	0	0	0	27	15	60	24	0	10	0
ASV_851	105	87	53	0	0	0	0	0	0	0	0	0	39	0	0	0	0	0	0	0	0	0	0	26	33	0	0	0	0	0	0	0	0	0	0	0	48	0	0	0	0	0	0	0	0	0	0	0	31
ASV_852	19	33	28	0	30	18	0	0	23	0	0	0	0	14	0	0	19	0	0	16	23	0	0	13	0	0	0	0	0	0	19	0	42	0	0	0	23	22	0	0	0	0	31	0	51	0	0	0	16
ASV_853	0	0	0	0	0	0	33	61	43	0	0	0	0	0	0	35	0	0	0	0	45	0	0	0	0	0	33	29	0	0	0	0	65	0	0	0	0	0	0	0	49	0	0	31	0	0	0	0	0
ASV_854	44	48	33	0	0	0	0	23	0	0	0	0	19	18	0	0	0	0	0	13	18	0	0	0	0	11	0	0	0	0	16	0	68	0	24	0	32	0	0	0	0	0	19	0	52	0	0	0	0
ASV_855	0	0	0	0	0	0	0	0	0	56	42	29	0	0	0	0	0	0	0	0	0	46	0	0	0	50	0	0	0	39	0	0	0	15	45	28	0	0	0	0	0	0	0	0	0	31	27	0	0
ASV_856	0	0	0	0	0	27	0	0	50	22	0	0	0	0	0	0	39	33	0	0	40	0	0	0	0	0	0	46	0	0	38	0	45	0	22	0	0	0	0	0	32	0	0	0	37	0	0	0	0
ASV_857	23	0	0	0	0	0	11	17	32	0	0	0	28	35	0	0	0	0	25	11	32	0	0	0	0	0	0	0	0	0	17	15	41	0	0	0	41	0	0	0	0	0	16	0	87	0	0	0	18
ASV_858	15	24	8	40	42	33	0	0	0	0	0	0	0	0	0	41	30	43	0	0	0	0	0	0	0	0	29	47	0	0	0	0	0	0	0	0	14	0	0	0	33	15	0	0	0	0	0	0	0
ASV_859	0	0	13	0	0	0	0	0	0	30	24	19	14	0	0	0	0	0	0	0	15	15	0	7	0	29	0	37	0	19	0	0	28	10	37	24	21	0	0	15	0	0	0	0	38	14	20	0	0
ASV_860	33	36	14	0	0	0	17	17	19	0	0	0	10	0	0	0	0	0	12	13	19	0	0	0	0	0	0	25	0	0	14	9	42	0	5	7	27	15	0	0	0	0	24	0	41	0	0	0	13
ASV_861	25	21	8	0	12	0	12	16	10	5	0	0	22	23	16	13	13	0	18	15	23	12	0	0	0	13	0	11	0	9	0	0	14	0	12	7	25	7	0	5	0	0	10	0	27	0	0	0	14
ASV_862	0	0	0	0	0	0	0	0	40	0	0	0	0	0	0	0	0	0	0	0	0	0	0	0	0	0	0	68	0	0	0	0	57	48	94	0	0	0	0	0	0	0	46	0	56	0	0	0	0
ASV_863	0	0	0	0	0	0	0	0	0	0	0	0	0	0	0	0	0	0	0	0	0	12	0	0	0	0	0	0	0	0	16	0	0	20	96	108	0	0	0	0	0	0	14	0	12	27	25	12	0
ASV_864	35	34	28	0	0	0	0	9	0	0	0	0	15	20	24	0	0	0	13	0	19	0	0	13	26	0	0	0	0	0	0	0	19	0	0	0	23	37	0	0	0	0	0	0	32	0	0	0	32
ASV_865	0	0	0	0	0	0	23	46	31	11	0	0	0	0	0	0	0	0	25	21	36	0	0	0	0	0	0	0	0	0	0	0	88	0	0	0	0	0	0	0	0	0	29	8	83	0	0	0	0
ASV_866	45	34	28	0	24	0	26	27	25	0	0	0	0	0	0	22	14	0	0	18	27	0	0	0	0	0	0	20	0	0	0	0	50	0	0	2	20	0	0	0	0	0	0	0	56	0	0	0	0
ASV_867	0	0	0	0	0	0	0	0	0	25	24	20	0	0	0	0	0	0	0	0	0	43	0	0	0	54	0	0	0	17	0	0	0	20	61	48	0	0	0	0	0	0	0	0	0	17	26	23	0
ASV_868	42	0	0	0	0	15	0	0	0	0	0	0	0	0	0	0	0	22	38	0	0	0	0	0	0	0	0	16	0	9	59	37	25	0	24	0	0	0	0	51	0	39	7	0	8	0	0	0	0
ASV_869	38	0	25	0	38	17	24	0	42	28	0	0	0	0	0	41	39	0	0	0	0	49	0	0	0	0	13	21	18	0	0	0	0	0	0	0	0	0	0	0	0	0	0	0	44	0	0	0	0
ASV_870	0	5	0	0	31	29	9	0	10	0	0	0	0	0	0	28	32	23	0	6	0	0	0	0	0	0	24	40	18	0	7	0	12	0	0	0	6	0	0	14	41	17	12	0	12	0	0	0	0
ASV_871	23	21	17	0	0	0	15	16	13	16	9	10	5	9	0	0	0	0	14	9	19	13	0	0	0	15	0	0	0	9	5	0	16	9	26	8	11	5	6	0	0	0	12	6	43	7	7	0	6
ASV_872	7	0	8	6	16	7	13	7	17	13	12	9	0	0	0	7	6	7	7	0	9	12	0	0	0	9	7	13	7	5	5	12	21	6	27	20	4	0	0	7	10	4	21	3	33	5	9	7	0
ASV_873	97	95	68	0	0	0	0	0	0	0	0	0	36	34	0	0	0	0	0	0	0	0	0	0	0	0	0	38	0	0	0	0	0	0	0	0	67	0	0	0	0	0	0	0	0	0	0	0	0
ASV_874	0	0	0	0	0	0	0	0	0	35	31	28	0	0	0	0	0	0	0	0	0	32	0	0	0	45	0	0	0	27	0	0	0	29	49	17	0	0	0	0	0	0	0	0	0	22	33	30	0
ASV_875	50	23	25	0	0	0	0	0	0	17	0	0	0	0	0	31	0	0	0	0	0	26	0	0	0	24	0	0	0	0	0	0	0	0	32	30	37	0	28	0	12	0	0	0	41	0	22	0	20
ASV_876	33	33	0	18	33	21	0	0	17	0	0	20	0	0	23	37	21	19	0	0	0	0	0	0	0	0	18	20	0	0	0	0	0	0	20	0	0	0	0	0	20	15	0	0	0	0	0	0	28
ASV_877	0	0	0	18	0	0	0	0	0	28	27	0	0	0	0	25	0	23	0	0	0	39	0	0	0	48	0	0	0	35	0	0	0	38	64	43	0	0	0	17	0	29	0	0	0	0	0	0	0
ASV_878	0	0	0	17	0	0	0	0	0	0	0	0	0	0	0	0	21	33	0	22	0	40	0	0	0	0	31	58	28	0	0	0	18	0	17	31	0	0	0	0	18	0	15	0	0	0	23	0	0
ASV_879	0	0	0	0	0	0	47	40	0	16	0	0	0	0	0	0	0	0	35	28	29	0	0	0	0	0	0	0	29	0	0	0	48	0	27	0	0	0	0	0	0	0	56	0	34	0	0	0	0
ASV_880	69	33	22	18	30	12	0	0	0	17	0	0	11	14	15	24	15	24	0	0	0	0	0	0	0	24	11	30	10	0	0	0	0	0	15	0	17	0	10	0	0	0	0	0	0	0	0	0	5
ASV_881	12	12	14	0	15	10	16	7	10	0	0	9	0	10	0	7	0	0	0	0	0	8	0	0	0	11	0	24	0	0	10	0	31	19	45	14	21	11	8	0	11	0	17	5	19	12	11	9	12
ASV_882	28	41	24	0	0	0	16	14	16	0	5	0	8	19	18	0	0	0	10	8	11	0	0	0	0	0	0	0	0	0	11	0	36	0	13	9	25	15	8	0	0	0	19	0	46	0	0	0	7
ASV_883	10	0	0	0	24	8	0	8	0	16	12	14	0	0	0	22	17	13	0	0	0	17	0	0	0	14	7	23	0	22	0	0	13	24	31	25	0	0	0	0	12	12	0	0	21	24	0	0	0
ASV_884	0	0	0	0	0	0	0	0	0	25	20	20	0	0	0	0	0	0	0	0	0	32	0	0	0	45	0	0	0	29	0	0	0	21	57	30	0	0	0	0	0	0	0	0	0	33	36	39	0
ASV_885	61	38	27	0	0	0	22	25	42	0	0	0	0	35	0	0	0	0	0	0	0	0	0	0	0	0	0	0	0	0	0	0	39	0	17	0	20	0	14	0	0	0	25	0	35	0	0	0	13
ASV_886	68	54	39	0	0	0	0	0	0	0	0	0	27	28	17	0	0	0	0	0	0	0	0	13	15	0	0	0	0	0	0	0	0	0	0	0	35	27	29	0	0	0	18	0	27	0	18	0	0
ASV_887	0	0	0	0	0	0	50	82	53	0	0	0	0	0	0	0	0	0	0	0	31	0	0	0	0	0	0	0	0	0	0	0	67	0	0	0	0	0	0	0	0	0	40	23	77	0	0	0	0
ASV_888	86	76	56	0	0	0	0	0	0	0	0	0	0	0	25	0	0	0	0	0	0	0	0	19	0	0	0	0	0	0	0	0	0	0	0	0	61	0	31	0	0	0	0	0	40	0	0	0	28
ASV_889	33	45	0	14	0	21	0	0	19	0	20	0	17	0	17	0	12	0	17	0	0	0	0	12	19	21	0	44	0	0	0	0	0	0	25	14	0	20	0	0	0	0	0	0	0	0	11	9	0
ASV_890	0	0	0	11	0	6	0	22	0	0	0	0	0	0	0	14	10	0	0	16	37	0	0	0	0	0	0	0	7	0	21	0	62	0	0	0	18	13	7	16	0	0	30	10	84	0	0	0	9
ASV_891	21	0	0	11	6	23	16	11	8	0	0	0	0	0	0	33	32	21	25	33	7	0	0	0	0	0	0	1	0	0	21	0	4	0	0	0	0	0	0	0	0	19	17	29	3	0	0	0	0
ASV_892	15	19	19	0	0	0	10	17	8	0	0	0	6	7	13	12	16	0	17	0	19	0	0	0	0	17	9	15	12	8	10	0	31	0	13	0	14	6	0	0	9	8	13	11	33	8	0	0	4
ASV_893	30	26	9	0	0	0	0	18	19	13	15	0	16	0	0	11	0	0	12	0	16	11	0	0	0	14	0	0	0	0	0	0	31	0	20	17	19	8	0	0	0	0	28	0	35	0	10	0	8
ASV_894	0	0	0	0	0	0	40	30	43	0	0	0	0	0	0	15	0	0	35	33	31	0	0	0	0	0	0	0	0	0	0	0	52	0	0	0	0	0	0	0	0	0	0	23	76	0	0	0	0
ASV_895	0	0	0	0	0	0	32	43	26	0	22	0	0	0	0	0	0	0	35	11	27	0	0	0	0	0	0	0	0	0	0	20	77	0	41	0	0	0	0	0	0	0	27	0	59	0	0	0	0
ASV_896	0	0	0	0	0	0	22	15	24	0	0	0	0	0	0	0	0	0	16	7	29	0	0	0	0	0	0	0	0	0	32	15	73	0	0	0	0	0	0	0	0	0	21	0	128	0	0	0	0
ASV_897	47	48	25	0	0	0	0	0	0	0	14	16	10	6	0	0	0	0	0	0	0	0	0	0	14	0	0	0	0	0	17	0	31	0	12	23	38	12	12	0	0	0	0	8	0	17	13	0	20
ASV_898	25	12	24	0	0	0	20	19	17	0	0	0	0	11	17	0	0	0	0	0	17	0	11	17	15	0	0	0	0	0	13	0	40	0	0	0	17	6	11	0	0	0	23	12	48	0	0	0	13
ASV_899	58	52	66	0	0	0	0	0	0	0	0	0	40	31	20	0	15	0	0	0	0	0	15	0	0	0	0	0	0	14	0	0	0	0	0	0	38	0	0	0	0	0	0	0	32	0	0	0	23
ASV_900	64	31	36	0	15	0	0	6	5	0	0	0	0	0	16	7	11	0	0	0	0	9	0	15	0	0	0	23	0	0	0	0	5	0	14	10	37	24	25	0	0	0	0	0	9	14	0	0	14
ASV_901	65	41	41	0	0	0	0	0	0	0	0	0	38	37	37	0	0	0	0	0	0	0	0	0	28	0	0	0	0	0	0	0	0	0	0	0	30	18	49	0	0	0	0	0	0	0	0	0	32
ASV_902	31	39	24	16	16	8	0	22	26	0	0	0	0	0	11	21	12	23	0	0	0	0	0	0	12	0	13	34	13	0	0	0	13	0	0	0	20	0	0	0	14	7	0	0	26	0	0	0	0
ASV_903	0	0	0	0	0	0	30	38	33	17	0	0	0	0	0	0	0	0	20	23	30	15	0	0	0	18	0	0	0	0	15	9	22	0	18	17	0	0	0	0	0	0	15	0	39	23	0	0	0
ASV_904	105	65	73	0	0	0	0	0	0	0	0	0	0	15	28	0	0	0	0	0	0	0	0	0	0	0	0	0	0	0	0	0	0	0	0	0	63	23	0	0	0	0	0	0	0	0	0	0	32
ASV_905	48	48	30	0	0	0	0	0	0	0	0	0	0	0	0	22	0	25	0	0	0	0	0	0	0	0	0	37	0	0	0	0	54	0	0	0	42	0	0	0	26	0	31	0	50	0	0	0	0
ASV_906	0	3	0	17	15	10	4	10	0	0	0	0	6	0	0	19	10	16	0	0	11	11	0	0	0	7	15	26	16	12	6	0	6	0	22	6	4	0	0	21	32	31	11	0	9	7	0	10	0
ASV_907	47	47	0	23	40	20	0	0	0	0	0	0	0	17	0	32	24	32	0	0	0	0	0	0	0	0	24	0	20	0	0	0	0	0	0	0	39	0	0	0	25	22	0	0	0	0	0	0	0
ASV_908	42	43	0	0	0	0	0	0	0	17	18	0	34	36	0	0	0	0	0	0	21	0	0	0	0	34	0	0	0	0	0	0	24	0	25	0	27	26	18	0	0	0	22	0	0	0	0	0	0
ASV_909	0	0	0	0	0	0	0	23	0	47	22	14	0	0	0	4	0	0	0	0	0	7	0	0	0	20	0	0	0	21	0	0	1	0	17	29	0	0	0	0	0	0	12	0	0	40	32	35	0
ASV_910	70	51	0	0	37	0	0	35	0	0	0	0	0	0	0	30	0	34	0	0	0	0	0	0	0	0	0	35	0	0	0	0	0	0	0	0	76	0	0	0	0	0	27	0	0	0	0	0	0
ASV_911	27	0	0	0	0	22	31	0	6	0	52	0	0	0	0	0	0	0	0	0	0	15	0	0	0	22	0	4	0	0	0	0	13	7	13	19	6	12	0	0	0	0	39	0	13	2	28	25	0
ASV_912	2	0	2	1	1	0	17	47	26	0	6	0	0	0	0	4	0	0	16	15	22	0	0	0	0	0	0	9	4	0	9	6	52	0	0	0	0	0	0	0	3	0	44	12	75	0	0	0	0
ASV_913	0	0	3	0	54	46	0	0	0	0	0	0	0	0	0	49	33	0	0	0	0	0	0	0	0	0	29	82	0	0	0	0	0	0	0	0	0	0	0	35	49	0	0	0	0	0	0	0	0
ASV_914	0	1	0	10	22	0	8	8	5	0	0	0	0	0	0	19	10	19	0	0	10	18	0	0	0	21	11	27	15	17	0	1	28	9	38	12	0	0	0	0	9	16	12	0	13	16	0	13	0
ASV_915	22	11	10	0	12	7	0	12	5	10	4	5	4	7	12	17	5	9	10	3	6	9	0	0	0	11	8	17	13	6	6	3	12	7	14	7	11	7	9	12	4	7	8	5	21	5	5	3	8
ASV_916	9	8	9	7	10	3	10	15	10	0	0	0	11	6	0	7	12	7	9	8	18	13	0	0	8	6	6	8	6	36	10	8	4	0	19	16	8	4	0	0	6	15	14	12	3	18	0	0	4
ASV_917	72	64	46	0	0	0	0	0	0	32	0	0	0	0	30	0	0	0	0	0	0	0	0	0	0	24	0	39	0	0	0	0	0	0	33	0	66	0	0	0	0	0	0	0	0	0	0	0	0
ASV_918	31	28	21	0	0	21	0	0	21	0	0	0	0	0	0	0	0	0	15	13	0	12	0	0	0	0	17	29	0	0	0	0	32	0	19	17	33	0	0	0	0	0	36	15	46	0	0	0	0
ASV_919	1	0	3	22	14	19	20	20	15	0	0	0	1	3	8	21	6	10	19	18	6	9	0	0	0	0	0	11	31	8	0	0	6	0	6	0	5	0	0	0	19	22	52	0	5	0	0	0	10
ASV_920	0	0	0	0	0	0	17	0	15	0	0	0	0	0	8	0	0	0	0	0	0	8	8	0	14	0	6	11	11	0	12	7	38	29	64	17	15	8	0	0	0	0	20	9	28	18	0	13	0
ASV_921	60	57	53	0	0	0	0	0	0	0	0	0	23	24	27	0	0	0	0	0	0	0	26	0	18	0	0	0	0	0	0	0	0	0	0	0	30	23	18	0	0	0	0	0	0	0	0	0	23
ASV_922	49	39	35	6	10	4	0	10	9	12	7	5	8	10	7	11	7	9	0	0	8	5	7	5	0	17	5	12	6	0	0	0	4	0	19	10	17	8	7	0	0	6	7	0	16	4	0	0	0
ASV_923	18	10	0	0	16	0	13	18	0	22	17	16	0	0	0	12	0	0	15	0	10	18	0	0	0	25	0	19	0	16	0	0	13	11	28	15	0	0	0	0	0	0	10	5	16	20	12	0	0
ASV_924	0	0	0	0	22	0	39	44	27	0	0	0	0	0	0	0	0	25	33	26	28	0	0	0	0	0	0	29	0	0	23	0	23	0	0	0	0	0	0	0	0	0	0	0	38	0	0	0	0
ASV_925	24	15	18	0	3	0	10	16	12	9	6	6	0	0	11	5	6	0	0	0	9	13	7	16	0	12	0	0	0	0	0	0	10	0	26	11	25	13	0	0	0	0	9	0	20	14	7	10	6
ASV_926	43	39	40	0	0	20	0	0	0	0	0	34	43	30	0	0	0	0	33	0	0	0	0	0	0	0	0	0	0	0	0	0	0	0	41	0	54	0	0	0	0	24	0	0	0	0	0	0	0
ASV_927	0	0	0	0	0	0	14	0	27	0	0	0	0	0	0	0	0	20	25	0	0	0	0	0	0	0	0	22	26	0	0	0	26	18	27	8	0	0	0	28	9	0	26	0	42	3	0	0	0
ASV_928	0	0	0	0	0	0	0	0	0	44	51	0	0	0	0	0	0	0	0	0	0	45	0	0	0	39	0	0	0	23	0	0	0	0	72	39	0	0	0	0	0	0	0	0	0	43	24	0	0
ASV_929	19	26	12	9	13	0	5	7	8	14	8	7	11	0	10	13	7	10	5	0	0	12	0	4	4	13	12	20	8	6	10	0	9	7	13	0	9	0	0	0	0	10	0	0	23	0	12	0	5
ASV_930	10	5	0	0	6	4	0	0	0	11	19	11	0	0	0	0	0	0	0	0	0	28	0	0	0	13	0	11	0	9	0	0	0	32	77	53	8	0	0	0	0	4	0	0	0	23	24	7	4
ASV_931	2	3	0	2	5	1	0	0	0	3	30	16	2	1	0	2	0	2	0	0	0	0	20	0	0	0	0	2	1	0	0	0	0	31	2	1	1	18	22	29	25	12	0	6	1	27	34	0	4
ASV_932	0	34	0	0	0	0	0	0	0	0	0	0	0	0	0	0	0	0	0	0	19	19	0	0	0	35	0	0	0	0	0	0	59	0	46	33	0	0	0	0	0	0	27	0	63	24	0	0	0
ASV_933	78	53	22	0	0	0	0	0	0	0	0	16	0	30	0	0	0	15	0	0	0	0	0	0	0	0	0	0	0	0	0	0	0	0	0	0	59	0	0	0	0	0	0	0	37	0	0	0	28
ASV_934	85	75	47	0	0	0	0	0	0	21	12	14	19	36	25	0	0	0	0	0	0	16	0	0	0	18	0	0	0	0	0	0	0	0	0	0	27	0	0	0	0	0	0	0	0	0	0	0	0
ASV_935	0	0	0	0	0	0	17	0	41	0	0	0	0	0	0	0	0	0	0	20	34	0	0	0	0	0	0	22	0	0	39	26	48	0	0	0	0	0	0	0	0	0	0	26	67	0	0	0	0
ASV_936	0	0	0	0	0	0	16	0	34	0	0	0	0	0	0	0	0	0	0	0	10	0	0	0	29	0	0	24	0	0	0	0	37	25	52	20	0	0	0	0	0	29	28	0	53	22	0	0	0
ASV_937	0	0	0	0	0	0	0	24	26	0	0	0	0	0	0	0	0	0	33	0	50	0	0	0	0	18	0	0	23	0	23	0	47	0	0	0	0	0	0	0	0	0	36	0	80	0	0	0	0
ASV_938	42	17	20	24	21	19	11	13	15	0	0	0	0	15	0	13	11	0	0	0	0	0	0	0	0	0	0	34	0	0	0	0	23	9	0	0	20	0	13	0	8	0	0	0	33	14	0	8	11
ASV_939	0	0	0	22	69	29	0	0	0	0	0	0	0	0	0	41	28	28	0	0	0	0	0	0	0	0	0	73	20	0	0	0	0	0	0	0	0	0	0	18	29	21	0	0	0	0	0	0	0
ASV_940	10	7	10	6	16	7	22	28	22	0	0	0	0	0	0	6	5	0	19	14	19	0	9	0	0	0	0	13	0	0	10	8	29	6	9	0	8	0	0	0	0	7	21	12	52	0	0	0	7
ASV_941	0	0	0	0	0	0	26	0	0	30	28	0	0	0	0	0	0	0	0	0	0	29	0	0	0	33	0	0	0	20	0	0	24	23	45	41	0	0	0	0	0	0	0	0	26	25	25	0	0
ASV_942	88	80	58	0	0	0	0	0	30	0	0	0	0	16	0	0	0	0	0	0	0	0	34	0	0	0	0	0	0	0	0	0	0	0	0	0	0	18	0	0	0	0	0	0	0	0	29	0	37
ASV_943	66	62	19	16	19	14	0	0	0	0	0	0	0	12	0	0	17	31	0	0	0	0	0	0	0	0	26	27	15	0	0	0	16	0	0	0	13	0	0	0	0	0	0	0	0	0	0	0	0
ASV_944	17	24	13	0	9	14	15	12	6	0	0	0	14	0	20	12	7	7	0	0	0	0	20	12	13	0	14	10	0	0	0	0	0	0	13	15	13	21	0	0	0	0	0	0	13	0	0	0	17
ASV_945	29	32	18	0	15	4	13	25	14	0	0	0	7	14	0	10	0	0	10	0	20	0	0	0	0	0	5	24	10	0	0	9	19	0	0	0	15	0	6	0	8	6	16	5	40	0	0	0	0
ASV_946	39	30	31	17	24	0	0	16	0	0	0	0	0	0	0	14	21	24	0	0	0	0	0	0	0	0	20	26	20	0	0	0	25	0	0	0	24	0	0	0	0	19	15	0	22	0	0	0	0
ASV_947	34	33	23	6	15	0	10	13	11	11	10	9	15	12	12	11	0	0	0	13	15	10	0	6	0	0	0	0	0	9	0	4	0	0	9	11	16	4	0	0	0	0	13	0	25	7	0	0	10
ASV_948	28	22	18	15	29	14	6	8	6	0	0	0	0	0	0	20	17	16	6	0	0	0	0	0	0	0	18	36	16	0	8	0	10	8	0	6	11	0	8	13	14	13	10	0	0	0	0	0	0
ASV_949	22	30	14	0	0	0	0	21	16	0	0	0	16	0	0	0	0	0	18	19	15	0	0	0	0	0	0	0	0	0	19	7	53	0	0	7	9	0	0	0	0	0	21	0	73	0	7	0	0
ASV_950	0	2	2	13	10	9	8	17	12	16	9	11	0	0	23	13	11	0	12	11	22	9	0	0	0	17	0	9	0	7	0	0	6	0	22	19	10	0	0	0	0	0	15	0	17	15	10	6	0
ASV_951	0	0	0	22	54	30	0	0	0	0	0	0	0	0	0	38	28	35	0	0	0	0	0	0	0	0	18	44	27	0	0	0	0	0	0	0	0	0	0	24	30	20	0	0	0	0	0	0	0
ASV_952	0	0	0	0	0	0	0	0	0	23	38	0	0	0	0	0	0	0	0	0	0	40	0	0	0	0	0	0	0	0	0	0	0	33	72	67	0	0	0	0	0	0	0	0	0	51	42	0	0
ASV_953	42	36	26	0	0	0	13	29	0	0	0	0	12	0	10	0	0	0	0	0	15	0	0	0	0	20	0	0	0	0	0	0	35	0	29	0	15	0	0	0	0	0	19	0	56	14	0	12	0
ASV_954	36	46	23	12	0	0	0	0	15	0	0	0	14	0	0	0	0	0	0	0	0	0	0	0	0	0	0	25	15	0	0	0	39	0	23	13	26	0	0	0	0	0	25	0	56	0	0	0	0
ASV_955	20	19	22	0	0	0	0	14	15	0	0	9	8	0	15	11	0	0	10	9	18	11	0	0	0	17	0	10	0	15	8	0	12	13	27	16	13	0	0	0	0	7	15	0	31	0	10	0	0
ASV_956	0	26	0	0	0	0	0	26	32	0	0	0	0	0	0	22	0	0	21	17	39	0	0	0	0	0	0	0	0	0	13	0	59	0	0	0	0	0	0	0	0	0	25	12	79	0	0	0	0
ASV_957	31	43	22	15	20	0	15	16	18	0	0	0	10	13	0	20	0	0	13	11	0	0	0	0	0	0	0	0	0	0	16	0	19	0	15	0	17	0	0	0	0	0	17	0	42	0	0	0	0
ASV_958	28	36	25	0	25	0	8	0	0	22	14	11	0	0	14	0	0	0	0	0	0	16	0	0	0	15	0	23	0	0	0	0	15	0	16	15	23	0	0	0	10	0	0	0	22	20	12	0	0
ASV_959	0	0	0	0	19	0	38	32	0	0	0	0	0	0	0	0	0	0	22	0	29	0	0	0	0	0	0	13	15	0	0	0	68	0	0	0	0	0	0	0	9	0	44	22	53	0	0	0	0
ASV_960	0	0	0	0	0	0	22	28	32	0	0	0	0	0	0	0	0	0	28	20	38	0	0	0	0	0	0	0	0	0	14	12	47	0	0	0	0	0	0	0	0	0	32	0	88	0	0	0	0
ASV_961	116	90	55	0	0	0	0	0	24	0	0	0	0	31	0	0	0	0	0	0	0	0	0	0	0	0	0	0	0	0	0	0	0	0	0	0	0	20	0	0	0	0	0	0	0	0	12	0	32
ASV_962	1	0	2	26	2	1	4	5	0	24	1	0	2	1	1	0	3	22	1	0	2	7	15	12	3	11	24	0	6	0	0	6	6	24	5	2	3	2	1	21	0	17	4	3	2	4	0	16	1
ASV_963	0	0	0	12	43	22	0	0	0	0	0	0	0	0	0	23	16	44	0	0	0	0	0	0	0	0	15	56	31	0	0	0	0	0	0	0	0	0	0	12	19	22	0	0	0	0	0	0	0
ASV_964	0	0	0	0	0	0	36	20	18	0	17	0	0	0	0	11	0	0	11	13	24	0	0	0	0	12	0	20	0	0	0	0	44	0	25	0	0	0	0	15	9	0	24	0	48	22	0	0	0
ASV_965	0	0	3	11	60	19	6	8	6	0	0	0	6	0	0	24	22	19	4	0	10	0	0	0	0	0	14	27	13	0	0	0	8	0	7	0	4	4	0	18	12	22	7	0	17	0	4	0	0
ASV_966	0	0	0	0	0	0	0	0	0	0	0	23	0	0	0	0	0	0	0	0	0	33	0	0	0	0	0	0	0	0	0	0	0	46	93	40	0	0	0	0	0	0	0	0	0	43	25	30	0
ASV_967	34	0	29	0	0	0	0	0	0	0	0	0	0	22	0	0	0	0	0	0	0	0	0	0	12	0	0	0	34	27	0	0	31	0	19	0	36	0	16	0	0	0	28	0	63	0	0	12	0
ASV_968	0	0	0	0	20	24	0	0	0	30	28	0	0	0	0	28	39	0	0	0	0	29	0	0	0	0	0	36	27	12	0	0	0	0	0	23	0	0	0	0	32	0	0	0	0	0	23	10	0
ASV_969	0	0	0	0	5	17	27	0	28	0	0	0	0	0	0	0	4	0	11	0	39	0	0	0	0	0	0	11	0	0	15	0	63	0	0	0	0	18	0	0	6	16	24	15	62	0	0	0	0
ASV_970	103	74	52	0	0	0	0	0	0	0	0	0	0	0	0	0	0	0	0	0	0	0	0	0	0	0	0	0	0	0	0	0	38	0	0	0	42	0	0	0	0	0	0	0	65	0	0	0	0
ASV_971	32	37	38	0	19	0	16	0	0	0	0	0	0	0	0	0	12	22	0	0	21	0	0	0	0	0	0	16	0	0	0	0	48	0	0	0	26	0	0	0	0	0	29	0	57	0	0	0	0
ASV_972	14	10	23	0	0	0	17	0	23	0	0	0	7	0	10	0	0	0	0	0	18	0	18	0	15	0	0	0	0	0	0	0	48	0	44	0	14	17	11	0	0	0	20	0	41	0	0	0	16
ASV_973	0	0	0	0	37	19	0	0	0	0	0	0	0	0	0	18	22	38	0	0	0	0	0	0	0	0	32	50	25	0	0	0	27	26	0	0	0	0	0	15	25	0	0	0	24	0	0	0	0
ASV_974	0	0	0	0	0	0	25	31	28	0	0	0	0	0	0	0	0	0	20	26	22	0	0	0	0	0	0	0	0	0	0	0	57	0	0	0	0	0	0	0	0	0	48	15	92	0	0	0	0
ASV_975	49	41	0	0	62	26	0	0	0	0	0	0	0	0	0	0	35	0	0	0	0	0	0	0	0	0	0	54	0	0	0	0	0	0	0	0	0	0	0	0	0	0	0	0	34	0	0	0	0
ASV_976	0	0	0	0	0	0	55	29	39	0	3	0	0	0	0	0	0	0	20	9	31	0	0	0	0	0	0	0	0	0	12	8	48	0	0	0	0	0	0	0	0	0	20	12	63	0	0	0	0
ASV_977	0	0	0	0	0	0	29	35	32	0	0	0	0	0	0	0	0	0	23	17	43	0	0	0	0	0	0	0	0	0	13	0	44	0	0	0	0	0	0	0	0	0	22	9	75	0	0	0	0
ASV_978	27	31	17	0	9	0	10	11	0	10	6	14	14	11	5	11	7	10	5	0	8	6	0	0	0	9	0	7	0	0	7	0	7	0	18	6	23	5	7	3	7	0	7	10	16	0	7	5	0
ASV_979	0	0	0	0	66	38	0	0	0	0	0	0	0	0	0	47	54	0	0	0	0	0	0	0	0	0	0	75	50	0	0	0	0	0	12	0	0	0	0	0	0	0	0	0	0	0	0	0	0
ASV_980	0	0	0	0	28	0	23	0	0	0	0	0	0	0	0	29	0	34	0	0	0	14	0	0	0	0	40	0	33	0	0	0	31	0	0	0	0	0	0	0	37	0	0	11	52	0	17	0	0
ASV_981	0	0	0	0	0	0	38	25	45	0	17	0	0	0	0	0	0	0	0	0	30	0	0	0	0	0	0	0	0	0	0	0	63	0	27	0	0	0	0	0	0	0	32	0	69	0	0	0	0
ASV_982	0	0	0	0	0	0	0	0	0	34	34	26	0	0	0	0	0	0	0	0	0	32	0	0	0	0	0	0	0	48	0	0	0	0	46	38	0	0	0	0	0	0	0	0	0	31	0	43	0
ASV_983	12	6	5	0	0	0	15	22	19	0	0	0	0	0	0	0	0	0	23	19	25	0	0	0	0	0	0	0	0	0	16	11	65	0	0	0	7	0	0	0	0	0	20	10	50	0	0	0	0
ASV_984	0	0	18	0	0	8	23	0	21	0	0	0	6	0	15	13	0	0	0	0	18	0	9	0	0	0	0	18	4	0	16	5	54	11	0	0	0	0	10	0	0	0	24	14	46	0	0	0	0
ASV_985	30	26	15	0	0	0	0	0	0	0	0	0	0	0	0	0	41	0	0	0	0	42	0	0	0	35	0	0	0	0	0	0	0	0	7	22	10	0	5	0	0	0	0	0	54	22	13	0	0
ASV_986	0	0	0	0	21	0	0	0	3	0	0	0	0	0	0	0	30	0	0	0	2	15	0	0	0	0	22	29	25	0	0	0	6	37	5	37	0	0	0	0	17	26	0	0	6	0	22	0	0
ASV_987	0	0	0	0	11	6	19	17	0	13	0	0	0	0	0	11	0	0	17	13	35	0	0	0	0	0	0	0	0	0	12	8	43	0	18	22	0	0	0	0	0	0	27	15	50	17	0	0	0
ASV_988	52	38	21	0	0	0	0	0	0	0	0	0	17	15	36	0	0	0	0	0	0	0	0	0	28	0	0	21	0	0	0	0	0	0	0	0	57	34	20	0	0	0	0	0	0	0	0	0	15
ASV_989	0	0	0	0	0	0	0	0	0	0	0	0	0	0	0	0	0	0	0	0	0	15	0	0	48	20	0	0	0	0	0	0	0	39	69	42	50	0	0	0	0	0	0	0	0	30	20	0	0
ASV_990	21	31	0	0	0	0	24	22	0	0	0	0	0	0	0	0	0	0	13	0	20	0	0	0	0	15	0	20	0	0	0	0	33	0	27	22	17	0	0	0	0	0	26	14	43	0	0	0	0
ASV_991	61	51	43	0	8	0	0	0	0	0	0	0	14	11	11	9	7	0	0	0	0	0	0	0	0	0	11	25	9	0	0	0	0	0	16	0	23	17	12	0	0	9	0	0	0	0	0	0	10
ASV_992	0	0	0	0	19	0	10	29	19	0	0	0	0	0	0	18	0	26	0	0	0	0	0	0	0	0	0	56	0	0	0	0	43	0	0	0	0	0	0	0	23	13	36	0	52	0	0	0	0
ASV_993	37	50	33	0	0	0	0	0	0	0	0	0	22	19	30	0	0	0	0	0	0	0	9	13	24	0	0	0	0	0	0	0	0	0	0	0	41	17	15	0	0	0	0	0	0	0	0	0	29
ASV_994	19	0	14	15	10	9	17	20	8	0	14	0	0	0	0	8	16	0	7	10	7	0	0	0	0	0	0	33	9	0	7	4	25	0	0	0	0	0	0	0	16	0	25	4	17	0	0	0	0
ASV_995	0	0	0	0	0	0	0	0	0	41	33	0	0	0	0	0	0	0	0	0	0	36	0	0	0	39	0	0	0	39	0	0	0	0	38	40	0	0	0	0	0	0	0	0	0	51	21	24	0
ASV_996	72	63	46	0	0	0	0	0	0	0	0	0	35	32	22	0	0	0	0	0	0	0	0	0	0	0	0	0	0	0	0	0	0	0	0	0	70	21	0	0	0	0	0	0	0	0	0	0	0
ASV_997	23	25	0	0	0	0	0	19	16	0	0	0	0	0	0	0	0	0	10	16	22	0	0	0	0	0	0	0	0	0	15	0	54	0	0	0	18	0	0	0	0	0	29	0	53	0	0	0	0
ASV_998	0	0	0	22	40	22	23	0	0	0	0	0	0	0	0	23	25	29	0	0	0	0	0	0	0	0	0	48	29	0	0	0	20	0	0	0	25	0	0	0	20	0	0	0	34	0	0	0	0
ASV_999	0	0	0	0	18	0	22	29	0	0	0	0	0	0	11	0	15	0	18	0	27	0	0	0	0	0	0	18	0	0	14	10	43	0	0	0	0	0	0	0	0	12	31	12	41	0	0	0	0
ASV_1000	0	0	0	0	0	0	0	21	0	28	11	19	0	0	0	0	0	0	0	0	0	25	0	0	0	15	0	0	0	0	16	0	0	15	59	37	0	0	0	0	0	0	17	0	61	18	0	11	0
ASV_1001	68	60	36	0	0	0	0	2	0	21	23	0	0	17	0	0	0	0	0	0	3	25	0	0	0	25	0	0	0	18	0	0	13	0	0	14	26	0	0	0	0	0	0	0	6	0	0	0	0
ASV_1002	32	27	22	0	0	0	0	36	26	0	0	0	18	0	11	0	0	0	9	0	22	0	0	0	0	0	0	0	0	0	0	0	43	0	0	0	15	0	0	0	0	0	28	14	54	0	0	0	0
ASV_1003	64	46	41	0	0	0	0	0	0	0	0	0	18	21	19	0	0	0	0	0	0	0	0	0	0	25	0	0	0	0	0	0	0	0	38	33	33	18	0	0	0	0	0	0	0	0	0	0	0
ASV_1004	78	89	48	0	0	0	0	0	26	0	0	0	0	32	0	0	0	0	0	0	0	0	10	0	0	0	0	0	0	0	0	0	0	0	0	0	0	18	0	0	0	0	0	0	0	0	23	0	30
ASV_1005	0	0	0	0	0	0	24	0	0	24	0	0	0	17	0	23	5	25	0	0	21	23	0	0	0	0	0	0	0	10	0	0	0	0	11	13	0	0	15	0	0	0	0	0	46	11	0	0	23
ASV_1006	31	13	0	0	22	7	0	0	7	0	0	0	11	0	9	16	24	14	0	0	0	23	0	0	0	0	0	35	7	0	11	0	25	0	26	0	17	0	0	0	14	0	0	0	27	0	0	0	0
ASV_1007	65	55	48	0	44	0	0	0	0	0	0	0	0	0	0	0	0	0	0	0	0	0	0	22	0	0	0	25	0	0	0	0	0	0	0	0	44	0	0	0	0	0	0	0	0	0	0	0	28
ASV_1008	0	0	0	18	30	11	0	0	0	10	11	0	0	0	0	26	21	21	0	0	0	8	0	0	0	8	21	42	15	0	0	0	0	0	11	15	0	0	0	16	20	18	0	0	0	0	0	0	0
ASV_1009	16	26	7	0	0	0	15	29	8	0	7	0	13	9	11	0	0	0	12	6	15	8	0	0	0	0	0	0	0	6	0	0	28	5	10	0	13	4	0	0	0	0	19	3	50	0	0	0	0
ASV_1010	0	11	0	3	17	0	0	0	4	22	17	26	12	0	0	12	12	12	0	0	5	21	0	0	0	17	5	13	3	7	0	0	0	9	27	22	10	0	0	0	0	0	0	0	0	24	15	3	0
ASV_1011	33	36	22	0	23	0	0	0	0	0	0	0	0	14	18	23	16	21	0	0	0	17	0	0	0	25	0	27	8	17	0	0	0	0	22	0	27	0	0	0	0	0	0	0	0	0	0	0	0
ASV_1012	8	0	0	11	30	14	0	13	17	0	0	0	0	0	0	28	32	20	0	0	15	0	0	0	0	0	0	46	16	0	0	0	0	0	11	0	9	0	0	12	13	18	0	0	25	0	0	0	0
ASV_1013	5	3	8	10	3	12	1	2	5	17	13	0	6	0	0	7	12	3	1	1	8	1	0	0	0	12	0	5	3	0	5	0	8	12	12	9	9	11	0	13	3	12	6	0	13	6	8	8	8
ASV_1014	0	0	0	0	0	0	32	28	33	0	0	0	0	0	0	0	0	0	21	0	20	0	0	0	0	0	0	0	0	0	23	0	55	0	0	0	0	0	0	0	0	0	37	0	57	0	0	0	0
ASV_1015	10	49	11	0	29	0	0	23	0	0	0	0	0	0	0	0	19	13	0	0	0	18	0	0	0	0	0	25	18	0	0	0	17	0	20	0	4	12	0	0	16	0	21	0	7	0	0	0	14
ASV_1016	50	50	39	0	12	0	0	0	0	0	0	0	0	21	15	10	0	11	0	0	0	0	0	0	0	0	0	10	0	0	0	0	0	0	0	17	58	14	0	13	0	0	0	0	0	0	0	0	27
ASV_1017	24	27	0	0	0	0	22	0	0	0	0	0	0	0	0	0	0	0	0	0	44	0	0	0	0	0	0	28	0	0	49	0	34	0	0	0	26	0	0	0	27	0	0	0	66	0	0	0	0
ASV_1018	37	0	0	0	27	17	17	24	0	19	0	0	0	0	18	14	0	11	0	0	0	17	0	0	0	0	7	24	0	0	0	0	0	0	38	23	0	0	0	0	14	0	0	0	30	0	0	0	0
ASV_1019	26	21	17	0	0	0	22	13	0	0	0	0	18	0	0	0	0	0	0	0	23	0	0	0	0	0	0	0	0	19	14	9	0	0	19	28	9	15	20	0	0	0	0	0	19	25	0	18	0
ASV_1020	77	54	0	0	0	0	31	39	32	0	0	0	0	0	0	0	0	31	0	0	0	0	0	0	0	0	0	0	0	0	0	0	30	0	0	0	0	0	0	0	0	0	0	0	51	0	0	0	0
ASV_1021	53	44	33	0	0	0	13	9	13	0	0	0	15	19	13	0	0	0	0	0	8	0	0	0	0	0	0	0	0	0	0	0	21	0	0	0	29	12	11	0	0	0	0	0	28	0	0	0	15
ASV_1022	18	17	12	0	21	0	10	34	6	0	0	0	0	24	0	12	8	11	0	25	26	7	0	0	0	0	0	0	0	0	4	0	0	0	6	0	20	0	0	0	0	0	0	21	18	0	0	0	0
ASV_1023	11	17	0	0	0	0	24	0	7	0	0	0	8	0	10	0	0	0	0	0	16	5	0	0	15	0	0	24	0	0	19	0	35	0	14	0	14	10	21	0	0	0	14	25	22	0	0	0	9
ASV_1024	7	1	6	6	12	9	0	6	0	16	9	14	0	0	0	21	15	6	0	0	11	6	0	5	0	14	5	12	6	0	11	9	11	12	20	15	4	0	0	8	4	3	0	0	6	9	0	6	0
ASV_1025	0	0	0	8	26	0	8	0	14	0	0	0	0	0	0	13	9	9	0	9	14	0	0	0	0	0	10	33	9	0	7	9	32	6	14	5	0	0	0	10	9	19	15	0	31	0	0	0	0
ASV_1026	0	0	0	0	8	0	8	18	4	0	0	0	26	0	0	0	0	0	0	0	8	0	0	0	0	0	0	3	0	0	0	0	21	25	46	17	0	0	0	0	0	20	0	49	6	23	0	0	21
ASV_1027	36	19	22	0	35	21	0	0	0	0	0	0	0	0	19	18	0	23	0	0	0	0	0	0	0	0	10	52	25	0	0	0	0	0	0	0	21	0	0	11	0	19	0	0	0	0	0	0	0
ASV_1028	33	0	0	0	0	0	0	0	0	7	0	0	0	0	0	23	15	0	0	0	0	0	0	0	0	22	34	5	20	12	0	0	24	0	36	17	7	0	0	18	19	8	0	0	23	0	0	0	0
ASV_1029	32	17	19	0	0	0	0	7	12	15	21	21	0	0	0	8	0	0	0	0	12	28	0	0	0	16	0	11	0	0	0	0	0	0	21	21	12	0	0	0	0	0	0	0	13	25	0	19	0
ASV_1030	0	0	0	0	0	0	0	0	0	49	0	0	16	0	0	0	0	0	0	0	0	37	0	0	0	33	0	0	0	0	0	0	30	0	68	48	0	0	0	0	0	0	0	0	40	0	0	22	0
ASV_1031	18	22	10	8	0	0	0	18	8	8	0	0	10	0	15	12	9	0	13	0	13	0	0	0	0	8	12	23	9	0	15	8	31	0	0	0	0	6	0	0	0	0	15	5	32	0	0	0	0
ASV_1032	0	0	0	0	0	0	33	25	32	0	0	0	0	0	0	0	0	0	0	0	25	0	0	0	0	0	0	0	0	0	16	0	78	0	0	0	0	0	0	0	0	0	37	16	63	0	0	0	0
ASV_1033	45	31	0	34	23	0	0	11	0	0	0	0	0	0	0	0	0	0	0	0	32	0	0	0	0	17	14	28	0	0	0	0	29	0	0	0	27	0	0	0	11	0	0	0	39	0	0	0	0
ASV_1034	0	0	0	0	0	0	23	38	0	0	0	0	19	0	0	0	0	0	22	14	0	31	0	0	0	0	0	0	0	0	21	0	0	0	0	41	0	0	0	0	0	0	0	0	0	34	29	0	0
ASV_1035	0	0	0	0	0	0	8	15	0	33	15	13	0	0	0	0	0	0	8	0	10	23	0	0	0	28	0	0	0	15	7	0	19	14	30	14	0	0	0	0	0	0	12	0	37	11	0	7	0
ASV_1036	59	51	24	19	28	13	0	0	0	0	0	0	29	19	16	0	0	0	0	0	0	0	0	0	0	0	0	31	15	0	0	0	0	0	0	0	35	0	0	0	0	0	0	0	0	0	0	0	0
ASV_1037	0	38	21	0	18	0	0	0	0	0	0	0	0	13	0	16	10	14	0	0	0	0	0	7	0	14	15	28	14	0	0	0	0	0	17	0	23	11	0	9	16	15	0	0	0	0	0	0	14
ASV_1038	0	0	0	0	0	0	0	29	0	0	20	0	0	0	0	0	0	0	0	0	0	28	0	0	0	22	0	0	0	11	0	0	33	17	38	50	0	0	0	0	0	0	0	17	0	20	20	0	0
ASV_1039	0	0	0	17	21	26	9	13	23	5	2	0	0	0	0	13	24	9	0	0	9	9	0	0	0	0	0	29	26	0	0	0	0	0	0	2	0	0	0	0	25	24	11	0	3	0	7	0	0
ASV_1040	0	0	0	0	0	60	0	0	21	0	0	0	0	0	0	47	0	0	0	33	0	0	0	0	0	0	0	39	0	48	0	0	20	0	54	0	0	0	0	0	0	0	0	0	13	0	0	0	0
ASV_1041	49	50	57	0	0	0	0	0	0	0	0	0	32	0	21	0	0	0	0	0	0	0	0	0	0	0	0	0	0	0	0	0	0	0	0	0	53	30	0	0	0	0	0	0	0	0	0	0	21
ASV_1042	54	45	22	0	31	0	0	0	0	0	0	0	0	12	0	0	35	0	0	0	0	0	0	0	0	0	0	29	0	0	0	0	32	0	0	0	38	0	0	0	0	0	0	0	35	0	0	0	0
ASV_1043	44	47	29	0	0	0	0	0	0	0	0	15	16	11	15	12	0	0	0	0	0	19	0	0	6	13	0	0	0	0	0	0	0	0	0	0	24	10	11	0	13	9	0	0	0	0	20	0	9
ASV_1044	0	0	0	29	25	28	0	0	0	0	18	0	0	0	0	16	0	11	0	0	0	17	0	0	0	0	0	34	28	10	0	0	0	0	37	16	0	0	0	0	30	0	0	0	0	0	0	34	0
ASV_1045	53	52	26	0	0	0	0	0	0	0	0	0	19	21	0	0	0	0	0	0	0	0	17	17	31	0	0	0	0	0	0	0	0	0	0	0	32	36	28	0	0	0	0	0	0	0	0	0	0
ASV_1046	51	40	32	0	0	0	0	0	0	0	0	0	0	0	0	0	0	0	0	0	0	0	0	0	0	0	0	34	0	0	0	0	0	0	62	34	56	0	0	0	0	0	0	0	0	0	0	0	23
ASV_1047	50	73	0	0	0	0	0	29	0	0	0	0	0	0	0	0	0	0	0	0	0	0	0	0	0	0	0	0	0	0	0	0	61	0	0	0	0	0	0	0	0	0	45	0	73	0	0	0	0
ASV_1048	39	42	26	0	14	0	13	0	12	0	0	0	0	26	18	0	0	9	0	0	0	0	0	0	0	0	0	13	0	0	9	0	27	0	0	0	28	0	12	0	0	0	0	0	20	0	0	0	16
ASV_1049	0	0	0	22	24	0	20	19	0	0	0	0	0	0	0	19	0	19	15	0	4	0	0	0	0	0	27	47	21	0	0	0	13	0	5	0	0	0	0	0	0	21	11	0	23	0	0	0	0
ASV_1050	47	48	0	0	0	0	0	0	0	0	0	0	37	0	0	0	0	0	0	0	0	0	0	21	0	0	0	0	0	0	0	0	0	0	0	0	63	0	35	0	0	0	0	0	0	0	0	17	0
ASV_1051	45	40	17	0	0	0	16	14	0	0	0	0	0	13	0	0	0	0	11	0	13	0	0	0	6	0	0	0	0	0	15	0	33	0	0	0	33	0	0	0	0	0	11	8	43	0	0	0	0
ASV_1052	21	14	17	9	14	0	0	25	17	0	0	0	0	12	20	14	0	0	0	0	0	0	0	0	0	0	0	15	0	0	0	0	30	0	0	0	20	12	5	15	0	0	18	0	32	0	0	0	0
ASV_1053	7	10	1	2	11	0	8	10	3	0	0	0	10	3	11	3	2	3	6	0	6	0	7	0	6	0	7	10	17	0	10	0	15	3	6	10	13	4	5	3	0	0	4	0	6	0	8	0	13
ASV_1054	1	1	1	2	2	8	2	0	0	28	16	6	1	4	19	3	4	6	0	0	2	1	8	18	14	6	4	7	6	0	0	0	2	13	9	3	4	11	14	13	0	3	1	0	2	1	16	0	8
ASV_1055	0	0	0	0	0	14	0	0	0	0	0	0	0	0	0	0	0	0	0	0	0	29	0	0	0	0	0	34	19	0	0	0	0	0	72	64	0	0	0	0	0	0	0	0	0	30	27	0	0
ASV_1056	0	0	0	0	0	0	0	0	0	52	0	30	0	0	0	0	0	0	0	0	0	50	0	0	0	42	0	0	0	37	0	0	0	0	44	0	0	0	0	0	0	0	0	0	0	0	27	0	0
ASV_1057	0	0	0	0	0	0	0	0	0	39	0	15	0	0	0	0	0	0	0	0	0	29	0	0	0	22	0	0	0	0	0	0	0	0	57	64	0	0	0	0	0	0	0	0	0	0	52	0	0
ASV_1058	0	20	23	8	17	16	1	4	2	12	6	7	0	0	9	13	13	0	0	3	4	13	0	0	0	4	0	10	0	9	0	0	1	0	14	6	26	0	0	0	0	0	4	0	10	8	12	11	0
ASV_1059	0	0	0	0	0	0	26	28	16	0	0	0	0	0	0	0	0	0	31	10	19	0	0	0	0	0	0	0	0	0	12	0	43	0	0	0	0	0	0	0	0	0	33	28	69	0	0	0	0
ASV_1060	99	66	35	0	0	0	0	0	0	0	0	0	18	0	13	0	0	0	0	0	0	0	0	0	0	0	0	0	0	0	0	0	0	0	0	0	51	14	0	0	0	0	0	0	0	0	0	0	16
ASV_1061	55	55	25	0	43	0	0	0	0	0	0	0	22	19	22	0	0	0	0	0	0	0	0	0	0	0	0	43	0	0	0	0	0	0	0	0	0	23	0	0	0	0	0	0	0	0	0	0	0
ASV_1062	22	18	22	1	4	2	18	15	0	0	0	0	23	4	14	2	1	2	0	11	16	0	0	0	0	0	11	8	9	0	0	0	12	0	0	0	27	0	8	0	2	1	11	17	7	0	0	0	13
ASV_1063	58	0	60	0	0	0	0	0	0	0	0	0	0	0	0	0	0	0	0	0	0	0	0	0	0	0	0	0	0	0	0	0	0	24	57	0	82	43	0	0	0	0	0	0	0	0	0	0	0
ASV_1064	56	46	0	0	0	0	26	0	0	0	0	0	0	0	0	0	0	0	0	0	33	0	0	0	0	0	0	0	0	0	0	0	68	0	0	0	0	0	0	0	0	0	33	0	62	0	0	0	0
ASV_1065	7	58	26	0	0	0	0	19	0	0	0	0	26	19	29	21	0	0	0	0	0	0	0	0	15	0	0	0	0	0	0	0	35	0	0	0	30	0	16	0	0	0	0	0	0	0	0	0	9
ASV_1066	22	29	16	0	0	0	0	20	14	0	0	0	0	13	5	0	0	0	14	0	24	0	0	0	0	0	0	38	0	0	9	0	23	0	0	0	0	0	4	0	0	0	26	0	47	0	0	0	0
ASV_1067	14	9	9	0	0	0	24	14	26	0	0	0	3	4	3	0	0	0	8	4	10	0	0	5	11	0	0	0	0	0	7	9	48	0	0	0	8	16	4	0	0	0	27	0	41	0	0	0	9
ASV_1068	11	0	7	36	36	0	0	7	0	0	0	0	0	0	0	38	28	26	0	0	0	0	0	0	0	0	20	52	19	0	0	0	0	0	0	6	13	0	0	0	0	24	0	0	0	0	0	0	0
ASV_1069	4	7	8	0	0	0	0	0	9	12	0	0	11	0	6	1	8	11	0	5	4	9	0	0	13	8	13	3	6	9	7	0	14	0	11	10	4	7	0	0	10	19	3	0	16	17	8	10	0
ASV_1070	0	0	0	0	0	0	0	0	26	0	0	0	0	0	0	0	0	0	0	0	0	0	0	0	0	0	0	0	0	0	32	0	51	0	29	0	0	0	0	0	0	0	37	0	97	0	0	33	0
ASV_1071	28	43	0	12	32	0	0	0	0	0	0	0	20	21	16	30	26	10	0	0	0	0	0	0	0	0	8	37	0	0	0	0	0	0	0	0	12	0	0	13	0	14	0	0	0	0	0	0	0
ASV_1072	16	10	9	8	19	8	4	7	0	15	17	7	0	5	0	0	7	6	0	0	7	11	0	1	6	0	7	20	0	9	0	5	15	9	22	12	17	0	4	0	0	0	0	0	15	5	0	0	0
ASV_1073	0	0	0	0	20	0	16	20	0	0	0	0	0	0	0	11	0	0	19	21	22	0	0	0	0	0	0	16	0	0	0	0	69	0	0	0	0	0	0	0	0	0	31	0	57	0	0	0	0
ASV_1074	10	10	3	10	15	7	8	5	6	10	1	10	0	7	0	12	8	14	3	0	4	5	0	0	0	18	8	16	14	0	0	0	6	0	5	6	2	0	0	10	14	7	10	0	8	7	5	1	0
ASV_1075	5	1	4	0	17	0	0	7	0	15	15	7	8	5	0	7	16	14	0	0	0	6	0	0	4	17	11	13	16	10	0	0	0	5	4	21	5	0	0	0	8	3	0	0	1	19	0	13	17
ASV_1076	0	65	31	0	25	0	0	0	0	0	0	19	0	0	0	0	0	0	0	0	0	0	0	0	0	42	0	0	0	30	0	0	0	0	35	31	0	0	10	0	0	0	0	0	0	33	0	0	0
ASV_1077	0	0	17	0	0	10	23	23	14	0	0	0	0	27	0	0	0	0	0	9	18	0	0	0	0	0	0	0	0	0	19	0	36	0	47	19	0	0	0	0	0	0	24	0	17	18	0	0	0
ASV_1078	0	16	0	9	25	18	0	0	0	0	0	0	8	0	0	16	0	0	12	0	21	0	0	0	0	0	0	0	0	0	22	6	23	0	0	0	27	15	0	10	0	0	23	0	35	0	0	0	0
ASV_1079	45	45	26	0	0	0	0	0	0	0	10	0	17	0	0	0	0	7	0	0	0	17	0	0	11	12	0	0	0	10	0	0	0	0	27	15	0	14	0	0	0	0	0	0	0	0	10	12	18
ASV_1080	0	0	8	17	41	19	0	0	0	0	0	0	0	0	0	21	26	21	0	0	0	0	0	0	0	0	16	59	25	0	0	0	0	0	0	0	13	0	0	20	19	14	0	0	0	0	0	0	0
ASV_1081	0	0	0	19	0	0	0	0	0	16	0	0	0	0	0	26	19	0	15	0	0	18	0	0	0	0	0	40	12	0	0	0	33	0	29	0	0	0	0	16	19	25	6	0	0	0	0	0	0
ASV_1082	58	54	47	0	29	0	0	0	0	0	0	0	0	0	30	23	15	0	0	0	0	0	0	0	0	0	0	0	0	0	0	0	0	0	0	0	17	0	14	0	0	10	0	0	0	0	0	0	0
ASV_1083	51	0	0	0	0	0	0	0	0	0	0	0	0	0	0	0	0	0	24	0	42	0	15	0	0	0	0	0	0	0	29	0	53	0	0	0	65	0	0	0	0	0	0	0	39	0	0	0	0
ASV_1084	30	37	15	0	22	0	0	0	0	5	0	0	11	10	15	13	10	0	0	0	0	0	0	13	0	0	0	13	14	0	0	0	18	7	0	0	19	0	0	0	5	0	12	0	21	0	0	0	0
ASV_1085	26	0	0	0	0	0	26	27	17	0	0	0	0	0	0	0	0	0	18	18	30	0	0	0	0	0	0	0	0	0	7	14	37	0	0	0	0	0	0	0	0	0	18	9	47	0	0	0	0
ASV_1086	20	30	0	0	0	0	15	26	0	0	0	0	0	0	17	0	0	0	12	0	24	0	0	0	17	0	23	0	0	0	0	0	21	0	10	0	22	14	0	0	0	30	0	0	26	0	0	0	0
ASV_1087	42	57	21	0	0	0	9	12	9	0	0	0	22	20	0	0	0	0	0	0	12	0	0	9	0	0	0	0	0	0	0	0	36	0	0	0	0	10	0	0	0	0	0	0	38	0	0	0	20
ASV_1088	0	0	0	44	0	0	0	0	0	0	0	0	0	0	0	0	0	0	0	0	28	0	0	0	0	0	0	0	0	0	0	0	84	0	0	0	0	0	0	0	0	0	50	0	83	0	0	0	0
ASV_1089	17	16	12	8	5	0	12	9	0	6	11	0	5	13	7	6	9	5	2	7	0	5	0	0	0	7	5	5	3	9	0	6	4	0	7	10	4	8	5	6	10	6	5	0	18	5	3	0	6
ASV_1090	0	0	0	0	0	0	23	36	16	0	0	0	0	0	0	0	0	0	28	19	17	0	0	0	0	0	0	0	0	0	14	0	41	0	0	0	0	0	0	0	0	0	27	16	59	0	0	0	0
ASV_1091	65	71	34	0	0	0	0	0	0	0	0	0	33	0	0	0	0	0	0	0	0	0	0	0	0	0	0	0	0	0	0	0	0	0	0	0	47	21	20	0	0	0	0	0	0	0	0	0	0
ASV_1092	45	40	33	0	9	5	0	6	6	0	0	0	10	12	11	0	0	5	5	0	5	0	0	5	10	0	0	9	0	0	0	0	10	0	0	0	25	6	15	0	0	0	0	0	24	0	0	0	0
ASV_1093	42	48	38	0	0	0	13	0	0	0	17	0	21	0	0	0	0	0	0	0	0	0	0	0	15	20	0	0	0	0	0	0	20	0	0	0	26	14	0	0	0	0	24	0	0	0	17	0	0
ASV_1094	42	42	31	0	0	0	0	0	0	0	0	0	57	0	0	0	0	0	0	0	0	0	0	0	0	0	0	0	0	0	0	0	38	0	0	0	54	0	0	0	0	0	0	0	51	0	0	0	0
ASV_1095	46	14	20	0	17	7	0	0	0	0	0	0	0	6	17	0	5	5	0	0	0	0	4	6	23	0	0	17	0	0	0	0	0	0	14	0	22	11	11	10	0	11	0	0	0	11	0	0	16
ASV_1096	26	60	0	0	0	0	0	0	0	4	0	7	29	19	0	0	0	10	0	0	0	9	0	0	19	8	0	0	0	7	0	0	0	0	13	7	43	0	0	0	9	0	0	0	0	0	0	0	16
ASV_1097	0	0	0	52	47	0	0	0	0	0	0	0	0	0	0	0	0	39	0	0	0	0	0	0	0	0	0	71	29	0	0	0	0	0	0	0	0	0	0	0	0	51	0	0	0	0	0	0	0
ASV_1098	0	0	0	0	66	41	0	0	0	0	0	0	0	0	0	0	51	0	0	0	0	0	0	0	0	0	25	31	0	0	0	0	0	0	28	0	0	0	0	0	0	0	0	0	38	0	0	0	0
ASV_1099	58	40	38	0	0	0	0	0	0	0	0	0	15	18	0	0	0	0	0	0	0	0	0	0	0	0	0	7	0	0	0	0	8	0	3	5	42	19	18	0	0	0	0	0	10	0	0	0	15
ASV_1100	63	0	0	0	0	0	0	0	0	0	0	0	0	0	0	0	0	0	0	0	0	0	0	0	0	0	0	51	0	0	0	0	58	0	41	0	43	0	0	0	0	0	0	0	54	0	0	0	0
ASV_1101	54	0	0	0	0	0	0	0	0	0	0	0	0	0	0	0	0	0	0	0	0	0	0	0	0	0	0	0	0	0	23	0	69	0	0	0	0	0	0	0	0	0	44	48	72	0	0	0	0
ASV_1102	0	0	0	12	27	9	0	20	0	0	0	9	0	0	0	0	33	0	21	12	26	11	0	0	0	10	14	24	0	0	0	13	0	0	14	0	0	0	0	0	0	0	0	0	55	0	0	0	0
ASV_1103	29	39	15	0	0	0	0	35	0	0	0	0	0	0	0	0	0	0	0	0	0	0	0	0	0	0	0	0	0	0	0	0	82	0	0	0	28	0	0	0	0	0	0	0	81	0	0	0	0
ASV_1104	30	0	0	0	0	0	30	36	28	0	0	0	0	0	0	0	0	0	22	0	29	0	0	0	0	0	0	0	0	0	0	0	38	0	0	0	0	0	0	0	0	0	31	0	63	0	0	0	0
ASV_1105	0	0	0	0	20	12	0	0	13	0	12	0	0	0	0	0	0	0	0	0	5	0	0	0	0	0	0	23	0	13	0	0	16	23	46	20	0	0	0	0	0	0	11	0	11	29	17	0	0
ASV_1106	0	0	0	0	0	0	53	38	57	0	0	0	0	0	0	0	0	0	0	26	0	0	0	0	0	0	0	0	0	0	0	0	50	0	0	0	0	20	0	0	0	0	0	17	32	0	0	0	0
ASV_1107	0	0	0	0	0	0	0	0	13	29	27	18	0	0	0	0	0	0	0	0	24	19	0	0	0	23	0	0	0	0	0	0	31	0	44	25	0	0	0	0	0	0	0	0	34	20	0	0	0
ASV_1108	66	60	0	0	61	0	0	0	0	0	0	0	0	0	0	0	0	0	0	0	0	13	13	0	0	0	0	0	0	0	0	0	0	0	29	0	50	0	0	0	0	0	0	0	0	0	0	0	0
ASV_1109	48	62	0	0	0	0	0	0	0	0	0	0	0	0	0	0	0	0	0	0	28	0	0	0	0	0	0	0	0	0	0	0	73	0	0	0	0	0	0	0	0	0	0	0	95	0	0	0	0
ASV_1110	17	46	17	0	20	0	0	0	0	0	0	0	15	0	18	7	27	10	0	0	0	0	0	0	0	0	12	11	17	0	0	0	0	0	0	0	27	0	17	12	15	0	0	0	0	0	0	0	18
ASV_1111	50	56	34	0	25	13	17	24	0	0	0	0	17	0	11	0	0	0	0	0	0	0	0	0	0	0	0	0	0	0	0	0	18	0	0	0	19	0	0	0	0	0	0	0	21	0	0	0	0
ASV_1112	33	36	34	0	25	0	0	0	0	17	0	0	0	0	0	0	0	0	0	0	22	0	0	0	0	0	0	0	0	0	0	0	27	0	13	0	19	0	0	0	0	0	27	0	23	0	0	0	14
ASV_1113	18	30	0	0	30	19	12	0	0	0	40	0	0	0	0	0	0	46	0	0	0	0	0	0	0	0	13	18	16	0	0	0	0	0	45	0	0	0	0	0	0	0	0	0	17	0	0	0	0
ASV_1114	71	56	42	0	0	0	0	0	0	0	0	0	0	0	25	0	0	0	0	0	0	0	0	0	0	0	0	0	0	0	0	0	0	0	0	0	62	0	0	0	0	0	0	0	47	0	0	0	0
ASV_1115	52	54	36	0	0	0	0	0	0	0	0	0	24	12	10	0	0	0	0	0	0	0	0	0	0	0	0	0	0	0	0	0	0	0	0	0	38	22	19	0	0	0	0	0	0	0	0	0	20
ASV_1116	47	0	34	0	55	0	0	0	0	0	0	0	0	0	0	40	0	37	0	0	0	0	0	0	0	0	0	61	29	0	0	0	0	0	0	0	0	0	0	0	0	0	0	0	0	0	0	0	0
ASV_1117	1	0	0	0	9	9	5	14	0	8	8	8	0	5	4	10	12	7	14	0	22	7	0	3	5	14	3	1	1	2	9	0	1	0	0	2	0	11	10	0	6	6	0	0	2	9	0	4	5
ASV_1118	0	46	0	0	0	0	0	0	0	0	0	0	0	0	0	0	0	0	0	0	0	0	0	0	0	27	0	34	0	0	0	0	30	0	38	40	53	0	0	0	0	0	0	0	35	0	0	0	0
ASV_1119	0	25	0	0	0	0	38	0	0	0	0	0	0	0	0	0	0	0	0	0	0	28	0	0	0	0	0	0	0	0	0	0	66	0	48	29	0	0	0	0	0	0	0	0	52	0	17	0	0
ASV_1120	0	0	0	0	0	0	0	0	0	0	42	0	0	9	0	0	0	0	0	0	0	41	0	0	0	38	0	0	0	28	0	0	0	0	79	0	28	0	0	0	0	0	0	0	0	38	0	0	0
ASV_1121	9	32	17	32	8	32	0	0	0	0	0	0	0	0	0	18	27	0	0	0	0	0	0	0	0	0	25	13	20	0	0	0	0	0	0	0	17	0	0	21	31	0	0	0	0	0	0	0	0
ASV_1122	5	0	6	0	25	11	0	0	0	0	0	0	6	8	0	9	12	10	0	0	0	11	0	0	9	6	6	31	10	0	0	0	0	11	40	22	0	8	8	11	8	0	0	0	0	10	0	0	10
ASV_1123	0	0	0	0	0	0	0	43	0	9	0	0	0	0	0	0	0	0	0	0	0	0	0	0	0	8	13	21	0	12	21	0	26	0	10	0	0	0	0	0	18	0	0	0	50	18	0	0	0
ASV_1124	48	60	35	0	0	0	0	0	0	0	0	0	12	15	12	0	0	0	0	0	0	0	9	13	17	0	0	0	0	0	0	0	0	0	0	0	26	10	11	0	0	0	0	0	0	0	0	0	15
ASV_1125	0	0	0	0	0	0	0	0	0	18	27	0	0	0	0	0	0	0	0	0	0	34	0	0	0	31	0	0	0	18	0	0	0	17	47	24	0	0	0	0	0	0	0	0	0	23	19	0	0
ASV_1126	44	45	43	0	0	0	0	0	0	0	0	0	0	0	0	0	0	0	0	0	0	0	0	0	0	0	0	0	0	0	16	0	41	0	21	0	35	0	0	0	0	0	21	0	29	0	0	0	0
ASV_1127	0	25	19	9	0	0	0	0	0	0	0	0	0	0	0	0	0	0	0	0	31	0	0	0	16	0	0	0	10	0	0	0	34	0	0	0	22	0	0	0	0	0	33	0	31	0	0	0	18
ASV_1128	0	0	0	0	26	0	0	0	0	0	0	0	0	0	0	22	18	0	22	0	0	0	0	0	0	0	0	39	29	0	0	0	0	43	49	0	0	0	0	0	26	0	0	0	0	0	0	0	0
ASV_1129	0	0	0	0	17	0	18	0	15	21	16	15	0	0	0	0	0	13	0	0	0	21	0	0	0	19	0	21	0	15	0	0	22	0	20	9	0	0	0	0	0	0	0	0	25	16	12	0	0
ASV_1130	29	13	0	0	0	0	0	22	0	0	0	0	19	11	0	0	0	0	0	0	24	0	0	0	0	0	0	0	0	0	0	0	40	0	0	0	33	27	0	0	0	0	19	0	35	0	0	0	10
ASV_1131	24	27	13	0	20	0	0	0	0	0	0	0	0	0	7	14	11	11	6	0	0	0	6	6	0	0	0	27	0	0	0	0	22	0	0	11	33	0	0	12	0	0	0	0	0	9	0	0	7
ASV_1132	23	21	13	0	12	7	0	14	8	0	4	8	6	7	8	9	0	8	0	0	0	0	0	10	0	0	0	20	7	0	0	0	21	0	11	0	15	5	0	4	11	9	8	0	15	0	0	0	0
ASV_1133	0	0	0	0	39	0	0	0	0	0	0	0	0	0	0	31	0	30	0	0	0	0	0	0	0	0	29	57	0	0	0	0	32	0	0	0	0	0	0	17	0	0	0	0	42	0	0	0	0
ASV_1134	0	0	0	0	0	0	0	40	33	0	0	0	0	0	0	0	0	0	0	0	30	0	0	0	0	0	0	0	0	0	0	0	64	0	0	0	0	0	0	0	0	0	26	15	71	0	0	0	0
ASV_1135	0	0	0	0	0	0	0	0	0	11	17	13	0	0	0	0	0	0	0	0	0	29	0	0	0	0	0	0	0	14	0	0	0	31	59	34	0	0	0	0	0	0	0	0	0	28	19	0	0
ASV_1136	8	15	6	0	8	0	14	28	0	0	0	0	0	5	0	12	0	0	0	21	21	0	0	0	0	0	0	0	0	0	18	0	38	0	12	0	11	0	0	0	0	0	34	0	42	0	0	0	0
ASV_1137	0	0	0	0	0	0	27	33	26	0	0	0	0	0	0	0	30	0	0	0	31	0	0	0	0	0	0	0	0	0	0	0	64	0	0	0	0	0	0	0	0	0	40	0	42	0	0	0	0
ASV_1138	0	0	0	0	0	0	13	13	0	0	9	0	0	0	0	0	0	0	13	10	15	13	0	0	0	0	0	0	0	13	20	14	33	0	16	0	0	0	0	0	0	0	24	0	47	8	0	0	0
ASV_1139	62	42	44	0	0	0	0	0	0	0	0	0	22	17	21	0	0	0	0	0	0	0	0	17	0	0	0	0	0	0	0	0	0	0	0	0	32	13	0	0	0	0	0	0	0	0	0	0	21
ASV_1140	38	23	25	0	21	0	0	0	0	0	0	0	11	21	14	0	20	0	0	0	13	0	0	0	0	0	0	25	0	0	0	0	16	0	15	0	27	0	0	0	0	0	0	0	22	0	0	0	0
ASV_1141	26	18	15	0	0	0	22	12	9	0	0	0	0	11	0	0	0	0	0	0	20	0	0	0	0	0	0	0	0	0	0	0	29	0	21	10	9	0	0	0	0	0	22	0	52	15	0	0	0
ASV_1142	26	29	23	0	14	0	11	0	0	8	0	0	0	0	7	9	8	5	0	0	17	0	0	0	0	0	0	15	0	0	0	0	21	8	15	0	20	0	11	0	0	0	9	0	27	0	3	0	0
ASV_1143	29	32	0	0	0	0	18	0	24	0	0	0	14	0	21	0	0	0	0	0	21	0	5	5	0	0	0	0	0	0	9	0	39	0	0	0	0	0	0	0	0	0	22	8	43	0	0	0	0
ASV_1144	29	0	0	0	0	0	0	0	0	27	25	14	0	0	22	0	0	0	0	0	0	19	0	0	0	34	0	0	0	19	0	0	0	10	20	0	26	0	0	0	0	0	0	0	0	22	9	0	0
ASV_1145	47	33	31	0	20	0	0	0	0	20	21	0	0	9	0	0	0	20	0	0	0	14	0	0	0	14	0	17	0	0	0	0	0	0	21	0	0	0	0	0	22	0	0	0	0	0	0	0	0
ASV_1146	37	29	24	0	0	0	15	8	7	0	0	0	0	0	0	0	0	0	0	0	9	8	0	0	8	10	0	0	0	0	0	0	26	7	0	11	19	11	0	0	0	0	7	0	19	0	0	0	11
ASV_1147	16	22	0	0	0	0	0	24	20	0	0	0	0	0	0	0	22	0	0	19	28	12	0	0	0	0	0	22	0	0	0	0	28	0	0	0	0	0	0	0	0	0	31	0	45	0	0	0	0
ASV_1148	59	38	21	0	0	27	0	0	0	0	0	0	22	0	0	0	34	10	0	0	0	0	0	0	0	0	0	52	0	0	0	0	0	0	0	0	24	0	0	0	0	0	0	0	0	0	0	0	0
ASV_1149	4	13	15	7	19	0	4	4	3	19	14	8	9	7	10	9	0	6	3	0	1	7	0	0	0	9	0	8	4	11	2	6	9	0	14	9	13	0	0	0	2	0	5	3	6	9	4	0	0
ASV_1150	0	0	0	0	14	0	0	0	0	0	10	11	0	0	0	0	0	6	0	0	0	16	0	0	0	17	0	22	7	9	0	0	0	30	47	25	6	0	0	0	9	0	0	0	0	14	0	21	0
ASV_1151	13	0	0	0	18	20	13	0	17	0	15	0	0	0	0	0	6	0	0	0	22	0	0	0	0	0	0	22	0	0	16	0	28	13	12	0	0	0	0	0	0	0	13	0	25	0	0	0	12
ASV_1152	0	0	0	0	25	0	0	0	23	0	0	0	0	0	0	0	11	0	12	0	13	16	0	0	0	10	0	0	0	9	0	0	41	0	35	0	0	0	0	9	13	0	0	0	37	0	13	0	0
ASV_1153	45	0	25	0	0	0	0	30	0	34	0	0	0	0	0	0	0	0	17	0	31	0	0	0	0	0	0	0	0	0	0	18	36	0	0	0	0	16	0	0	0	0	23	0	0	0	0	0	0
ASV_1154	68	67	52	0	0	0	0	0	0	0	0	0	24	0	0	0	0	0	0	0	0	0	0	0	0	0	0	0	0	0	0	0	0	0	0	0	33	0	20	0	0	0	0	0	0	0	0	0	17
ASV_1155	0	0	0	0	0	0	0	20	0	0	21	0	0	0	0	0	0	0	0	0	14	19	0	0	0	27	0	0	0	0	0	0	36	0	32	23	15	0	0	0	0	0	29	0	45	0	0	0	0
ASV_1156	0	0	0	0	0	0	18	11	11	0	11	0	0	0	0	0	0	5	13	0	22	0	0	0	0	0	0	13	7	0	11	0	42	0	12	0	0	0	0	0	0	0	21	8	67	0	0	0	0
ASV_1157	54	0	25	0	24	0	0	0	9	13	0	0	0	0	0	0	0	10	0	0	0	0	0	0	0	23	10	0	0	8	15	0	0	0	20	0	0	0	0	0	0	0	0	12	27	0	11	0	0
ASV_1158	0	0	0	0	0	0	0	0	0	11	10	6	0	3	5	0	0	0	5	0	0	18	0	0	0	16	0	0	0	6	0	0	0	22	59	23	10	0	5	0	0	0	0	0	6	21	12	5	5
ASV_1159	51	28	37	0	0	0	0	0	0	0	0	0	17	11	14	0	0	0	0	0	0	0	4	6	13	0	0	0	0	0	0	0	0	0	0	0	39	13	16	0	0	0	0	0	0	0	0	0	12
ASV_1160	37	29	28	0	24	12	0	0	0	0	0	0	17	13	21	0	12	12	0	0	0	0	0	0	0	0	0	14	0	0	0	0	0	0	0	0	24	0	8	0	7	0	0	0	0	0	0	0	0
ASV_1161	0	0	0	0	0	0	9	41	39	0	0	0	0	0	0	0	0	0	0	0	0	0	0	0	0	0	0	0	0	0	36	0	0	22	19	24	0	0	0	0	0	22	25	0	0	0	0	10	0
ASV_1162	0	0	0	16	34	11	0	0	0	0	0	0	0	0	0	24	23	20	0	0	0	0	0	0	0	0	16	42	26	0	0	0	0	0	0	0	0	0	0	17	15	20	0	0	0	0	0	0	0
ASV_1163	0	0	0	0	0	0	38	0	34	0	0	0	0	0	0	0	0	0	24	0	40	0	0	0	0	0	0	0	0	0	0	0	55	0	0	0	0	0	0	0	0	0	0	0	60	0	0	0	0
ASV_1164	52	28	32	0	0	0	0	0	0	0	0	0	13	15	15	9	14	0	0	0	0	0	0	0	0	0	0	0	0	0	0	0	0	0	0	8	23	13	0	0	0	0	0	0	21	0	0	0	21
ASV_1165	40	45	30	0	0	0	0	0	0	0	0	0	20	16	25	0	0	0	0	0	0	0	0	0	22	0	0	0	0	0	0	0	0	0	0	0	38	14	0	0	0	0	0	0	0	0	0	0	14
ASV_1166	29	29	28	0	0	0	0	0	0	0	0	0	17	0	19	0	0	0	0	0	0	0	0	17	30	0	0	0	0	0	0	0	0	0	0	0	46	36	0	0	0	0	0	0	0	0	0	0	24
ASV_1167	36	51	0	0	0	0	0	24	0	0	0	0	0	0	0	0	0	0	0	0	16	0	0	0	0	0	0	0	0	0	0	0	25	0	0	0	43	0	0	0	0	0	0	0	36	0	0	0	0
ASV_1168	23	31	23	0	26	0	10	22	0	0	0	0	17	0	0	0	0	0	0	0	0	0	0	0	0	0	0	19	0	0	0	0	22	0	0	0	14	0	0	0	14	9	0	0	25	0	0	0	0
ASV_1169	13	12	0	0	23	8	0	0	0	0	0	0	0	0	9	19	23	15	0	0	0	0	0	0	0	0	17	41	0	0	0	0	0	0	21	9	13	0	0	0	0	0	0	0	18	0	0	0	11
ASV_1170	37	0	21	0	0	0	0	18	18	0	0	0	0	0	0	0	0	0	0	0	31	0	0	0	0	0	0	0	0	0	0	0	32	0	0	0	36	0	0	0	0	0	20	0	49	0	0	0	11
ASV_1171	22	8	4	0	15	0	0	0	3	18	0	11	2	4	6	7	0	0	0	0	0	12	0	8	14	4	0	5	0	0	0	0	11	13	5	10	5	13	0	0	13	0	0	0	3	4	3	16	5
ASV_1172	16	10	0	0	0	0	0	0	0	18	29	11	0	0	4	0	7	0	0	0	0	14	0	0	5	8	0	14	7	9	0	0	0	25	33	6	10	0	5	5	0	0	0	0	0	17	0	0	5
ASV_1173	0	0	0	0	56	0	0	0	0	0	0	0	0	0	0	32	33	40	0	0	0	0	0	0	0	0	0	72	0	0	0	0	0	0	0	0	0	0	0	0	40	0	0	0	0	0	0	0	0
ASV_1174	30	0	0	14	35	11	0	0	0	11	20	11	0	0	0	16	9	13	0	0	0	0	0	0	0	0	0	26	0	14	0	0	0	0	12	0	0	0	0	11	0	8	11	0	9	0	0	0	0
ASV_1175	14	14	10	0	13	0	8	8	10	0	0	7	6	4	15	7	0	0	0	0	0	0	0	0	0	0	0	23	0	0	0	0	14	13	24	14	20	0	7	0	7	0	0	0	15	7	4	0	0
ASV_1176	11	19	5	0	14	0	9	0	7	15	7	0	7	0	0	10	8	11	0	0	7	0	0	0	0	6	5	15	9	0	0	0	15	0	8	7	9	0	0	0	11	11	4	8	19	0	7	7	0
ASV_1177	0	0	0	0	0	0	23	19	25	0	0	0	0	0	0	0	0	0	0	25	13	0	0	0	0	0	0	0	0	0	0	0	57	15	22	0	0	0	0	0	0	0	33	0	39	0	0	0	0
ASV_1178	73	44	36	0	0	0	0	0	0	0	0	0	20	22	16	0	0	0	0	0	0	0	0	0	0	0	0	0	0	0	0	0	0	0	0	0	44	0	15	0	0	0	0	0	0	0	0	0	0
ASV_1179	53	51	47	0	0	0	0	0	0	0	0	0	0	0	0	0	0	0	0	0	0	0	0	0	0	0	0	0	0	0	0	0	51	0	0	0	66	0	0	0	0	0	0	0	0	0	0	0	0
ASV_1180	11	1	18	0	19	0	11	0	0	6	6	0	14	6	11	3	15	10	0	0	0	9	0	0	0	6	11	7	12	0	0	0	2	0	10	0	11	0	0	15	13	10	0	0	1	0	0	0	0
ASV_1181	0	26	29	0	0	0	20	0	0	0	0	0	0	0	0	17	0	0	0	0	0	0	0	0	0	0	21	35	0	0	0	0	50	0	0	0	28	0	0	0	0	0	0	0	42	0	0	0	0
ASV_1182	0	0	0	0	0	0	19	0	0	0	0	0	0	0	0	0	0	0	0	0	0	0	0	0	0	0	0	0	0	0	0	0	58	0	0	0	0	0	0	0	0	0	65	0	93	0	0	0	0
ASV_1183	51	55	28	0	0	0	0	0	0	0	0	0	19	27	17	0	0	0	0	0	0	0	0	0	0	0	0	0	0	0	0	0	0	0	0	0	41	0	14	0	0	0	0	0	0	0	0	0	15
ASV_1184	43	31	32	0	0	0	0	0	0	0	0	0	12	26	16	0	0	0	0	0	0	0	0	0	0	0	0	0	0	0	0	0	0	0	0	0	31	26	19	0	0	0	0	0	0	0	0	0	22
ASV_1185	9	0	7	0	9	10	0	0	0	0	0	0	0	0	7	14	7	10	3	0	0	0	0	0	0	8	0	29	9	0	0	0	0	24	0	0	14	14	0	11	16	0	0	0	0	0	0	17	15
ASV_1186	0	48	20	0	0	0	0	0	0	0	0	0	16	55	36	0	0	0	0	0	0	0	18	0	20	0	0	0	0	0	0	0	0	0	0	0	38	16	0	0	0	0	0	0	0	0	0	0	0
ASV_1187	0	13	0	0	0	0	27	28	0	0	0	0	0	0	0	0	0	0	0	0	0	0	0	0	0	0	0	55	25	0	0	0	23	0	0	0	0	0	0	0	0	22	0	0	23	0	0	0	0
ASV_1188	0	0	0	0	0	0	22	11	17	0	0	0	0	0	0	0	0	0	11	0	14	0	0	0	0	0	0	0	0	0	19	15	52	0	16	7	0	0	0	0	0	0	20	10	46	0	0	0	0
ASV_1189	25	24	21	9	0	0	0	0	0	0	0	6	13	0	12	23	27	23	0	0	13	0	0	0	0	0	0	18	0	0	0	0	0	0	9	7	0	0	0	10	0	9	0	4	0	0	0	0	0
ASV_1190	0	0	0	0	0	0	28	0	21	0	0	0	0	0	0	0	0	0	38	0	32	0	0	0	0	0	0	0	0	0	23	0	29	0	0	0	0	0	0	0	0	0	18	0	55	0	0	0	0
ASV_1191	19	17	15	0	0	0	0	0	12	0	0	0	11	0	0	0	0	0	0	0	21	0	0	0	0	6	0	0	0	0	13	0	41	0	12	0	18	0	0	0	0	0	23	0	46	0	0	0	0
ASV_1192	0	0	14	13	34	16	0	0	0	0	0	0	0	0	0	29	21	19	0	0	0	0	0	0	0	0	0	0	20	0	0	0	29	0	0	0	0	0	0	23	0	21	0	0	25	0	0	0	0
ASV_1193	39	38	34	0	0	0	0	0	18	0	0	0	0	0	0	0	0	0	0	0	17	0	0	0	0	0	0	0	0	0	0	0	24	0	0	0	45	0	18	0	0	0	0	0	30	0	0	0	0
ASV_1194	23	17	0	0	0	0	0	0	0	21	0	14	10	0	0	20	0	0	0	9	0	16	0	8	0	25	0	0	0	0	0	0	0	11	29	18	24	0	0	0	0	0	0	0	18	0	0	0	0
ASV_1195	21	14	5	6	7	0	0	10	9	14	17	7	3	4	0	7	4	0	0	6	7	10	0	0	0	13	5	7	0	0	7	0	22	0	9	0	6	0	0	0	0	0	13	0	24	0	0	0	0
ASV_1196	0	0	0	14	24	12	0	7	0	0	0	0	0	0	0	18	16	19	0	0	0	0	0	0	0	19	11	37	18	0	0	0	8	0	0	0	0	0	0	0	0	15	0	0	9	0	0	12	0
ASV_1197	31	23	9	0	14	0	0	15	10	0	0	0	0	0	0	8	10	0	0	0	0	0	0	0	0	8	0	12	0	12	7	0	20	0	21	0	0	0	0	0	6	7	16	6	27	0	0	0	0
ASV_1198	30	0	0	0	15	0	0	0	0	38	20	20	0	0	0	0	0	0	0	0	0	21	0	0	0	21	0	27	0	0	0	0	0	26	22	0	0	0	0	0	0	0	0	0	0	22	0	0	0
ASV_1199	0	0	0	0	0	0	22	0	0	0	0	0	0	0	0	0	0	0	0	29	25	0	0	0	0	0	0	0	0	0	13	19	34	0	0	0	0	0	0	0	0	0	30	12	47	0	0	0	0
ASV_1200	0	0	0	0	0	0	0	0	0	0	0	0	19	0	0	0	0	0	25	15	0	0	0	0	0	0	0	0	0	0	30	0	37	0	0	0	0	24	0	0	0	0	46	19	47	0	0	0	0
ASV_1201	0	27	0	0	0	0	0	0	0	36	0	31	0	0	0	0	0	0	0	0	0	47	0	0	0	32	0	0	0	20	0	0	0	0	0	31	0	0	0	0	0	0	0	0	0	21	0	16	0
ASV_1202	0	6	7	11	0	14	20	2	0	21	0	16	0	0	0	13	12	8	10	0	3	2	0	0	0	1	8	0	13	10	0	0	0	0	3	1	0	0	0	0	0	14	1	0	1	15	12	9	0
ASV_1203	0	0	0	0	29	0	0	0	0	0	0	0	0	0	0	0	0	0	0	0	0	0	0	0	0	0	0	54	0	0	0	0	55	0	29	0	0	0	0	0	0	0	36	0	58	0	0	0	0
ASV_1204	0	0	0	0	0	0	13	27	0	0	0	0	0	0	0	0	0	0	41	8	36	0	0	0	0	0	0	0	0	0	0	0	38	0	0	0	0	0	0	0	0	0	35	0	52	0	0	0	0
ASV_1205	0	0	0	0	0	16	20	0	16	0	0	0	0	0	0	0	0	0	0	0	0	0	0	0	0	18	0	0	0	0	0	0	37	0	45	13	0	0	0	0	0	0	25	0	29	16	0	0	0
ASV_1206	38	34	23	11	51	0	0	0	0	0	19	0	0	0	0	0	0	13	0	0	0	0	0	0	0	13	0	0	0	15	0	0	0	0	0	0	17	0	0	0	0	0	10	0	0	0	14	0	0
ASV_1207	21	19	17	3	1	0	3	10	1	1	0	0	15	8	8	1	0	0	1	0	2	0	7	7	9	1	1	0	6	1	2	1	5	1	2	1	19	15	5	2	0	0	12	2	3	0	1	0	12
ASV_1208	35	29	14	0	0	7	0	0	11	0	0	0	28	0	0	9	0	0	0	0	0	0	0	0	0	0	0	0	0	0	0	0	21	0	0	0	14	0	0	0	0	0	16	0	22	0	0	0	20
ASV_1209	31	19	23	0	0	0	0	0	0	15	0	0	0	0	0	0	0	0	0	0	0	12	0	0	0	14	0	0	0	15	0	0	16	10	13	0	37	0	0	0	0	0	0	0	15	16	0	0	21
ASV_1210	25	22	16	0	0	0	0	0	0	0	11	0	10	17	13	13	15	0	0	0	0	0	0	0	0	14	0	0	9	0	0	0	0	0	21	0	22	0	0	0	0	0	0	0	17	9	0	0	13
ASV_1211	11	1	11	3	4	0	0	5	0	11	7	8	0	17	0	4	3	0	0	2	6	10	0	0	1	9	4	2	3	4	18	0	12	1	5	8	6	4	0	0	8	1	4	12	8	5	0	3	0
ASV_1212	0	0	0	23	38	0	0	0	0	0	0	0	0	0	0	30	21	21	0	0	0	0	0	0	0	0	16	45	17	0	0	0	0	0	0	0	0	0	0	0	24	22	0	0	0	0	0	0	0
ASV_1213	0	0	0	12	36	16	0	8	0	0	0	0	0	0	0	20	20	26	0	0	0	0	0	0	0	0	12	41	9	0	0	0	12	0	0	0	0	0	0	0	13	10	0	0	13	0	0	0	0
ASV_1214	68	52	40	0	0	0	0	0	0	0	0	0	25	24	0	0	0	0	0	0	0	0	0	0	0	0	0	0	0	0	0	0	0	0	0	0	47	0	0	0	0	0	0	0	0	0	0	0	0
ASV_1215	0	0	0	0	0	0	7	0	0	0	0	0	21	0	0	0	0	0	0	0	0	0	0	0	20	0	0	0	0	0	0	0	49	0	0	0	13	26	9	0	0	0	18	23	53	0	0	0	17
ASV_1216	0	0	0	0	0	0	0	34	25	0	0	0	0	0	0	0	0	0	0	0	36	0	0	0	0	0	0	0	0	0	0	0	82	0	0	0	0	0	0	0	0	0	0	0	78	0	0	0	0
ASV_1217	7	0	0	40	11	0	0	0	0	0	0	0	0	0	0	40	0	0	0	0	0	0	0	0	0	0	0	30	31	0	0	0	0	0	0	0	0	0	0	34	10	0	0	0	0	0	0	0	0
ASV_1218	0	0	0	0	21	26	20	0	0	0	0	0	0	0	0	24	0	15	0	0	0	0	0	0	0	0	10	21	0	0	0	0	42	0	0	0	0	9	0	0	0	0	14	0	42	0	0	0	0
ASV_1219	40	16	35	0	12	0	0	10	0	0	0	0	14	0	0	0	0	15	0	12	14	0	0	0	0	0	0	0	0	0	0	0	0	0	18	17	0	0	0	9	0	0	16	0	0	0	0	0	0
ASV_1220	0	0	0	0	0	0	19	18	12	0	0	0	0	0	0	0	0	0	16	12	18	0	0	0	0	0	0	0	0	0	13	0	54	0	0	0	0	0	0	0	0	0	26	0	56	0	0	0	0
ASV_1221	0	0	0	0	0	0	15	18	12	0	0	0	0	0	0	0	0	0	0	0	0	15	0	0	0	0	0	0	0	0	6	12	31	0	23	13	10	0	0	0	0	0	22	10	36	10	10	0	0
ASV_1222	14	11	10	4	0	0	0	0	14	0	0	0	0	0	0	0	0	0	0	0	0	0	0	0	0	0	0	18	8	0	0	0	27	0	25	18	7	0	0	0	0	0	36	0	39	0	0	0	0
ASV_1223	0	4	5	8	4	0	1	4	11	0	0	0	0	0	0	17	8	10	1	13	17	4	0	0	0	1	5	8	6	5	6	4	1	7	5	3	0	0	0	0	5	9	2	1	1	7	0	19	0
ASV_1224	0	0	0	0	0	0	30	33	30	0	0	0	0	0	0	0	0	0	19	12	22	0	0	0	0	0	0	0	0	0	0	0	28	0	0	0	0	0	0	0	0	0	0	9	50	0	0	0	8
ASV_1225	59	77	0	15	30	0	0	0	0	0	0	0	0	0	0	0	0	0	0	0	0	0	0	0	0	0	0	0	0	0	0	0	0	0	0	0	34	0	11	0	0	0	0	0	0	0	0	0	0
ASV_1226	24	14	13	0	23	0	0	0	0	0	0	0	0	0	10	33	2	31	0	0	0	0	0	0	0	0	0	8	30	0	0	0	0	0	0	0	0	0	0	16	0	15	0	0	0	0	0	0	0
ASV_1227	23	28	0	0	0	0	0	0	0	26	31	0	17	0	0	0	0	0	0	0	0	24	0	0	0	31	0	0	0	0	0	0	0	0	27	0	25	0	0	0	0	0	0	0	0	0	0	0	0
ASV_1228	0	0	0	0	0	0	0	0	0	21	18	10	0	0	0	0	0	0	0	0	0	28	0	0	0	22	0	0	0	0	0	0	0	0	41	14	0	0	0	0	0	0	0	0	0	20	16	13	0
ASV_1229	24	0	0	0	0	0	28	26	0	17	0	0	0	0	5	0	0	0	0	0	0	0	0	0	0	0	0	0	0	0	0	0	0	21	0	33	19	15	0	0	0	0	21	0	0	22	0	0	18
ASV_1230	0	0	0	0	0	0	21	27	19	0	0	0	0	0	0	0	0	0	11	14	15	0	0	0	0	0	0	0	0	0	0	13	36	0	0	0	0	0	0	0	0	0	25	0	45	0	0	0	0
ASV_1231	0	0	0	0	0	0	3	31	25	0	0	0	11	0	0	0	0	20	0	27	18	0	0	0	0	0	0	0	18	0	8	15	2	0	3	0	0	0	0	0	0	0	8	0	6	0	0	0	0
ASV_1232	0	0	0	0	0	0	0	0	0	35	0	0	0	0	0	0	0	0	0	0	0	21	0	0	0	24	0	21	0	0	0	0	0	0	40	22	0	0	0	0	0	0	0	0	0	29	0	0	0
ASV_1233	2	1	26	0	0	0	0	0	0	0	21	0	26	47	45	0	0	0	0	0	0	21	0	0	0	33	0	0	0	0	0	0	0	20	0	0	5	0	0	0	0	0	0	0	0	0	0	0	0
ASV_1234	60	66	0	0	0	0	0	0	0	0	0	0	0	0	0	0	0	0	0	0	0	0	0	0	0	0	0	55	0	0	0	0	0	0	0	0	54	0	0	0	0	0	0	0	0	0	0	0	0
ASV_1235	9	21	7	0	4	0	0	1	5	0	2	4	2	13	27	6	0	3	0	0	4	2	16	0	0	3	0	5	4	18	0	0	4	1	2	4	7	14	0	0	0	4	5	0	8	21	10	0	0
ASV_1236	55	42	25	0	0	0	0	0	0	0	0	0	10	13	11	0	0	0	0	0	0	0	0	0	11	0	0	0	0	0	0	0	0	0	0	0	33	18	11	0	0	0	0	0	0	0	0	0	6
ASV_1237	34	34	22	0	23	0	0	0	0	0	0	0	7	0	0	18	20	6	0	0	0	0	0	0	0	0	12	27	0	0	0	0	0	0	0	0	33	0	0	0	0	9	0	0	0	0	0	0	0
ASV_1238	0	22	17	10	16	13	14	9	9	0	0	10	0	0	0	0	0	9	0	0	0	9	0	0	0	0	0	15	0	0	0	0	17	0	21	10	0	0	0	0	0	0	10	0	26	0	8	0	0
ASV_1239	0	0	0	0	0	0	0	0	0	0	0	0	0	0	0	0	0	0	0	0	0	30	0	0	0	0	0	0	0	0	0	0	0	33	95	45	0	0	0	0	0	0	0	0	0	42	0	0	0
ASV_1240	21	19	13	0	0	0	0	0	7	0	0	0	22	15	11	0	0	0	0	0	0	0	0	0	0	15	0	16	0	0	0	0	14	0	13	0	16	0	10	0	0	0	0	0	9	7	8	0	15
ASV_1241	15	18	0	11	8	8	11	19	24	0	0	0	0	0	0	15	15	10	7	0	0	0	9	0	0	0	15	1	11	0	0	0	0	0	0	0	0	0	0	0	18	0	19	0	0	0	0	0	0
ASV_1242	0	0	0	0	0	0	0	0	0	9	0	0	0	0	7	0	0	0	0	0	0	11	0	0	0	13	0	0	0	0	0	0	22	26	40	19	0	0	0	0	0	0	21	0	15	10	20	12	0
ASV_1243	0	0	0	0	0	0	0	0	0	0	26	20	0	0	0	0	0	0	0	0	0	20	0	0	0	25	0	0	0	21	0	0	0	24	46	26	0	0	0	0	0	0	0	0	0	22	0	0	0
ASV_1244	9	9	0	0	11	0	11	8	5	0	0	6	0	0	8	0	6	9	10	10	10	9	0	0	0	12	0	7	0	9	0	0	15	0	14	11	8	0	0	0	0	0	0	0	17	17	7	0	0
ASV_1245	0	0	0	0	0	0	34	36	15	0	0	0	0	0	0	0	0	0	0	14	0	0	0	0	0	0	0	0	0	0	15	16	52	0	0	0	0	0	0	0	0	0	0	0	46	0	0	0	0
ASV_1246	27	0	30	0	0	0	0	18	0	0	9	0	0	0	0	0	0	0	0	0	15	13	0	0	9	13	0	0	0	0	0	0	0	0	10	0	30	0	0	0	0	0	17	0	43	0	0	0	7
ASV_1247	14	0	21	0	0	0	27	0	17	0	0	0	0	0	0	0	0	0	14	0	11	0	0	0	0	0	0	0	0	0	11	0	40	0	0	5	15	0	0	0	0	0	18	0	42	6	0	0	0
ASV_1248	0	0	0	6	17	10	0	0	0	9	0	0	0	0	0	17	0	30	0	0	0	0	0	0	0	17	11	22	15	0	0	0	0	0	17	0	0	0	0	8	10	16	0	0	0	0	0	0	14
ASV_1249	0	0	0	0	17	0	17	17	0	0	0	0	0	0	0	0	0	0	0	0	21	0	0	0	0	0	20	18	0	0	0	0	23	0	0	0	0	0	0	0	0	18	20	8	36	0	0	0	0
ASV_1250	0	0	0	0	0	0	40	28	21	0	0	0	0	0	0	0	0	0	0	0	25	0	0	0	0	0	0	0	0	0	0	0	51	0	2	0	0	0	0	0	0	0	22	0	52	0	0	0	0
ASV_1251	0	0	0	0	0	0	26	41	25	0	0	0	0	0	0	0	0	0	25	14	28	0	0	0	0	11	0	0	0	0	0	0	0	0	0	0	0	0	0	0	0	0	30	0	41	0	0	0	0
ASV_1252	0	0	0	0	0	0	13	13	17	0	0	0	0	0	0	0	0	0	20	0	25	0	0	0	0	0	0	16	0	0	0	0	40	31	0	0	0	0	0	0	0	0	18	0	48	0	0	0	0
ASV_1253	0	0	0	0	0	0	0	0	0	20	38	23	0	0	0	0	0	0	0	0	0	19	0	0	0	25	0	0	0	24	0	0	0	0	38	25	0	0	0	0	0	0	0	0	0	0	13	0	0
ASV_1254	52	41	23	0	0	0	12	9	0	0	0	0	17	0	0	0	0	0	0	0	0	0	0	0	0	0	0	0	0	0	0	0	22	0	0	0	33	0	0	0	0	0	6	0	25	0	0	0	0
ASV_1255	0	0	0	0	0	0	21	12	24	0	0	0	0	0	0	0	0	0	12	28	8	0	0	0	0	0	0	0	0	0	11	0	16	0	17	6	0	0	0	0	0	0	13	28	24	0	0	0	0
ASV_1256	0	0	0	0	0	0	0	0	38	0	0	0	0	0	0	0	0	0	0	0	0	0	0	0	0	0	0	26	0	0	0	0	73	28	0	0	35	0	0	0	0	0	0	0	40	0	0	0	0
ASV_1257	67	0	0	0	0	0	0	0	0	30	0	0	22	26	0	0	0	0	0	0	0	0	0	10	0	0	0	0	0	0	0	0	0	0	0	0	38	12	0	0	0	0	0	0	0	0	0	0	17
ASV_1258	0	0	0	16	28	0	0	0	0	0	0	0	0	0	0	28	0	36	0	0	0	0	0	0	0	0	28	40	21	0	0	0	0	0	0	0	0	0	0	0	24	0	0	0	0	0	0	0	18
ASV_1259	0	0	0	13	21	12	0	12	0	0	0	0	0	0	0	23	26	11	0	0	9	0	0	0	0	0	6	30	18	0	0	0	13	0	0	0	0	0	0	13	0	14	0	0	18	0	0	0	0
ASV_1260	37	25	0	0	29	17	0	0	0	0	0	0	0	0	0	0	0	0	0	0	0	0	0	0	0	0	19	58	24	0	0	0	0	0	0	0	29	0	0	0	0	0	0	0	0	0	0	0	0
ASV_1261	24	17	22	0	0	0	20	19	0	0	0	0	11	0	0	0	0	0	13	0	0	0	0	0	11	0	0	0	0	0	0	0	47	0	0	0	19	0	0	0	0	0	0	0	35	0	0	0	0
ASV_1262	13	11	9	0	0	0	14	9	8	6	0	0	6	9	0	0	12	8	6	0	11	14	0	0	0	0	0	0	0	7	0	0	8	0	13	0	16	0	0	0	0	7	13	0	14	0	7	0	0
ASV_1263	71	59	41	0	0	0	0	0	0	0	0	0	0	0	36	0	0	0	0	0	0	0	0	0	0	0	0	0	0	0	0	0	0	0	0	0	30	0	0	0	0	0	0	0	0	0	0	0	0
ASV_1264	34	24	23	0	0	0	0	0	0	0	0	0	0	0	0	0	0	0	0	0	0	0	0	0	0	0	0	32	0	0	0	0	49	0	19	0	19	0	0	0	0	0	0	0	37	0	0	0	0
ASV_1265	0	0	0	12	5	0	0	0	0	0	0	0	0	0	0	4	7	0	0	0	0	0	0	0	0	0	0	24	9	0	0	0	0	27	62	0	0	0	0	0	12	7	0	0	22	18	0	0	0
ASV_1266	0	0	0	0	0	0	29	0	0	19	0	0	0	0	0	0	0	0	0	0	32	0	0	0	0	0	0	0	0	0	0	0	63	0	0	0	0	0	0	0	0	0	0	0	69	0	0	0	0
ASV_1267	30	0	0	0	17	0	0	26	0	0	0	0	0	0	0	0	0	0	0	0	0	0	0	0	0	0	0	39	0	0	0	0	36	0	25	0	39	0	0	0	0	0	0	0	24	0	0	0	0
ASV_1268	22	1	15	0	10	9	6	9	0	1	0	7	0	0	0	13	16	0	9	0	11	2	0	0	0	13	9	0	0	0	0	0	1	0	1	1	13	0	7	11	9	14	10	0	3	0	0	0	0
ASV_1269	0	0	0	13	33	0	0	0	0	0	0	0	0	0	0	19	16	12	0	0	0	0	0	0	0	0	13	52	11	0	0	0	0	0	0	0	11	0	0	12	19	16	0	0	0	0	0	0	0
ASV_1270	0	0	0	0	0	0	31	0	0	0	0	0	0	0	0	0	0	0	0	15	28	0	0	0	0	0	0	0	0	0	8	0	57	0	0	0	0	0	0	0	0	0	0	0	64	0	0	0	0
ASV_1271	0	0	0	0	0	0	15	22	17	0	0	0	0	0	0	0	0	0	31	18	7	0	0	0	0	0	0	0	0	0	22	11	13	0	0	0	0	0	0	0	0	0	15	6	18	0	0	0	0
ASV_1272	0	0	9	0	0	0	0	12	14	0	0	0	0	0	0	0	0	0	12	13	16	0	0	5	0	18	13	19	16	0	0	0	9	0	12	14	0	0	0	0	0	0	13	0	14	0	0	0	0
ASV_1273	0	0	0	16	33	20	0	8	0	0	0	0	0	0	0	15	0	22	0	0	0	0	0	0	0	5	9	22	8	0	0	0	0	0	0	0	0	0	0	8	17	14	10	0	11	0	0	0	0
ASV_1274	0	0	0	0	27	0	0	0	0	20	0	0	0	0	0	0	26	0	0	0	0	14	0	0	0	24	0	28	12	21	0	0	0	0	23	7	0	0	0	14	0	10	0	0	0	0	0	0	0
ASV_1275	23	1	0	0	0	0	41	22	2	4	0	0	0	0	0	0	0	0	22	0	17	0	0	0	0	6	0	0	0	0	0	0	29	0	6	0	16	0	0	0	0	0	22	0	3	0	0	0	0
ASV_1276	0	0	0	0	0	0	0	19	0	0	0	0	24	0	0	0	0	14	0	0	14	0	0	0	0	0	0	0	0	0	0	0	30	0	0	0	24	0	0	0	0	0	17	0	34	0	0	0	0
ASV_1277	73	56	35	0	0	0	0	0	0	0	0	0	14	0	0	0	0	0	0	0	0	0	0	0	0	0	0	0	0	0	0	0	0	0	0	0	37	0	0	0	0	0	0	0	0	0	0	0	17
ASV_1278	55	39	28	0	0	0	0	0	0	0	0	0	0	25	22	0	0	0	0	0	0	0	16	0	0	0	0	0	0	0	0	0	0	0	0	0	34	0	13	0	0	0	0	0	0	0	0	0	0
ASV_1279	27	24	0	9	7	0	0	0	0	13	0	0	12	0	0	11	0	0	0	0	0	30	0	0	0	9	0	10	0	0	0	0	0	0	39	17	10	0	0	0	0	0	0	0	0	0	14	0	0
ASV_1280	19	19	19	13	14	0	0	0	0	0	0	0	23	18	0	17	0	0	0	0	0	0	0	0	0	0	0	8	0	4	0	0	8	0	19	0	16	0	0	0	0	0	14	0	5	0	16	0	0
ASV_1281	0	23	13	0	0	0	16	16	0	17	0	0	0	0	15	0	0	11	17	18	0	0	0	0	0	13	0	0	0	0	0	12	15	0	0	0	0	0	0	0	0	0	8	0	3	0	16	0	0
ASV_1282	0	0	0	0	0	0	13	28	23	0	0	0	0	0	0	0	0	0	20	13	16	0	0	0	0	0	0	0	0	0	0	0	31	0	0	0	0	0	0	0	0	0	19	4	46	0	0	0	0
ASV_1283	0	0	0	0	0	0	0	0	0	0	1	0	16	14	0	0	0	0	0	0	0	0	19	0	30	0	0	0	0	0	0	0	0	17	23	3	0	37	14	0	0	0	0	0	1	19	0	0	8
ASV_1284	0	0	3	13	0	21	3	0	0	10	1	10	0	0	0	6	9	3	5	0	2	14	0	0	0	9	5	0	3	17	0	0	5	0	9	10	0	0	0	0	0	13	1	0	0	9	6	25	0
ASV_1285	0	0	0	0	0	0	0	0	0	0	17	0	0	0	0	0	0	0	0	0	0	15	0	0	0	15	0	0	0	19	0	0	0	0	73	0	0	0	0	0	0	0	0	0	0	47	19	26	0
ASV_1286	11	14	9	8	6	0	20	15	14	4	0	0	0	9	0	5	0	0	11	9	11	0	0	0	0	8	7	0	0	0	9	0	4	0	8	0	18	0	0	0	0	0	17	0	6	0	0	0	0
ASV_1287	0	0	0	0	0	0	35	0	29	0	0	0	0	0	0	0	0	0	0	0	0	0	0	0	0	0	0	0	0	0	23	7	36	0	0	0	0	0	0	0	0	0	53	0	47	0	0	0	0
ASV_1288	53	58	45	0	0	0	0	0	0	0	0	0	16	15	0	0	0	0	0	0	0	0	0	8	0	0	0	0	0	0	0	0	0	0	0	0	0	8	0	0	0	0	0	0	0	0	0	0	14
ASV_1289	0	0	0	0	0	0	0	0	0	38	0	0	0	0	0	0	0	0	0	0	0	24	0	0	0	0	0	0	0	0	0	0	0	0	53	0	0	0	0	0	0	0	0	0	0	54	39	0	0
ASV_1290	0	0	0	0	0	0	0	0	0	31	19	14	0	0	0	0	0	0	0	0	0	33	0	0	0	26	0	0	0	0	0	0	0	0	33	31	0	0	0	0	0	0	0	0	0	25	0	0	0
ASV_1291	23	17	0	0	0	0	12	0	0	7	0	0	0	0	12	0	0	0	0	0	7	0	0	0	0	12	0	0	0	0	8	0	25	11	17	0	0	0	7	0	0	0	16	0	30	0	0	0	13
ASV_1292	14	16	14	0	0	0	0	12	12	0	0	0	0	0	0	6	0	13	0	0	0	0	0	0	0	0	0	7	0	0	0	0	15	0	0	0	23	18	13	0	9	5	9	0	17	0	0	0	14
ASV_1293	0	5	7	0	7	15	5	0	9	0	0	0	3	5	0	18	9	0	0	4	20	0	0	0	6	5	4	12	0	0	3	0	12	6	3	7	7	8	5	0	4	0	5	3	15	0	0	0	0
ASV_1294	0	0	0	20	43	13	0	0	0	0	0	0	0	0	0	34	16	0	0	0	0	0	0	0	0	0	0	45	0	0	0	0	0	0	0	0	0	0	0	0	0	29	0	0	0	0	0	0	0
ASV_1295	0	0	0	0	0	0	28	0	0	17	25	0	0	0	0	0	0	0	0	0	18	24	0	0	0	0	0	0	0	0	31	0	9	0	13	13	0	0	0	0	0	0	0	0	8	10	0	0	0
ASV_1296	49	37	27	0	10	0	0	0	0	0	0	0	0	12	17	0	0	0	0	0	0	0	0	0	0	0	0	0	0	0	0	0	0	0	0	0	27	17	20	0	0	0	0	0	0	0	0	0	0
ASV_1297	28	38	17	0	22	0	0	0	0	0	0	0	15	0	8	0	0	0	0	0	0	0	0	0	8	0	0	17	0	0	0	0	0	0	19	0	27	7	12	0	0	0	0	0	0	0	0	0	9
ASV_1298	16	0	0	0	0	0	15	0	0	0	0	0	0	0	0	0	0	0	0	0	0	22	0	0	0	0	0	43	24	0	0	0	26	0	0	0	0	0	0	0	13	20	0	0	36	0	0	0	0
ASV_1299	0	0	0	0	0	0	30	0	28	0	0	0	0	0	0	0	0	0	0	0	0	0	0	0	0	0	0	0	0	0	0	0	40	0	41	23	0	0	0	0	0	0	22	0	43	0	0	0	0
ASV_1300	62	0	55	0	0	0	0	0	0	0	0	0	40	0	0	0	0	0	0	0	0	0	0	0	0	0	0	0	0	0	0	0	0	0	0	0	69	0	0	0	0	0	0	0	0	0	0	0	0
ASV_1301	3	0	0	0	0	0	11	19	19	0	2	3	0	0	5	0	0	0	18	0	28	23	0	0	0	2	0	0	0	14	12	0	15	0	0	0	4	0	0	0	0	0	21	5	3	0	0	0	0
ASV_1302	0	0	0	2	9	2	0	12	0	6	0	0	0	0	0	13	5	4	0	0	0	7	0	0	0	6	3	7	18	0	0	0	7	4	10	11	0	0	0	3	3	2	0	0	6	8	15	8	0
ASV_1303	0	0	0	0	0	0	0	0	0	0	0	0	0	0	0	0	0	0	45	0	44	0	0	0	0	0	0	0	0	0	0	0	65	0	0	0	0	0	0	0	0	0	0	0	72	0	0	0	0
ASV_1304	31	0	0	16	0	10	0	0	0	0	0	0	0	0	0	0	15	0	0	0	0	0	0	0	0	0	0	0	0	0	36	17	0	0	0	0	0	23	0	0	0	0	0	15	44	0	0	0	0
ASV_1305	0	0	17	0	0	0	10	20	0	18	15	0	0	0	0	0	0	0	9	0	14	16	0	0	0	17	0	0	0	21	0	0	0	4	16	0	0	0	0	0	0	0	0	0	19	0	0	0	0
ASV_1306	0	0	0	0	14	17	0	0	19	0	0	0	0	0	0	0	0	7	0	0	0	0	0	0	0	0	0	19	7	0	0	0	39	0	0	0	0	0	0	12	13	11	0	0	34	0	0	0	0
ASV_1307	43	0	0	0	0	0	0	0	0	0	0	0	0	0	0	20	16	0	0	0	0	0	0	0	0	0	18	57	27	0	0	0	0	0	0	0	0	0	0	20	23	0	0	0	0	0	0	0	0
ASV_1308	32	23	16	0	0	0	0	0	0	0	0	0	15	13	9	11	15	11	0	0	15	0	0	0	0	0	0	16	5	0	0	0	11	0	5	0	12	0	0	0	0	0	0	0	15	0	0	0	0
ASV_1309	1	21	26	0	9	0	0	0	8	6	0	0	10	10	9	10	0	10	0	0	0	8	0	0	9	0	0	0	0	0	0	0	20	0	11	6	19	0	5	0	0	0	0	0	20	0	0	0	6
ASV_1310	0	0	0	0	0	0	0	0	0	0	0	0	0	0	0	0	0	0	0	0	0	0	0	0	0	0	0	0	0	0	0	0	41	0	61	48	0	0	0	0	0	0	0	0	40	34	0	0	0
ASV_1311	47	0	0	0	0	0	0	0	0	0	0	0	0	0	0	0	0	0	0	0	0	0	0	0	0	29	0	0	0	0	0	0	0	0	51	0	0	0	0	0	0	0	0	0	0	20	0	0	0
ASV_1312	35	40	19	0	0	0	0	0	0	0	0	0	18	11	15	0	0	0	0	0	0	0	9	0	0	0	0	0	0	0	0	0	0	0	0	0	22	13	11	0	0	0	0	0	0	14	0	0	10
ASV_1313	22	14	11	0	0	0	0	0	0	0	0	0	0	15	16	0	0	0	0	0	0	20	0	0	20	22	0	0	0	0	0	0	0	0	12	0	14	8	8	0	0	0	0	0	11	0	0	0	10
ASV_1314	9	39	25	0	0	0	0	0	0	0	0	0	17	0	26	0	0	0	0	0	9	0	19	0	0	12	0	0	0	0	21	0	0	0	0	0	13	23	0	0	0	0	0	0	10	0	0	0	0
ASV_1315	0	0	5	0	0	9	26	0	38	0	0	0	0	5	0	0	0	0	7	0	16	0	0	0	0	0	4	0	0	0	0	4	33	0	0	0	0	10	0	0	0	3	14	0	49	0	0	0	0
ASV_1316	0	0	0	0	0	0	13	15	20	0	0	0	0	0	0	0	0	0	12	18	26	0	0	0	0	0	0	0	0	0	11	0	36	0	0	0	0	0	0	0	0	0	18	6	39	0	0	0	0
ASV_1317	0	0	0	0	0	0	0	0	0	0	0	0	0	0	0	0	0	0	0	0	0	0	0	0	0	0	0	21	0	0	0	0	25	29	51	0	0	0	0	0	0	0	31	0	26	40	0	0	0
ASV_1318	36	33	8	0	0	0	0	0	0	0	0	0	28	15	17	0	17	0	0	0	0	0	0	0	0	0	0	0	0	0	0	0	0	0	0	0	31	10	7	0	0	0	0	0	0	10	0	0	0
ASV_1319	21	33	0	0	0	0	0	0	0	0	0	0	0	0	0	33	36	0	0	0	0	0	0	0	25	0	24	30	0	0	0	0	0	0	0	0	0	0	20	0	0	0	0	0	0	0	0	0	0
ASV_1320	19	16	10	0	6	0	0	8	0	0	8	0	6	0	10	0	0	0	9	0	7	0	0	0	0	6	0	9	0	0	0	0	20	0	10	6	13	0	0	0	0	0	6	0	32	0	3	0	0
ASV_1321	42	35	22	0	0	0	0	0	0	0	0	0	0	0	0	24	0	0	0	0	0	0	0	0	0	0	0	40	0	0	0	0	0	0	0	0	41	0	0	0	0	0	0	0	0	0	0	0	17
ASV_1322	25	0	0	0	31	0	27	51	0	0	0	0	0	0	0	0	0	0	0	0	14	0	0	0	0	0	0	20	0	0	0	0	0	0	0	0	0	0	0	0	0	0	17	0	36	0	0	0	0
ASV_1323	22	19	0	0	0	0	0	0	0	0	0	0	0	0	0	0	0	0	0	0	0	0	0	0	0	0	0	0	0	0	0	0	46	0	37	0	25	14	0	0	0	0	0	0	43	0	0	0	0
ASV_1324	0	0	0	0	0	0	23	41	0	0	0	0	0	0	0	0	0	0	20	0	0	0	0	0	0	0	0	0	0	0	0	0	58	0	0	0	0	0	0	0	0	0	0	0	79	0	0	0	0
ASV_1325	0	0	0	0	0	0	16	32	0	0	0	0	11	0	0	0	0	0	0	0	29	0	0	0	0	0	0	0	0	0	20	0	32	0	17	0	0	0	0	0	0	0	27	0	37	0	0	0	0
ASV_1326	30	27	0	0	25	0	21	0	0	0	0	0	0	0	0	0	0	0	0	0	0	0	0	0	0	0	0	0	0	0	0	0	29	0	34	0	19	0	0	0	0	0	0	0	35	0	0	0	0
ASV_1327	17	16	13	0	0	16	22	0	0	10	0	0	0	0	0	0	0	11	0	0	0	0	0	0	0	0	11	21	0	0	0	0	20	0	16	12	0	0	0	0	0	0	0	9	16	0	0	0	10
ASV_1328	13	0	0	13	11	0	0	0	0	0	0	0	0	0	0	26	30	0	0	0	0	0	0	0	0	0	16	37	22	0	0	0	0	0	0	0	0	0	0	18	15	0	0	0	0	0	0	0	0
ASV_1329	0	32	27	0	0	0	0	0	0	0	22	0	0	0	0	0	0	0	0	0	0	0	0	0	33	0	0	0	0	0	22	0	0	0	43	0	0	0	0	0	0	0	41	0	0	0	0	0	0
ASV_1330	0	0	0	0	0	0	30	0	41	0	0	0	0	0	0	0	0	0	0	0	31	0	0	0	0	0	0	0	0	0	0	0	21	0	0	0	0	0	0	0	0	0	36	0	42	0	0	0	0
ASV_1331	0	0	0	0	0	0	21	0	0	0	0	0	0	0	0	0	0	0	0	0	17	0	0	0	0	0	0	0	0	0	0	0	60	0	34	21	0	0	0	0	0	0	30	0	37	0	0	0	0
ASV_1332	0	0	41	0	0	0	0	0	0	0	0	0	0	0	0	0	0	0	31	0	46	0	0	0	0	0	0	0	0	0	0	0	0	0	0	0	74	0	0	0	0	0	0	0	27	0	0	0	0
ASV_1333	26	0	0	0	0	0	24	14	12	0	0	0	0	0	0	0	0	0	0	0	25	30	0	0	0	0	0	0	0	0	0	0	23	0	0	0	0	0	0	0	0	0	8	0	31	0	14	11	0
ASV_1334	21	0	0	0	0	0	0	0	0	18	0	0	0	0	0	0	0	0	0	0	0	14	0	0	0	13	0	0	0	17	15	0	12	0	26	0	10	0	0	0	0	0	23	0	23	0	0	11	0
ASV_1335	3	4	3	0	2	1	0	0	2	3	0	0	3	4	4	4	3	5	1	0	0	0	43	18	12	0	3	8	12	0	2	0	4	0	6	4	6	13	10	16	2	0	0	0	1	0	0	0	0
ASV_1336	0	0	8	0	0	0	0	0	15	0	0	0	0	0	0	0	7	0	0	0	0	0	0	0	0	0	0	20	0	0	0	0	28	0	31	16	10	13	0	0	8	0	27	7	28	0	0	0	0
ASV_1337	0	0	0	8	2	5	17	13	12	1	1	0	0	0	0	0	12	1	0	0	17	4	0	0	0	0	0	9	7	0	0	0	16	0	1	10	0	0	0	0	4	6	22	0	27	0	8	0	0
ASV_1338	23	19	10	12	20	11	0	0	0	21	16	0	0	28	0	13	0	0	14	7	0	0	0	0	0	0	0	11	0	0	0	0	0	0	0	0	0	0	0	0	0	0	0	0	12	0	0	0	0
ASV_1339	15	15	19	0	0	0	0	0	0	0	0	0	0	0	15	0	0	0	0	0	0	0	14	15	26	0	0	0	0	0	0	0	0	0	0	0	30	24	0	0	0	0	0	0	0	0	0	0	0
ASV_1340	0	0	0	0	0	18	0	12	0	7	12	12	0	0	0	0	0	0	0	0	0	14	0	0	0	17	0	0	0	18	0	0	22	0	1	14	0	0	0	0	0	0	13	0	0	8	4	0	0
ASV_1341	0	0	0	0	0	0	0	32	33	0	0	0	0	0	0	0	0	0	0	0	36	0	0	0	0	0	0	0	0	0	0	0	43	0	0	0	0	0	0	0	0	0	0	0	73	0	0	0	0
ASV_1342	33	0	15	0	0	0	0	0	24	0	0	0	0	22	0	0	0	0	0	12	0	0	0	7	0	0	0	0	0	0	0	0	0	0	0	0	0	0	15	0	0	0	0	0	32	0	0	0	24
ASV_1343	29	16	15	0	0	0	0	9	0	0	0	0	0	0	11	20	0	0	0	0	0	0	0	0	0	0	0	0	0	0	26	0	25	0	11	0	16	0	0	0	0	0	0	0	22	0	0	0	16
ASV_1344	16	17	0	0	22	0	0	0	0	0	0	0	0	0	0	0	13	0	0	0	0	0	0	0	0	0	0	22	0	0	0	0	27	0	19	0	19	0	0	0	0	0	17	0	44	0	0	0	0
ASV_1345	0	25	17	8	12	0	0	12	7	5	0	0	0	0	0	11	0	0	12	5	7	0	0	0	0	0	0	0	10	0	4	0	19	0	0	0	0	0	0	0	11	0	10	11	23	0	0	0	0
ASV_1346	48	45	35	0	0	0	0	0	0	0	0	0	0	23	21	0	0	0	0	0	0	0	0	0	0	0	0	0	0	0	0	0	0	0	0	0	43	0	0	0	0	0	0	0	0	0	0	0	0
ASV_1347	44	25	13	0	12	0	0	0	0	0	0	0	14	13	0	0	0	7	0	0	0	0	0	0	0	0	0	14	15	0	0	0	0	0	0	0	23	17	0	0	0	0	0	0	0	0	0	0	0
ASV_1348	2	2	1	0	10	8	0	4	0	10	6	0	9	2	6	10	5	0	0	11	1	11	0	0	5	10	4	9	10	7	6	0	2	7	1	0	2	0	0	0	5	0	0	0	3	0	7	6	2
ASV_1349	0	0	0	0	0	0	0	0	0	0	0	0	0	0	0	0	0	0	34	0	0	0	0	0	0	0	0	0	0	0	0	0	50	0	0	0	0	0	0	0	0	0	32	31	47	0	0	0	0
ASV_1350	36	27	17	0	0	0	0	0	0	0	0	0	0	11	13	0	0	0	11	0	0	0	0	0	0	0	0	13	0	0	0	0	19	0	0	0	30	12	0	0	0	0	0	0	25	0	0	0	0
ASV_1351	0	0	0	0	0	0	0	0	0	0	0	0	0	0	0	0	0	0	0	0	0	9	0	0	0	17	0	0	0	9	0	0	0	13	63	63	0	0	0	0	0	0	0	0	0	0	14	9	0
ASV_1352	16	0	0	5	14	0	0	4	8	0	0	0	0	0	0	8	11	17	0	0	7	0	0	0	0	0	0	29	17	0	0	0	14	0	0	0	0	0	0	8	10	12	7	0	21	0	0	0	0
ASV_1353	0	0	0	8	0	0	0	0	0	14	16	51	0	0	0	0	0	0	0	0	0	14	0	0	0	19	0	0	0	20	0	0	0	0	17	15	0	0	0	0	0	0	0	0	0	15	0	24	0
ASV_1354	0	0	0	0	0	0	9	27	25	0	0	0	0	0	0	0	0	0	1	17	4	0	0	0	0	0	0	0	0	0	17	20	3	0	0	0	0	0	0	0	0	0	39	14	5	0	0	0	0
ASV_1355	0	0	0	0	0	0	0	33	0	1	7	0	0	0	0	0	0	0	0	0	0	4	0	0	0	6	0	0	0	2	0	0	53	31	3	6	0	0	0	0	0	0	0	0	46	2	3	3	0
ASV_1356	0	0	0	0	0	0	0	0	0	14	31	0	0	0	0	0	0	0	0	0	0	6	0	0	0	20	0	0	0	0	0	0	0	39	2	37	0	0	0	0	0	0	0	0	0	14	15	0	0
ASV_1357	36	29	0	0	21	0	7	0	15	13	0	0	0	0	0	0	6	0	0	0	12	0	0	0	0	20	0	0	0	0	0	0	14	0	16	0	0	0	0	0	0	0	0	0	23	0	0	0	0
ASV_1358	20	20	24	0	0	0	0	0	0	0	0	0	9	15	11	0	0	0	0	0	0	0	0	0	14	0	0	0	0	0	0	0	0	0	0	0	28	23	15	0	0	0	0	0	0	0	0	0	14
ASV_1359	10	4	7	1	2	1	1	1	1	2	2	1	4	6	3	2	3	0	24	7	2	1	5	2	6	1	0	4	2	1	3	0	5	3	5	4	12	2	3	0	1	1	0	0	7	1	3	2	10
ASV_1360	0	2	2	0	4	0	6	1	5	11	0	6	0	0	3	2	5	0	9	16	8	3	0	0	0	0	0	3	0	0	9	15	5	0	1	6	2	0	6	0	6	0	6	14	4	1	14	0	2
ASV_1361	0	0	0	0	0	0	37	0	29	0	0	0	0	0	0	0	0	0	0	0	29	0	0	0	0	0	0	0	0	0	0	0	55	0	0	0	0	0	0	0	0	0	0	0	62	0	0	0	0
ASV_1362	0	0	0	0	0	0	11	0	0	0	0	0	0	0	0	0	0	0	0	0	0	0	0	0	0	17	0	0	0	0	21	0	0	13	0	0	0	0	0	18	0	0	32	14	29	18	0	0	0
ASV_1363	30	37	27	0	0	0	0	0	0	0	0	0	0	22	0	0	0	0	0	0	0	0	14	15	0	0	0	0	0	0	0	0	1	0	0	0	29	0	29	0	0	0	0	0	3	0	0	0	0
ASV_1364	22	15	12	0	0	0	23	17	22	0	0	0	0	0	0	0	0	0	0	6	13	0	0	0	0	0	0	14	0	0	9	0	18	0	0	0	0	0	0	0	0	0	0	0	31	0	0	0	0
ASV_1365	5	0	5	7	21	6	0	0	0	0	0	0	0	0	0	12	12	15	0	0	0	0	0	0	0	0	8	25	13	0	0	0	7	0	0	3	0	0	0	6	21	9	0	0	10	8	0	0	0
ASV_1366	50	27	26	0	0	11	0	0	0	0	0	0	16	0	0	22	0	0	0	0	0	0	0	0	0	0	15	0	0	0	0	0	0	0	0	0	32	0	0	0	0	0	0	0	0	0	0	0	11
ASV_1367	38	0	23	0	0	0	0	0	0	22	0	0	0	0	0	0	0	0	0	0	0	0	20	0	0	0	0	0	0	0	0	0	0	0	26	30	32	0	0	0	0	0	0	0	0	19	0	0	0
ASV_1368	27	13	14	0	0	0	0	7	0	0	0	0	19	15	18	0	0	0	0	7	7	0	0	0	7	0	0	0	0	0	0	0	0	0	14	0	18	8	4	0	0	0	0	0	12	0	0	0	8
ASV_1369	11	0	0	11	0	20	0	0	0	0	0	0	0	0	0	24	0	23	0	0	0	0	0	0	0	0	20	34	0	0	0	0	0	0	0	0	17	0	0	0	24	7	0	0	0	0	0	0	0
ASV_1370	0	0	0	13	22	0	0	0	0	14	13	0	0	0	0	0	19	0	0	0	0	0	0	0	0	0	0	40	0	0	0	0	0	0	15	17	0	0	0	0	30	0	0	0	0	0	0	0	0
ASV_1371	0	0	0	0	0	0	0	0	0	0	29	0	0	0	0	0	0	0	0	0	0	0	0	0	0	0	0	0	0	0	0	0	0	0	54	31	0	0	0	0	0	0	0	0	29	31	0	0	0
ASV_1372	18	35	30	0	0	0	0	18	0	0	0	0	0	0	0	0	0	0	0	0	0	0	0	0	0	0	0	0	0	0	0	0	21	0	31	0	22	0	0	0	0	0	0	34	0	0	0	0	0
ASV_1373	0	0	0	6	0	8	0	0	0	3	9	0	0	0	0	0	0	18	0	0	0	9	11	0	0	6	20	33	12	0	0	0	0	0	16	3	0	0	0	16	0	0	0	0	0	0	0	0	0
ASV_1374	0	0	0	0	0	0	19	23	19	0	0	0	0	0	0	11	0	0	14	0	0	0	0	0	0	0	0	21	0	0	0	0	26	0	25	14	0	0	0	0	0	0	12	0	25	0	0	0	0
ASV_1375	54	39	30	0	0	0	0	0	0	0	0	0	0	21	17	0	0	0	0	0	0	0	7	0	0	0	0	0	0	0	0	0	0	0	0	0	40	0	0	0	0	0	0	0	0	0	0	0	0
ASV_1376	8	0	0	0	8	0	12	17	10	0	0	0	0	0	0	0	0	0	7	14	9	0	0	0	0	0	0	0	0	0	17	0	17	0	0	0	8	0	0	0	0	0	11	25	19	0	0	0	0
ASV_1377	0	0	0	0	0	0	0	0	0	10	0	0	0	0	0	0	0	0	0	0	17	8	0	0	0	0	0	0	11	0	0	0	54	0	0	0	0	0	0	0	0	14	32	0	62	0	0	0	0
ASV_1378	0	0	0	0	0	11	0	0	0	5	6	0	0	0	0	0	11	0	0	0	0	11	0	0	0	14	8	18	8	10	0	0	0	17	1	17	5	0	0	0	0	0	0	0	0	13	12	4	0
ASV_1379	49	51	29	14	0	0	0	0	0	0	0	0	0	0	0	0	22	0	0	0	0	0	0	0	0	0	0	0	0	0	0	0	0	0	0	0	22	0	0	0	19	0	0	0	0	0	0	0	0
ASV_1380	30	24	17	0	0	0	0	0	0	0	0	0	17	0	7	0	0	0	0	0	0	0	0	0	11	17	0	0	0	14	0	0	0	0	31	20	0	0	0	0	0	0	0	0	0	0	0	0	0
ASV_1381	16	0	0	0	10	0	0	14	0	19	12	0	0	0	0	0	0	0	0	0	0	0	8	0	6	0	0	0	0	0	0	0	26	0	14	18	15	0	0	0	0	0	0	0	0	18	16	0	14
ASV_1382	0	0	0	20	23	0	0	0	0	0	0	0	0	0	0	22	0	17	0	0	0	0	0	0	0	0	14	37	0	0	0	0	0	0	0	0	0	0	0	19	23	0	0	0	0	0	14	0	0
ASV_1383	0	0	0	0	0	0	36	0	0	0	0	0	0	0	0	0	0	0	0	0	28	0	0	0	0	0	0	0	0	0	0	0	33	0	0	0	0	0	0	0	26	0	0	0	48	0	0	0	0
ASV_1384	51	53	27	0	0	0	0	0	0	0	0	0	22	0	19	0	0	0	0	0	0	0	0	0	0	0	0	0	0	0	0	0	0	0	0	0	33	0	0	0	0	0	0	0	0	0	0	0	0
ASV_1385	40	22	38	0	0	0	0	0	0	0	0	0	16	12	9	0	0	0	0	0	0	0	0	0	0	0	0	0	0	0	0	0	0	0	0	0	40	0	7	0	0	0	21	0	0	0	0	0	0
ASV_1386	0	0	0	0	0	0	38	40	29	0	0	0	0	0	0	0	0	0	0	0	0	0	0	0	0	0	0	0	0	0	0	0	30	0	0	0	0	0	0	0	0	0	19	0	49	0	0	0	0
ASV_1387	51	28	19	0	0	0	0	0	0	0	0	0	0	12	19	0	0	0	0	0	0	0	0	0	0	0	0	0	0	0	0	0	0	0	0	0	24	25	13	0	0	0	0	0	0	0	0	0	0
ASV_1388	9	11	10	0	0	0	15	11	0	0	0	0	0	0	0	0	0	0	0	0	0	0	10	0	0	0	0	0	0	0	14	0	21	0	17	11	9	0	0	0	0	0	11	0	27	0	0	0	10
ASV_1389	5	1	2	0	0	0	2	1	1	8	0	0	2	2	0	0	0	0	1	1	3	24	0	0	0	1	8	1	0	0	1	0	1	0	1	2	2	0	0	0	0	0	2	9	0	0	0	0	0
ASV_1390	4	0	0	0	0	0	4	4	0	24	0	0	0	0	0	24	23	0	0	0	8	9	0	0	0	0	0	4	15	0	0	0	2	8	8	10	1	0	0	0	0	19	0	0	2	12	0	0	0
ASV_1391	31	30	21	0	0	0	0	0	0	0	0	0	20	0	23	0	20	0	0	0	0	0	0	0	0	0	0	0	13	0	0	0	0	0	0	0	33	0	12	0	0	0	0	0	0	0	0	0	0
ASV_1392	21	12	10	0	20	0	0	0	0	0	0	0	9	15	0	16	0	0	0	0	0	0	0	0	0	0	0	19	0	0	0	0	0	0	0	0	29	11	0	14	13	14	0	0	0	0	0	0	0
ASV_1393	0	0	0	25	24	0	0	0	10	0	0	0	0	0	0	11	25	10	0	0	0	13	0	0	0	11	0	24	0	0	0	0	0	0	13	0	0	0	0	0	0	0	0	13	0	0	0	0	0
ASV_1394	0	0	0	0	0	0	0	0	0	0	15	8	0	0	0	0	0	0	0	0	0	12	0	0	0	25	0	0	0	15	0	0	0	21	23	19	0	0	0	0	0	0	0	0	0	14	17	21	0
ASV_1395	0	0	19	0	12	0	0	12	0	0	0	0	0	0	0	15	16	13	11	0	0	0	0	0	0	0	0	20	0	0	10	0	0	0	14	11	13	6	0	0	0	6	17	0	0	0	7	0	0
ASV_1396	0	0	0	0	37	0	0	0	0	0	0	0	0	0	0	0	0	0	0	0	0	0	0	0	0	0	0	56	0	0	0	0	52	0	0	0	0	0	0	0	28	0	0	0	29	0	0	0	0
ASV_1397	10	0	0	0	11	0	12	10	14	12	12	0	0	0	0	0	5	0	4	0	9	0	0	0	0	0	0	13	0	0	0	4	20	9	14	0	6	8	0	0	0	0	8	0	12	0	0	0	0
ASV_1398	9	4	6	16	9	0	0	0	0	0	0	0	0	0	10	9	9	8	0	0	0	0	0	0	0	0	10	21	0	0	0	0	21	0	0	0	10	0	12	12	21	0	0	0	2	0	0	0	12
ASV_1399	6	8	11	0	8	0	8	0	6	0	0	0	9	0	0	0	9	0	0	0	0	0	6	0	12	0	0	14	0	0	0	5	12	0	0	0	17	16	0	0	10	9	9	0	15	0	0	0	0
ASV_1400	4	2	3	1	6	0	5	6	2	2	1	0	2	0	0	1	4	3	3	4	3	0	3	0	2	0	3	6	4	4	8	2	16	3	8	3	4	5	0	2	0	0	11	7	17	0	2	0	1
ASV_1401	0	15	10	9	9	0	6	6	0	0	0	0	5	0	0	10	0	0	0	5	8	6	0	0	0	8	0	0	0	0	0	0	11	6	10	6	10	0	0	0	12	0	8	0	20	7	0	0	5
ASV_1402	31	22	17	0	14	0	0	0	0	7	0	0	14	10	0	0	0	0	0	0	0	0	0	0	0	0	0	17	0	0	0	0	19	0	0	24	14	0	0	0	0	0	0	0	0	0	0	0	11
ASV_1403	21	22	0	6	5	0	0	0	0	0	0	0	8	0	9	0	0	0	0	10	0	0	0	0	0	0	0	17	0	0	0	0	12	0	12	0	15	0	4	0	9	0	6	0	15	6	7	0	7
ASV_1404	8	9	7	0	0	0	19	14	0	0	0	0	3	0	12	0	0	0	0	0	0	0	0	0	23	0	0	0	0	0	0	0	16	0	0	0	6	0	0	0	0	0	29	0	32	0	0	22	0
ASV_1405	0	0	0	0	0	0	0	0	0	0	0	0	0	0	0	20	0	24	0	0	11	0	0	0	0	0	0	17	0	0	11	0	19	0	0	0	0	0	0	0	0	0	24	0	29	0	0	0	0
ASV_1406	24	19	14	4	6	0	0	3	0	0	0	4	14	0	0	0	8	0	3	0	0	9	0	0	0	8	8	17	8	0	0	0	3	0	19	0	11	0	0	0	8	0	3	0	6	0	0	0	0
ASV_1407	31	40	19	0	0	0	0	0	0	0	0	0	9	22	0	0	0	0	0	0	0	0	0	0	11	0	0	0	0	0	0	0	11	0	0	0	0	12	0	0	0	0	0	0	28	0	0	0	15
ASV_1408	17	18	11	0	0	0	0	0	0	0	0	0	0	0	0	11	0	0	0	8	0	0	0	0	0	14	0	23	0	0	0	0	9	0	12	11	32	0	0	0	0	0	8	0	24	0	0	0	0
ASV_1409	0	0	0	0	0	10	0	0	0	19	13	15	0	0	0	13	0	12	0	0	0	14	0	0	0	21	5	0	0	0	0	0	0	14	29	9	0	0	0	0	0	0	0	0	0	12	0	0	0
ASV_1410	0	0	0	0	0	0	29	0	0	0	0	0	0	0	0	0	0	0	0	0	0	0	0	0	0	0	0	0	0	0	0	0	35	0	0	0	0	0	0	0	0	0	32	0	75	0	0	0	0
ASV_1411	0	0	0	0	0	0	0	23	0	12	0	0	0	0	0	0	0	0	9	0	19	0	0	0	0	0	0	0	0	0	0	13	45	0	10	0	0	0	0	0	0	0	27	0	40	0	0	0	0
ASV_1412	3	5	0	13	0	0	0	0	0	0	0	0	0	0	13	18	15	0	0	0	0	0	0	10	3	0	0	0	0	0	0	0	17	30	0	0	6	10	0	0	21	0	0	0	0	0	0	0	26
ASV_1413	0	46	30	0	0	0	0	0	0	11	5	0	0	0	0	0	0	0	0	0	0	13	0	0	0	14	0	0	0	8	0	0	0	0	5	11	31	0	0	0	0	0	0	0	0	9	8	6	0
ASV_1414	0	8	0	0	0	0	0	20	19	12	0	0	0	5	0	0	20	15	0	0	0	0	0	0	0	0	0	16	0	0	0	0	0	9	0	0	17	0	0	0	0	0	14	0	35	0	0	0	0
ASV_1415	0	0	0	0	0	0	28	0	20	15	0	0	0	0	17	31	0	0	0	0	0	0	0	0	0	0	0	0	0	0	0	0	42	0	0	0	12	0	0	0	0	0	19	0	0	0	0	0	0
ASV_1416	0	0	0	0	0	0	27	18	0	0	0	0	0	0	0	0	0	0	13	0	0	0	0	0	0	0	0	0	0	0	20	0	49	0	0	0	0	0	0	0	0	0	28	0	42	0	0	0	0
ASV_1417	0	0	0	0	0	0	24	21	23	0	0	0	5	0	0	0	0	3	9	0	14	0	0	0	0	0	0	0	0	0	6	4	34	0	0	0	0	0	0	0	0	0	11	4	39	0	0	0	0
ASV_1418	0	0	0	0	0	0	19	22	20	0	0	0	0	0	0	0	0	0	20	30	1	0	0	0	0	0	0	0	0	0	24	12	2	0	0	0	0	0	0	0	0	0	0	15	0	0	0	0	0
ASV_1419	1	10	3	0	0	0	17	25	0	0	0	0	13	0	0	0	0	0	0	0	11	0	0	0	0	20	0	8	0	7	15	0	22	0	2	7	3	0	0	0	0	0	8	0	24	0	0	0	0
ASV_1420	0	0	0	12	18	0	17	10	11	8	0	0	0	0	0	18	10	16	0	6	21	0	0	0	0	0	0	13	0	0	0	0	11	0	0	0	0	0	0	0	0	13	0	0	12	0	0	0	0
ASV_1421	40	35	24	0	0	0	0	0	0	0	0	0	24	15	0	0	0	0	0	0	0	0	0	0	0	0	0	0	0	0	0	0	0	0	7	0	28	0	0	0	0	0	0	0	0	0	0	0	14
ASV_1422	0	0	0	0	19	0	0	0	20	28	0	0	0	0	0	0	0	0	0	0	0	0	0	0	0	0	0	39	0	0	0	0	0	0	37	0	0	0	0	0	0	0	0	0	34	18	0	0	0
ASV_1423	28	25	0	0	0	0	0	0	8	0	0	0	0	0	0	0	0	0	0	0	0	0	0	0	8	0	8	13	0	0	11	0	23	0	0	0	28	0	0	0	0	0	12	0	21	0	0	0	0
ASV_1424	0	0	0	0	0	0	0	12	8	18	9	6	0	0	0	0	0	0	0	7	11	15	0	0	0	13	0	0	0	8	0	0	8	5	15	12	0	0	0	0	0	0	5	0	15	0	13	6	0
ASV_1425	34	0	0	11	3	0	22	18	12	0	0	0	0	0	0	2	0	6	10	7	4	0	0	0	0	0	9	12	3	0	9	0	4	0	0	0	0	0	0	7	3	0	0	0	0	0	0	0	0
ASV_1426	32	0	26	0	9	0	0	0	0	0	0	0	0	0	22	0	0	0	0	0	0	0	0	0	0	0	0	12	11	0	0	0	0	0	17	13	37	0	0	0	0	0	0	0	0	0	0	0	14
ASV_1427	28	20	12	14	22	0	0	0	0	0	0	0	0	0	0	0	0	0	0	0	0	0	0	0	0	21	0	29	0	0	0	0	0	0	29	0	18	0	0	0	0	0	0	0	0	0	0	0	0
ASV_1428	15	0	0	0	23	0	0	0	0	0	0	0	0	0	0	23	19	0	0	0	0	0	0	0	0	0	0	40	35	0	0	0	0	0	0	0	0	0	0	0	0	19	0	0	0	0	0	0	0
ASV_1429	0	11	0	6	14	8	0	0	0	0	0	12	0	0	0	31	18	16	0	0	0	1	0	0	0	0	0	13	12	0	0	0	0	0	0	2	0	0	0	15	0	14	0	0	0	0	0	0	0
ASV_1430	0	0	0	0	28	0	28	0	27	0	0	0	0	0	0	19	0	0	0	15	0	0	0	0	0	0	0	0	0	0	0	0	23	0	0	0	0	0	0	0	0	0	25	0	28	0	0	0	0
ASV_1431	0	0	0	0	0	0	26	31	29	0	0	0	0	0	0	0	0	0	0	0	0	0	0	0	0	0	0	0	0	0	0	0	32	0	0	0	0	0	0	0	0	0	33	0	42	0	0	0	0
ASV_1432	0	0	0	0	0	0	0	0	0	0	0	0	0	0	0	0	0	0	18	16	0	0	0	0	0	0	0	0	0	0	32	0	33	0	0	0	0	0	0	0	0	0	44	0	50	0	0	0	0
ASV_1433	53	45	35	0	0	0	0	0	0	0	0	0	23	0	0	0	0	0	0	0	0	0	0	8	0	0	0	0	0	0	0	0	0	0	0	0	28	0	0	0	0	0	0	0	0	0	0	0	0
ASV_1434	13	21	20	0	0	0	0	0	0	0	0	0	15	0	0	14	9	0	0	0	0	0	0	0	0	0	0	21	0	0	0	0	17	0	0	0	16	0	0	0	0	0	0	0	0	0	0	0	30
ASV_1435	0	38	0	0	0	0	0	0	0	0	0	0	0	0	0	35	0	0	0	0	0	0	0	0	0	0	0	44	0	0	0	0	32	0	0	0	43	0	0	0	0	0	0	0	0	0	0	0	0
ASV_1436	0	0	0	0	39	0	0	0	0	0	0	0	0	0	0	0	0	0	0	0	0	0	0	0	0	0	32	62	29	0	0	0	0	0	0	0	0	0	0	0	0	0	0	0	0	0	0	0	0
ASV_1437	0	0	0	0	0	24	12	29	0	0	0	0	0	0	0	0	0	0	13	23	12	0	0	0	0	0	0	0	0	0	0	0	27	0	0	0	0	0	0	0	0	0	14	0	38	0	0	0	0
ASV_1438	0	0	0	0	0	0	0	0	0	0	0	0	0	0	0	0	0	0	0	0	0	24	0	0	0	0	0	0	0	0	0	0	14	20	55	39	0	0	0	0	0	0	0	0	0	24	0	0	0
ASV_1439	18	37	18	20	0	0	11	13	0	0	0	0	0	0	0	9	0	0	0	0	0	0	0	0	0	0	0	0	6	0	0	0	9	0	0	0	12	0	0	0	0	0	0	0	23	0	0	0	0
ASV_1440	3	4	0	0	0	0	5	5	11	0	0	0	0	2	9	0	0	0	20	17	14	0	0	7	1	0	0	0	0	0	15	0	1	0	0	0	4	5	10	0	0	0	4	0	6	0	0	0	2
ASV_1441	0	0	0	0	10	0	0	0	0	0	19	24	0	0	0	3	0	0	0	0	0	9	0	0	0	0	0	16	0	0	0	0	0	0	19	0	0	0	0	0	12	0	0	0	8	0	0	0	0
ASV_1442	0	0	0	0	0	0	18	0	0	0	0	0	0	0	0	0	0	0	0	0	0	0	0	0	0	0	0	19	0	0	0	0	45	0	34	23	0	0	0	0	0	0	23	0	29	0	0	0	0
ASV_1443	16	0	0	0	0	0	0	0	0	0	0	0	0	0	0	16	9	11	0	0	15	9	0	0	0	0	0	12	0	0	0	0	25	0	20	0	13	0	0	0	0	0	0	0	35	0	0	0	0
ASV_1444	12	0	0	0	0	0	0	0	0	0	0	0	0	0	0	18	17	13	0	0	0	0	0	0	0	0	0	24	0	0	0	0	0	0	10	0	8	0	0	0	0	12	0	0	0	0	0	0	4
ASV_1445	51	25	24	0	0	0	0	0	0	0	0	0	9	16	10	0	0	0	0	0	0	0	0	0	0	0	0	0	0	0	0	0	10	0	0	0	13	0	15	0	0	0	0	0	16	0	0	0	0
ASV_1446	28	38	26	0	0	0	0	0	0	0	0	0	14	13	12	0	0	0	0	0	0	0	0	0	0	0	0	0	0	0	0	0	0	0	0	0	26	13	12	0	0	0	0	0	0	0	0	0	7
ASV_1447	12	0	0	0	0	0	0	11	0	0	0	0	0	0	0	0	0	0	6	0	19	0	0	0	0	0	0	0	0	0	28	19	31	0	0	0	14	0	0	0	0	0	13	0	23	0	0	0	0
ASV_1448	0	19	0	0	0	0	13	0	0	0	0	0	0	0	23	0	0	0	0	0	13	0	0	0	0	0	0	0	0	0	0	0	18	0	20	16	0	0	0	0	0	0	22	0	13	0	0	0	22
ASV_1449	0	0	6	0	0	0	0	0	0	0	0	0	0	0	0	0	0	0	5	0	0	0	0	0	0	34	4	0	0	25	0	0	0	0	43	43	0	0	0	0	0	0	0	0	0	12	17	0	0
ASV_1450	0	0	0	23	30	0	0	0	0	0	0	0	0	0	0	31	0	18	0	0	0	0	0	0	0	0	17	28	0	0	0	0	0	0	0	0	0	0	0	0	28	14	0	0	0	0	0	0	0
ASV_1451	0	0	0	0	0	0	0	0	0	0	15	0	0	0	0	0	0	0	0	0	0	0	0	19	22	0	0	0	0	0	0	0	0	27	41	0	20	23	0	0	0	0	0	0	0	0	0	0	0
ASV_1452	53	54	22	0	0	0	0	0	0	0	0	0	0	0	0	0	0	0	0	0	0	0	0	0	0	0	0	0	0	0	0	0	0	0	0	0	0	25	30	0	0	0	0	0	0	0	0	0	0
ASV_1453	41	47	0	0	20	0	0	0	0	0	0	0	0	16	0	0	0	0	0	0	0	0	0	0	0	0	0	26	0	0	0	0	17	0	0	0	21	0	0	0	0	0	0	0	0	0	0	0	0
ASV_1454	0	0	0	15	17	0	0	0	0	0	0	0	0	0	0	23	20	13	0	0	0	0	0	0	0	0	10	24	12	0	0	0	0	0	0	0	0	0	0	17	15	22	0	0	0	0	0	0	0
ASV_1455	0	0	0	0	0	0	22	0	26	0	0	0	0	0	0	0	0	0	0	0	0	0	0	0	0	0	0	0	0	0	0	0	36	0	0	0	0	0	0	0	0	0	35	17	40	0	0	0	0
ASV_1456	0	0	0	0	0	0	12	0	24	0	0	0	0	0	0	0	0	0	0	0	18	0	0	0	0	0	0	0	0	0	0	19	35	0	0	0	0	0	0	0	0	0	23	0	30	0	0	0	0
ASV_1457	0	0	0	0	0	0	0	0	0	0	0	0	0	0	0	0	0	0	0	38	0	0	0	0	0	0	0	0	0	0	0	0	23	0	32	40	0	0	0	0	0	0	0	0	37	0	0	0	0
ASV_1458	55	54	36	0	0	0	0	0	0	0	0	0	0	0	0	0	0	0	0	0	0	0	0	0	0	0	0	0	0	0	0	0	0	0	0	0	42	0	0	0	0	0	0	0	0	0	0	0	0
ASV_1459	55	38	16	0	0	0	7	0	6	0	0	0	0	0	0	0	0	0	0	3	9	0	0	0	0	0	0	0	0	0	0	0	4	0	0	0	23	0	0	0	0	0	3	2	13	0	0	0	0
ASV_1460	42	43	26	0	0	0	0	0	0	0	0	0	0	27	0	0	0	0	0	0	0	0	0	0	0	0	0	0	0	0	0	0	0	0	0	0	26	23	0	0	0	0	0	0	0	0	0	0	0
ASV_1461	16	0	0	0	28	0	0	0	0	0	0	0	0	0	0	19	25	0	0	0	0	0	0	0	0	0	0	31	0	0	0	0	0	0	0	0	0	0	0	20	14	0	0	0	0	0	0	0	0
ASV_1462	10	0	0	0	0	0	6	0	0	0	0	0	11	17	0	0	0	0	0	0	5	0	12	6	0	0	0	0	0	0	8	14	16	0	0	0	17	14	0	0	0	0	15	8	17	0	0	0	0
ASV_1463	0	22	0	0	8	0	10	12	0	0	0	0	0	0	0	0	0	0	0	0	0	0	0	0	0	0	0	15	0	0	0	0	23	0	16	0	22	0	0	0	0	0	22	0	37	0	0	0	0
ASV_1464	0	0	0	0	25	0	11	12	0	0	0	0	0	0	0	33	0	19	0	0	0	0	0	0	0	0	0	26	0	0	11	0	7	0	0	0	0	0	0	0	0	19	11	0	13	0	0	0	0
ASV_1465	0	0	0	0	0	0	34	36	34	0	0	0	0	0	0	0	0	0	0	0	21	0	0	0	0	0	0	0	0	0	0	0	0	0	0	0	0	0	0	0	0	0	21	0	41	0	0	0	0
ASV_1466	0	0	0	0	0	0	0	0	0	0	0	0	0	0	0	0	0	0	0	0	0	0	0	0	0	33	0	0	0	0	0	0	0	19	52	41	0	0	0	0	0	0	0	0	0	0	22	20	0
ASV_1467	51	38	29	0	0	0	0	0	0	0	14	0	24	0	0	0	0	0	0	0	0	0	0	0	0	0	0	0	0	0	0	0	0	0	0	0	30	0	0	0	0	0	0	0	0	0	0	0	0
ASV_1468	42	0	37	0	0	0	0	0	0	0	0	0	0	0	0	23	0	0	0	0	0	0	0	0	0	0	0	0	0	0	0	0	0	0	0	0	30	0	0	0	0	0	0	0	38	0	0	0	16
ASV_1469	24	12	11	0	18	0	0	0	0	0	0	0	0	0	0	16	0	0	0	0	0	0	0	0	0	0	10	25	0	0	0	0	0	0	0	0	28	0	0	0	11	0	0	0	0	0	0	0	0
ASV_1470	13	0	24	0	0	0	0	0	0	0	0	0	0	25	10	0	0	0	0	0	0	0	0	0	34	0	0	0	0	0	0	0	0	0	0	0	22	30	15	0	0	0	0	0	0	0	0	0	13
ASV_1471	0	29	17	0	14	0	10	0	0	0	0	0	0	0	0	0	12	0	0	0	15	0	0	0	0	0	0	16	0	0	0	0	14	0	0	0	19	0	0	0	0	0	12	0	28	0	0	0	0
ASV_1472	0	0	0	0	0	0	15	0	0	0	0	0	0	0	0	0	0	0	18	0	0	0	0	0	0	0	0	0	0	0	0	0	53	0	0	0	0	0	0	0	0	0	0	0	71	0	0	0	0
ASV_1473	0	0	0	0	0	0	0	0	0	0	0	0	0	0	0	0	0	0	0	0	0	0	0	0	0	0	0	46	0	0	0	0	0	0	59	0	0	0	0	0	0	0	0	0	53	0	0	0	0
ASV_1474	9	13	0	0	0	0	0	0	0	12	9	20	0	0	0	0	0	0	0	0	0	11	0	0	0	22	0	0	8	13	0	0	0	12	24	17	0	0	0	0	0	0	0	0	0	0	0	0	0
ASV_1475	0	0	0	0	0	0	26	23	16	0	0	0	0	0	0	0	0	0	0	0	0	0	0	0	0	0	0	0	0	0	0	0	31	0	0	0	0	0	0	0	0	0	40	0	49	0	0	0	0
ASV_1476	79	55	50	0	0	0	0	0	0	0	0	0	0	0	0	0	0	0	0	0	0	0	0	0	0	0	0	0	0	0	0	0	0	0	0	0	0	0	0	0	0	0	0	0	0	0	0	0	0
ASV_1477	33	0	27	0	0	0	0	0	0	0	0	0	0	0	13	0	0	0	0	0	0	10	0	0	0	0	0	12	0	0	0	0	0	0	24	0	29	0	0	0	0	0	0	0	0	0	12	0	14
ASV_1478	27	15	17	0	0	0	0	0	0	0	0	0	0	0	0	0	0	0	0	0	14	0	0	0	0	0	0	0	0	0	0	0	34	0	0	0	14	9	0	0	0	0	12	0	26	0	0	0	16
ASV_1479	0	0	0	10	22	0	0	23	12	0	0	0	0	0	0	11	13	0	0	0	0	0	0	0	0	0	0	16	0	0	0	0	12	0	19	18	9	0	6	0	0	0	0	0	13	0	0	0	0
ASV_1480	0	0	0	0	0	0	13	14	11	0	0	0	0	0	0	0	0	0	16	8	15	0	0	0	0	0	0	0	0	0	7	0	41	0	0	0	0	0	0	0	0	0	17	0	34	0	0	0	0
ASV_1481	0	0	0	0	0	0	8	13	9	0	0	0	0	0	0	0	0	0	14	0	13	0	0	0	0	0	0	0	0	0	0	0	38	0	25	0	0	0	0	0	0	0	13	8	36	0	0	0	0
ASV_1482	0	0	0	0	0	0	0	0	0	2	1	13	0	0	0	15	0	7	0	0	0	0	0	0	0	6	0	7	0	0	9	0	1	24	5	1	0	0	0	0	0	0	0	16	1	1	23	16	0
ASV_1483	0	0	0	0	0	0	0	0	0	0	0	0	0	0	0	0	0	0	51	43	54	0	0	0	0	0	0	0	0	0	0	0	0	0	0	0	0	0	0	0	0	0	0	0	0	0	0	0	0
ASV_1484	0	0	0	0	0	0	14	0	18	0	0	0	0	0	0	0	0	0	0	0	26	18	0	0	0	0	0	0	0	0	0	0	21	0	39	0	0	0	0	0	0	0	0	0	32	0	0	0	0
ASV_1485	0	0	0	0	0	0	0	0	0	0	0	0	0	0	0	0	50	0	0	0	0	0	0	0	0	0	55	78	0	0	0	0	0	0	0	0	0	0	0	0	0	0	0	0	0	0	0	0	0
ASV_1486	4	9	6	7	8	0	0	5	4	3	5	1	9	4	3	0	0	0	0	0	0	6	6	2	0	6	3	0	11	7	0	0	8	0	0	0	3	3	6	3	4	2	0	0	0	10	6	0	9
ASV_1487	0	7	0	4	8	3	16	8	20	0	0	0	0	0	0	4	0	0	7	7	20	0	0	0	0	0	0	0	0	0	4	0	22	0	0	0	0	0	0	0	5	5	16	0	26	0	0	0	0
ASV_1488	0	0	0	0	11	0	20	0	10	0	0	0	0	0	0	0	0	0	8	12	26	0	0	0	0	0	0	0	11	0	9	0	36	0	0	0	0	0	0	0	0	0	0	0	39	0	0	0	0
ASV_1489	20	19	23	0	0	0	0	0	0	0	0	0	0	20	0	0	0	0	0	0	12	0	0	0	0	0	0	0	0	0	0	17	27	0	0	0	22	0	0	0	0	0	0	0	21	0	0	0	0
ASV_1490	18	0	17	0	19	0	0	0	0	25	0	0	0	0	0	13	0	0	0	0	0	0	0	0	0	0	0	18	0	0	0	0	0	0	26	0	21	0	0	0	0	0	0	0	24	0	0	0	0
ASV_1491	4	4	2	0	0	0	0	0	0	5	15	0	1	0	1	1	0	0	0	0	1	0	0	15	15	1	2	0	0	23	1	0	1	0	0	0	5	22	0	0	0	5	1	0	0	0	0	0	1
ASV_1492	0	0	0	0	0	0	0	0	0	14	12	5	0	0	0	5	0	0	0	0	0	17	0	0	0	14	0	7	0	0	0	0	0	8	27	18	0	0	0	0	0	0	0	0	0	17	6	6	0
ASV_1493	0	0	0	0	0	0	0	0	0	0	0	23	0	0	0	0	0	0	0	0	0	0	0	0	0	0	0	0	0	0	53	0	40	0	0	0	0	0	0	0	0	0	0	0	65	0	0	0	0
ASV_1494	49	47	31	0	0	0	0	0	0	0	0	0	0	0	0	0	0	0	0	0	0	0	0	0	0	0	0	0	0	0	0	0	0	0	0	0	36	0	0	0	0	0	0	0	0	0	0	0	0
ASV_1495	37	21	11	0	20	0	0	0	0	0	14	6	18	13	0	0	0	0	0	0	0	0	0	0	0	0	0	0	0	0	0	0	0	0	0	0	16	0	0	0	0	0	12	0	0	0	12	0	0
ASV_1496	32	28	0	0	0	0	0	0	0	0	0	0	0	0	0	0	0	0	0	0	0	0	0	0	0	0	0	0	0	0	0	0	23	0	0	0	0	0	31	0	0	0	0	0	23	0	0	0	26
ASV_1497	20	18	17	0	9	4	0	0	0	5	5	4	0	6	3	0	5	5	0	0	3	5	0	0	0	6	0	8	0	0	0	0	0	4	13	0	7	3	0	4	5	0	6	0	0	3	3	0	0
ASV_1498	7	7	12	14	11	0	0	10	0	0	0	0	0	0	0	11	10	11	0	0	0	0	0	0	0	0	10	21	8	0	0	0	10	0	0	0	16	0	0	0	0	7	0	0	15	0	0	0	0
ASV_1499	0	0	0	0	0	0	16	23	15	0	0	0	0	0	0	0	0	0	0	14	0	0	0	0	0	0	0	0	0	0	12	0	36	0	0	0	0	0	0	0	0	0	21	0	35	0	0	0	0
ASV_1500	0	0	0	0	0	0	10	13	8	0	10	0	0	0	0	0	0	0	16	13	10	0	0	0	0	12	0	0	0	0	0	0	11	0	24	17	0	0	0	0	0	0	8	0	27	0	0	0	0
ASV_1501	0	0	0	0	0	0	0	0	0	0	34	0	0	0	0	0	0	0	0	24	26	0	0	0	0	0	31	0	0	0	0	0	0	0	20	18	0	0	0	0	0	0	0	26	0	0	0	0	0
ASV_1502	0	0	0	0	0	0	0	0	0	0	5	0	0	0	0	0	10	0	0	0	0	10	0	0	0	13	0	17	14	0	0	0	34	11	16	21	0	0	0	0	0	0	0	0	13	15	0	0	0
ASV_1503	12	0	12	3	0	7	24	0	0	0	0	0	0	6	5	0	0	0	0	0	8	0	0	0	13	0	0	0	0	0	0	0	10	0	10	0	12	11	7	10	0	0	0	0	0	9	0	5	8
ASV_1504	0	0	0	0	35	11	12	17	17	0	0	0	0	0	0	24	0	10	0	0	12	0	0	0	0	0	8	0	0	0	0	0	0	0	0	0	0	0	0	0	0	0	0	0	32	0	0	0	0
ASV_1505	0	0	0	0	25	0	0	0	0	0	0	0	0	0	0	20	10	24	0	0	0	0	0	0	0	0	0	28	16	0	0	0	0	0	0	0	0	0	0	0	28	11	0	0	0	0	0	0	0
ASV_1506	22	20	15	0	10	0	0	0	5	5	0	0	0	0	4	6	0	5	0	5	0	6	0	0	5	7	0	4	0	0	0	0	12	0	8	0	6	2	0	0	0	0	0	0	18	0	0	0	3
ASV_1507	14	0	0	0	11	12	0	0	14	0	0	0	0	0	0	11	0	14	0	0	0	0	0	8	0	0	8	6	14	0	0	0	0	16	5	0	0	0	0	0	10	0	0	0	0	0	0	0	14
ASV_1508	0	0	0	24	0	0	0	0	0	0	0	0	0	0	0	32	0	0	0	0	0	0	0	0	0	0	0	21	0	0	0	0	0	0	0	0	0	0	0	33	0	39	0	0	0	0	0	0	0
ASV_1509	0	0	0	0	0	0	44	14	20	0	0	0	0	0	0	0	0	0	0	0	15	0	0	0	0	0	0	0	0	0	0	0	35	0	0	0	0	0	0	0	0	0	18	0	26	0	0	0	0
ASV_1510	0	0	0	0	0	0	16	14	22	0	0	0	0	0	0	0	0	0	0	0	0	14	0	0	0	0	0	0	0	0	19	12	24	0	9	0	0	0	0	0	0	0	17	0	30	0	0	0	0
ASV_1511	21	19	0	0	0	0	0	23	0	13	0	0	0	0	0	0	0	0	11	0	0	0	0	0	0	8	0	12	0	0	0	0	0	0	11	0	16	0	0	0	0	0	0	0	35	7	0	0	0
ASV_1512	0	0	0	0	0	0	37	36	0	0	0	0	0	0	0	0	36	0	0	0	0	0	0	0	0	0	0	0	0	0	0	0	0	0	26	0	0	0	0	0	0	0	0	0	41	0	0	0	0
ASV_1513	42	24	19	0	0	0	0	0	0	0	0	0	0	13	0	0	0	0	0	0	0	0	0	0	0	0	0	0	0	0	0	0	0	0	0	0	22	0	0	0	0	35	0	0	20	0	0	0	0
ASV_1514	32	0	19	0	0	0	0	0	0	0	0	0	9	0	0	0	0	9	0	0	0	0	0	0	0	0	0	0	0	0	0	0	19	0	21	0	0	12	0	0	15	0	0	0	24	0	0	0	0
ASV_1515	4	3	4	0	0	0	9	17	16	0	0	0	3	0	0	0	0	0	0	0	0	0	0	0	0	0	0	29	0	0	0	0	38	0	0	0	4	0	0	0	0	0	20	0	28	0	0	0	0
ASV_1516	0	0	0	0	7	0	0	0	0	10	0	0	0	0	0	0	0	0	0	0	0	0	0	0	0	0	0	14	5	0	0	0	0	25	49	29	0	0	0	0	0	0	0	0	0	18	0	8	0
ASV_1517	0	0	0	0	0	0	31	0	0	0	0	0	0	0	0	0	0	0	0	18	0	0	0	0	0	0	0	0	0	0	0	0	19	9	26	0	0	0	0	0	0	0	35	0	37	0	0	0	0
ASV_1518	0	0	0	0	0	0	21	34	0	0	0	0	0	0	0	0	0	0	0	0	0	0	0	0	0	33	0	0	0	0	0	0	50	0	0	0	0	0	0	0	0	0	0	0	10	0	0	0	0
ASV_1519	0	0	0	0	0	0	20	11	0	0	0	0	0	0	0	0	0	0	0	0	0	0	0	0	13	19	0	0	8	0	0	0	0	0	41	0	0	0	0	0	0	15	14	0	0	0	0	0	0
ASV_1520	49	14	43	0	0	0	0	0	0	0	0	0	0	0	17	0	0	0	0	0	0	0	0	0	0	0	0	0	0	0	0	0	0	0	0	0	31	0	0	0	0	0	0	0	0	0	0	0	20
ASV_1521	35	28	27	0	0	0	0	0	0	0	0	0	0	11	10	0	0	0	0	0	0	0	0	9	8	0	0	0	0	0	0	0	0	0	0	0	17	10	15	0	0	0	0	0	0	0	0	0	0
ASV_1522	0	15	10	0	0	0	0	0	0	0	9	0	7	0	4	0	9	0	0	6	0	9	0	0	6	0	0	0	0	0	0	0	13	9	16	7	0	9	0	0	0	0	0	0	29	0	7	3	6
ASV_1523	0	0	0	0	0	0	19	21	19	0	0	0	0	0	0	0	0	0	13	14	19	0	0	0	0	0	0	0	0	0	0	0	0	0	0	0	0	0	0	0	0	0	31	0	38	0	0	0	0
ASV_1524	0	0	0	0	0	0	0	0	0	26	0	22	0	0	0	0	0	0	0	0	0	0	0	0	0	0	0	0	0	0	0	0	0	27	0	23	0	0	0	0	0	0	0	0	0	17	34	0	0
ASV_1525	0	0	0	0	0	0	0	0	0	10	20	0	0	0	0	0	0	0	0	0	0	0	0	0	0	18	0	0	0	6	0	0	0	25	50	19	0	0	0	0	0	0	0	0	0	0	0	0	0
ASV_1526	43	38	26	0	0	0	0	0	0	0	0	0	0	16	0	0	0	15	0	0	0	0	0	0	0	0	0	0	11	0	0	0	0	0	0	0	24	0	0	0	0	0	0	0	0	0	0	0	0
ASV_1527	25	0	28	16	11	0	0	0	0	0	0	0	0	0	19	12	11	0	0	0	0	0	0	11	0	0	0	19	0	0	0	0	0	0	0	0	0	0	12	0	0	0	0	0	0	0	0	0	0
ASV_1528	17	20	20	0	0	0	0	0	0	0	14	0	11	0	0	0	0	0	0	0	0	10	0	0	0	13	0	0	0	0	0	0	0	0	0	0	19	0	15	0	0	0	0	0	0	0	0	0	0
ASV_1529	0	0	0	36	0	0	0	0	0	0	0	0	0	0	0	0	0	0	0	0	0	0	0	0	0	0	0	15	30	0	0	0	11	0	22	0	0	0	0	0	0	23	0	27	9	0	0	0	0
ASV_1530	0	0	0	0	27	0	0	0	0	0	0	0	0	0	0	23	28	19	0	0	0	0	0	0	0	0	0	25	0	0	0	0	0	0	0	0	0	0	0	0	22	20	0	0	0	0	0	0	0
ASV_1531	0	0	0	0	0	0	0	0	0	0	0	0	0	0	0	0	0	0	0	0	29	0	0	0	0	0	0	0	0	0	0	0	46	0	0	0	0	0	0	0	0	0	34	0	64	0	0	0	0
ASV_1532	0	0	0	0	0	0	0	48	0	0	0	0	0	0	0	0	0	0	0	0	0	0	0	0	0	0	0	0	0	0	0	0	54	0	0	0	0	0	0	0	0	0	0	0	70	0	0	0	0
ASV_1533	40	27	18	0	0	0	0	0	0	20	0	0	13	0	0	0	0	0	0	0	0	0	0	0	0	0	0	0	0	0	0	0	0	0	18	0	17	0	0	0	0	0	0	0	18	0	0	0	0
ASV_1534	26	22	27	0	0	0	0	12	0	0	0	0	0	0	8	0	0	0	0	0	0	0	0	0	12	0	0	0	0	0	0	0	10	0	0	0	20	9	0	0	0	0	0	0	17	0	0	0	8
ASV_1535	15	0	0	5	15	5	0	0	0	18	12	0	0	0	0	5	10	0	6	0	5	0	5	0	0	7	0	8	6	8	7	0	7	0	8	0	0	0	0	0	0	4	0	0	12	0	0	0	0
ASV_1536	7	7	6	0	0	7	0	0	0	0	12	0	8	9	1	0	0	3	0	0	0	0	0	0	8	0	7	0	5	10	0	0	0	0	0	0	8	0	0	8	0	8	0	0	29	0	0	9	2
ASV_1537	0	0	0	0	31	0	0	0	0	0	0	0	0	0	0	0	0	66	0	0	0	0	0	0	0	0	0	0	0	0	0	41	0	0	0	0	0	0	0	0	0	0	0	0	0	0	0	0	0
ASV_1538	0	0	0	0	0	0	0	17	0	0	0	0	0	0	0	32	0	0	0	0	13	0	0	0	0	0	0	0	0	0	0	0	17	29	0	0	0	0	0	15	0	0	0	7	29	0	0	0	0
ASV_1539	9	0	0	0	0	0	17	13	18	0	0	0	0	0	0	0	0	0	0	7	13	0	0	0	0	0	0	0	0	0	0	0	27	0	0	0	0	0	0	0	0	0	15	0	23	0	0	0	0
ASV_1540	3	0	1	21	3	6	4	2	1	8	9	2	0	0	0	2	4	7	2	0	4	2	0	0	0	1	9	2	0	7	0	4	11	0	0	0	4	0	0	0	9	2	12	0	7	0	0	0	0
ASV_1541	0	0	0	11	31	0	0	0	0	0	0	0	0	0	0	0	0	0	0	0	0	0	0	0	0	0	0	23	0	0	0	0	0	0	30	12	0	0	0	23	0	0	0	0	0	25	0	0	0
ASV_1542	0	0	0	0	0	0	0	16	0	0	0	0	0	0	0	0	0	0	26	0	0	0	0	0	0	0	0	0	0	0	33	19	0	0	0	0	0	0	0	0	0	0	26	12	0	0	0	0	0
ASV_1543	0	0	0	0	0	0	0	0	0	0	0	0	0	0	0	0	0	0	0	0	0	0	0	0	0	0	0	0	0	0	38	0	69	0	0	0	0	0	0	0	0	0	0	0	63	0	0	0	0
ASV_1544	38	0	33	0	0	0	0	0	0	0	0	0	12	0	0	0	0	0	0	0	0	0	0	0	26	0	0	0	0	0	0	0	0	0	0	0	18	13	0	0	0	0	0	0	0	0	0	0	14
ASV_1545	34	35	30	0	0	0	0	0	0	0	0	0	11	16	11	0	0	0	0	0	0	0	6	0	0	0	0	0	0	0	0	0	0	0	0	0	26	0	0	0	0	0	0	0	0	0	0	0	0
ASV_1546	10	14	0	0	0	0	0	0	0	0	0	0	9	6	6	0	0	7	0	9	0	0	0	0	0	0	0	0	0	0	0	0	18	0	17	9	24	0	0	0	0	0	13	0	18	0	0	0	0
ASV_1547	0	0	0	0	0	20	0	0	0	19	0	17	0	0	0	0	0	31	0	0	0	25	0	0	0	0	0	0	0	0	0	0	0	0	0	24	0	0	0	17	0	0	0	0	0	16	0	0	0
ASV_1548	0	0	0	0	0	0	7	0	0	12	16	12	0	0	0	0	0	0	0	0	0	9	0	0	0	0	0	0	0	0	0	0	10	0	22	13	0	0	0	0	0	0	15	0	29	13	0	0	0
ASV_1549	38	0	0	0	23	0	0	0	0	0	0	0	0	0	0	0	0	0	0	0	0	0	0	0	0	0	0	27	0	0	0	0	0	0	0	0	46	0	0	0	0	0	0	0	0	0	0	0	0
ASV_1550	0	0	0	3	2	4	2	3	0	0	0	0	0	0	0	2	0	5	0	25	0	0	0	0	0	0	7	2	2	0	14	17	2	0	0	0	0	0	0	2	1	2	1	22	0	0	0	0	0
ASV_1551	0	0	0	0	6	0	8	0	0	0	0	0	0	0	0	0	0	0	7	0	6	12	0	0	0	12	0	12	0	0	0	0	30	0	19	13	0	0	0	0	0	0	10	0	23	0	0	0	0
ASV_1552	0	0	0	0	0	0	26	0	13	0	0	0	0	0	0	0	0	0	0	0	0	0	0	0	0	0	0	0	0	0	22	0	48	0	0	0	0	0	0	0	0	0	0	12	47	0	0	0	0
ASV_1553	24	0	0	0	0	0	0	0	0	35	0	0	0	0	0	0	0	0	0	0	0	0	0	0	0	0	0	0	0	19	0	0	0	0	48	41	0	0	0	0	0	0	0	0	0	0	0	0	0
ASV_1554	0	24	7	0	0	0	0	0	0	0	0	0	1	33	17	0	0	0	0	0	0	0	0	0	0	0	0	0	0	0	0	0	19	0	0	0	33	0	33	0	0	0	0	0	0	0	0	0	0
ASV_1555	0	3	0	0	5	0	4	5	4	3	0	0	0	0	0	5	10	6	4	3	0	0	0	0	0	0	11	4	5	0	3	7	0	0	4	0	0	0	0	0	4	15	3	6	1	0	0	0	12
ASV_1556	0	0	0	0	0	0	16	14	0	0	0	0	0	0	0	0	0	0	0	0	25	0	0	0	0	0	0	0	0	0	10	0	25	0	0	0	0	0	0	0	0	0	21	0	42	0	0	0	0
ASV_1557	24	0	0	0	20	0	0	0	0	0	0	0	0	0	0	0	0	0	0	0	0	0	0	0	0	0	0	0	0	0	8	0	0	0	9	0	29	0	0	0	0	0	14	0	18	23	0	0	0
ASV_1558	15	23	0	12	12	0	0	0	0	0	0	0	0	0	0	14	0	0	0	0	0	0	0	0	0	0	0	25	0	0	0	0	0	0	29	23	13	0	0	0	0	0	0	0	0	0	0	0	0
ASV_1559	0	24	22	13	13	0	0	0	0	0	0	0	13	17	0	24	0	0	0	0	0	0	0	0	0	0	0	28	0	0	0	0	0	0	0	0	0	0	0	0	12	0	0	0	0	0	0	0	0
ASV_1560	0	0	0	0	28	50	0	0	0	0	0	0	0	0	0	15	0	0	0	0	0	0	0	0	0	0	0	9	0	0	0	0	0	0	29	0	0	0	0	0	19	0	0	0	16	0	0	0	0
ASV_1561	0	0	0	0	7	0	12	13	0	0	0	0	0	0	0	0	0	0	0	9	16	0	0	0	0	0	0	0	0	0	8	0	41	0	0	0	0	0	0	0	0	0	18	5	29	0	0	0	0
ASV_1562	0	0	0	0	0	0	23	26	25	0	0	0	0	0	0	0	0	0	0	0	0	0	0	0	0	0	0	16	0	0	0	0	19	0	0	0	0	0	0	0	0	0	27	0	30	0	0	0	0
ASV_1563	0	0	0	0	0	0	15	12	7	0	0	0	0	0	0	20	0	0	4	0	10	0	0	0	0	0	0	20	8	0	0	0	13	0	14	0	0	0	0	4	15	9	0	0	15	0	0	0	0
ASV_1564	0	0	0	0	0	0	10	13	13	26	17	0	0	0	0	0	0	0	0	0	0	14	0	0	0	0	0	0	0	0	0	0	7	8	25	18	0	0	0	0	0	0	0	0	0	0	0	0	0
ASV_1565	0	21	0	0	0	0	0	0	0	0	0	0	0	0	0	0	0	0	0	0	15	0	0	0	0	0	0	0	0	0	0	0	45	0	0	0	0	0	0	0	0	0	27	0	57	0	0	0	0
ASV_1566	0	0	0	0	0	0	30	20	16	0	0	0	0	0	0	0	0	0	0	0	0	0	0	0	0	0	0	0	0	0	0	0	23	0	0	0	0	0	0	0	0	0	26	0	34	0	0	0	0
ASV_1567	0	0	0	0	0	0	0	0	0	20	11	0	0	0	0	0	0	0	0	0	0	20	0	0	0	10	0	0	0	0	0	0	0	13	36	25	0	0	0	0	0	0	0	0	0	11	0	0	0
ASV_1568	46	44	27	0	0	0	0	0	0	0	0	0	0	21	0	0	0	0	0	0	0	0	0	0	0	0	0	0	0	0	0	0	0	0	0	0	26	0	0	0	0	0	0	0	0	0	0	0	0
ASV_1569	20	13	12	0	13	0	0	0	8	0	0	0	0	0	0	11	6	0	0	0	0	0	0	0	0	0	0	14	0	0	0	0	7	0	9	0	15	0	0	0	0	0	0	0	20	0	7	0	9
ASV_1570	0	0	0	21	0	0	0	0	0	0	0	0	0	0	0	25	0	0	0	0	0	0	0	0	0	0	27	50	15	0	0	0	0	0	0	0	0	0	0	0	0	26	0	0	0	0	0	0	0
ASV_1571	17	17	0	0	0	0	13	20	0	0	0	4	0	6	0	0	0	0	0	0	12	7	0	0	0	0	0	0	0	5	0	0	0	3	7	0	0	0	0	0	0	0	14	0	35	3	0	0	0
ASV_1572	0	0	0	17	24	13	0	0	0	0	0	0	0	0	0	17	0	16	0	0	0	0	0	0	0	0	0	33	9	0	0	0	0	0	0	0	0	0	0	21	0	13	0	0	0	0	0	0	0
ASV_1573	0	0	0	0	20	0	0	0	0	0	0	0	0	0	0	12	9	0	0	0	8	0	0	0	0	0	0	21	9	0	0	0	20	0	0	0	0	0	0	0	0	0	16	0	36	0	0	0	0
ASV_1574	0	0	0	0	0	0	0	0	0	22	7	11	0	0	0	0	0	0	0	0	0	22	0	0	0	24	0	0	0	10	0	0	0	11	17	8	0	0	0	0	0	0	0	0	0	9	0	0	0
ASV_1575	55	71	36	0	0	0	0	0	0	0	0	0	0	0	0	0	0	0	0	0	0	0	0	0	0	0	0	0	0	0	0	0	0	0	0	0	0	0	0	0	0	0	0	0	0	0	0	0	0
ASV_1576	42	0	0	0	0	0	27	0	0	0	0	0	0	0	0	0	0	0	0	0	0	0	0	0	0	0	0	0	0	0	0	0	42	0	0	0	0	0	0	0	0	0	0	0	51	0	0	0	0
ASV_1577	40	44	17	0	0	0	0	0	0	0	0	0	16	13	11	0	0	0	0	0	0	0	0	0	0	0	0	0	0	0	0	0	0	0	0	0	21	0	0	0	0	0	0	0	0	0	0	0	0
ASV_1578	38	0	42	0	0	0	0	0	0	0	0	0	0	0	0	0	0	0	0	0	0	0	0	0	0	0	0	0	0	0	15	0	0	0	0	0	41	26	0	0	0	0	0	0	0	0	0	0	0
ASV_1579	5	0	11	0	0	0	14	21	16	0	15	0	8	0	0	10	0	0	0	0	18	0	0	0	0	0	0	0	4	0	0	0	26	0	0	0	6	0	0	0	0	0	0	0	0	0	0	0	0
ASV_1580	0	0	8	0	0	0	15	10	14	0	0	0	0	0	0	0	0	0	0	0	14	0	0	0	0	0	0	0	0	0	8	0	25	0	0	7	0	0	0	0	0	0	12	0	31	7	0	0	0
ASV_1581	0	0	0	0	0	0	0	20	0	0	14	0	0	0	0	0	0	0	12	0	14	0	0	0	0	15	0	0	0	0	0	0	26	0	0	16	0	0	0	0	0	0	0	0	35	10	0	0	0
ASV_1582	0	0	0	0	0	0	0	0	0	0	0	10	0	0	0	0	0	0	0	0	0	0	0	0	0	0	0	0	0	16	0	0	25	0	32	0	0	0	0	0	0	0	21	13	29	0	0	0	0
ASV_1583	0	0	0	0	0	0	0	0	0	0	0	0	0	0	17	0	0	0	0	0	0	0	0	12	16	0	0	0	0	0	0	0	0	31	24	18	20	0	0	0	0	0	0	0	0	24	0	0	0
ASV_1584	0	0	0	0	0	0	0	0	0	0	0	0	0	0	0	0	0	0	0	0	0	0	0	0	0	0	0	49	0	0	0	11	23	0	0	0	0	0	0	0	0	0	46	0	33	0	0	0	0
ASV_1585	0	0	0	0	0	0	0	0	0	0	0	0	0	0	0	0	0	0	0	0	0	0	0	0	0	0	0	43	0	0	0	0	36	0	7	0	0	0	0	0	0	0	28	0	48	0	0	0	0
ASV_1586	0	0	0	0	0	0	0	0	0	0	0	0	0	0	0	0	0	0	0	0	0	0	0	0	0	0	0	0	0	0	0	0	0	43	50	31	0	0	0	0	0	0	0	0	0	22	16	0	0
ASV_1587	28	30	0	9	23	0	0	0	0	0	0	12	0	9	0	16	0	0	0	0	0	0	0	0	0	0	12	0	10	0	0	0	0	0	0	0	0	0	0	0	0	0	0	0	0	0	12	0	0
ASV_1588	16	13	0	0	13	10	13	0	17	0	0	0	0	0	4	7	0	0	0	0	0	0	0	0	0	0	0	17	0	0	0	0	20	0	0	0	0	0	0	7	8	0	9	0	0	0	7	0	0
ASV_1589	0	0	0	14	15	12	0	0	0	0	0	0	0	0	0	29	18	14	0	0	0	0	0	0	0	0	9	27	6	0	0	0	0	0	0	0	0	0	0	10	7	0	0	0	0	0	0	0	0
ASV_1590	0	0	0	0	0	0	20	0	22	0	0	0	0	0	0	0	0	0	0	0	13	0	0	0	0	0	0	11	0	0	0	0	11	0	13	0	11	12	0	0	0	0	20	0	21	0	0	7	0
ASV_1591	0	0	0	0	0	0	0	0	49	0	0	0	0	0	0	0	0	0	0	0	0	0	0	0	0	0	0	0	0	0	0	19	28	0	0	0	0	0	0	0	0	0	0	0	45	0	0	0	0
ASV_1592	0	0	0	0	0	9	16	0	0	13	9	0	0	0	0	0	0	14	0	0	0	0	0	0	5	0	0	0	0	0	0	0	51	0	0	0	0	0	0	0	0	0	0	0	33	0	0	0	7
ASV_1593	0	0	0	0	0	0	0	0	14	0	0	0	0	0	0	0	0	0	0	0	0	0	0	0	0	0	0	4	0	0	0	0	45	0	18	0	0	0	0	0	0	0	32	0	33	0	0	0	0
ASV_1594	23	17	9	0	0	0	7	9	0	0	0	0	0	0	0	0	0	0	9	0	14	0	0	0	0	0	8	10	0	0	0	0	11	0	0	7	13	3	0	0	0	0	6	0	13	0	0	0	0
ASV_1595	0	0	0	0	0	0	13	19	19	0	0	0	0	0	0	0	0	0	0	11	18	0	0	0	0	0	0	0	0	0	0	0	28	0	0	0	0	0	0	0	0	0	18	0	33	0	0	0	0
ASV_1596	0	0	0	0	0	0	0	0	0	14	13	14	0	0	0	0	0	0	0	0	0	25	0	0	0	20	0	0	0	8	0	0	0	0	17	17	0	0	0	0	0	0	0	0	0	14	0	0	0
ASV_1597	53	46	19	0	0	0	0	0	0	0	0	0	0	0	0	8	0	8	0	0	0	0	5	0	0	0	0	0	0	0	0	0	0	0	0	0	0	19	0	0	0	0	0	0	0	0	0	0	0
ASV_1598	22	14	19	0	0	0	0	0	0	0	0	0	0	11	12	0	0	0	0	0	0	0	0	7	6	0	0	0	0	0	0	0	0	0	0	0	25	7	9	0	0	0	0	0	0	0	0	0	11
ASV_1599	7	0	0	0	0	0	32	0	0	0	0	0	0	17	0	0	0	0	0	14	0	0	0	0	0	0	0	0	0	0	0	0	11	0	0	0	0	0	0	0	0	0	18	0	33	0	0	0	0
ASV_1600	0	0	0	11	16	0	0	0	0	0	0	0	0	0	0	21	17	14	0	0	0	0	0	0	0	0	0	32	23	0	0	0	0	0	0	0	0	0	0	0	13	0	0	0	11	0	0	0	0
ASV_1601	0	0	0	0	2	0	17	14	0	0	0	0	0	0	0	0	0	0	12	0	0	0	0	0	0	4	0	14	0	0	0	0	27	0	0	0	0	0	0	0	0	0	20	7	41	0	0	0	0
ASV_1602	71	46	40	0	0	0	0	0	0	0	0	0	0	0	0	0	0	0	0	0	0	0	0	0	0	0	0	0	0	0	0	0	0	0	0	0	0	0	0	0	0	0	0	0	0	0	0	0	0
ASV_1603	38	28	44	0	0	0	0	0	0	0	0	0	0	0	0	0	0	0	0	0	0	0	0	0	0	0	0	0	0	0	0	0	0	0	0	0	34	0	13	0	0	0	0	0	0	0	0	0	0
ASV_1604	8	12	8	0	10	0	0	0	0	0	0	0	0	0	0	7	4	6	0	0	0	0	0	0	0	6	6	13	7	0	0	0	9	0	0	5	13	0	5	0	4	10	9	0	9	0	0	6	0
ASV_1605	0	0	40	0	0	0	0	0	0	0	0	0	0	28	20	34	0	0	0	0	0	0	12	0	0	0	0	0	0	0	0	0	0	0	0	0	0	0	0	0	0	0	0	0	0	0	0	0	23
ASV_1606	0	0	16	0	0	0	0	0	0	0	0	0	0	0	0	0	0	0	0	0	0	14	0	0	0	11	0	0	0	0	0	0	29	0	22	13	9	0	0	0	0	0	17	0	26	0	0	0	0
ASV_1607	0	0	1	6	0	2	1	0	0	1	1	4	13	1	1	10	7	0	0	0	1	0	0	0	0	1	11	1	7	7	0	1	1	4	3	1	1	2	4	0	2	10	1	0	1	6	0	9	0
ASV_1608	0	0	0	0	13	15	0	0	0	0	0	0	0	0	0	11	9	10	0	0	0	0	0	0	0	0	0	25	4	0	0	0	0	13	18	6	0	0	0	0	9	0	0	0	0	0	0	11	0
ASV_1609	0	0	0	0	8	0	0	0	0	11	0	0	0	0	0	0	11	0	0	0	0	13	0	0	0	0	0	12	4	0	0	0	0	9	26	18	0	0	0	8	0	0	0	0	0	15	11	0	0
ASV_1610	0	0	0	0	0	0	18	0	0	0	0	0	0	0	0	0	0	19	0	0	0	0	0	0	0	0	0	35	0	0	0	0	36	0	0	0	0	0	0	0	0	0	0	0	49	0	0	0	0
ASV_1611	23	10	11	0	0	0	13	12	0	0	7	0	0	0	0	0	0	0	0	0	0	0	0	0	0	0	0	8	0	0	0	0	11	0	10	8	6	0	0	0	0	0	12	0	18	0	0	0	0
ASV_1612	20	23	0	0	0	0	7	12	0	0	0	0	9	0	0	0	0	0	9	0	0	6	0	0	9	0	0	0	0	0	0	0	0	0	10	0	20	0	8	0	0	0	11	0	12	0	0	0	0
ASV_1613	19	19	0	0	0	0	0	0	0	27	0	0	0	0	0	0	0	0	0	0	0	18	0	0	0	31	0	0	0	20	0	0	0	0	22	0	0	0	0	0	0	0	0	0	0	0	0	0	0
ASV_1614	0	31	28	0	0	0	0	0	0	0	0	0	0	31	0	0	0	0	0	0	0	0	0	0	0	0	0	0	0	0	0	0	24	0	0	0	25	0	0	0	0	0	0	0	17	0	0	0	0
ASV_1615	0	0	0	0	14	0	0	0	0	0	0	0	0	0	0	9	12	0	0	0	0	0	0	0	0	7	0	32	0	0	0	0	0	0	0	0	21	0	0	11	0	0	0	0	0	8	22	0	0
ASV_1616	0	27	0	0	0	0	0	0	0	0	0	0	14	11	13	21	9	0	0	10	22	0	0	0	0	0	0	0	0	0	0	0	5	0	0	0	15	0	0	0	0	0	0	0	8	0	0	0	0
ASV_1617	0	11	8	0	9	0	0	8	9	0	0	0	0	7	4	14	0	11	9	0	4	0	0	0	0	0	7	13	5	0	0	0	7	0	0	0	0	0	0	0	0	0	13	0	0	0	0	0	0
ASV_1618	0	0	0	0	34	0	0	0	0	17	0	0	0	0	0	0	18	0	0	0	0	18	0	0	0	0	0	0	0	0	0	0	0	0	30	22	0	0	0	0	0	0	0	0	0	16	0	0	0
ASV_1619	0	0	0	0	8	9	1	0	0	7	0	0	1	0	0	2	8	0	0	0	1	0	0	0	7	2	0	0	8	0	0	0	1	3	0	0	0	0	0	0	9	12	2	4	1	1	10	0	5
ASV_1620	16	12	0	0	0	0	0	12	28	0	0	0	0	0	0	0	0	0	0	0	0	0	0	0	16	0	0	0	0	0	0	0	0	0	0	0	10	12	0	0	0	0	16	0	18	0	0	0	0
ASV_1621	7	0	9	8	7	7	0	13	9	0	0	0	0	8	0	6	0	7	0	0	0	0	0	0	0	0	9	11	7	6	0	0	0	0	0	6	8	0	0	3	6	4	0	0	0	0	0	0	0
ASV_1622	0	14	0	0	10	0	0	11	0	9	8	0	0	0	0	0	8	0	7	11	0	7	0	0	0	0	0	10	0	0	0	0	18	0	12	0	0	0	0	0	7	0	0	0	21	0	0	0	0
ASV_1623	0	0	0	0	0	0	0	0	0	0	19	0	0	0	0	0	0	0	0	0	0	21	0	0	0	17	0	0	0	0	0	0	0	24	23	29	0	0	0	0	0	0	0	0	0	0	0	0	0
ASV_1624	6	6	0	0	10	0	0	11	0	0	0	0	0	0	0	4	0	0	0	0	9	0	0	0	0	0	10	10	0	0	0	0	28	0	0	0	9	0	0	0	0	0	10	0	18	0	0	0	0
ASV_1625	0	16	0	0	0	0	0	0	0	18	0	0	0	0	0	0	0	0	0	0	0	16	0	0	0	0	0	0	0	0	0	0	19	0	26	18	0	0	0	0	0	0	0	0	22	11	0	0	0
ASV_1626	0	0	0	0	0	0	0	16	0	0	0	0	0	0	0	0	0	0	0	0	11	0	0	0	0	0	0	0	0	0	0	0	39	0	19	0	9	0	0	0	0	0	0	0	58	0	0	0	0
ASV_1627	0	0	0	0	0	0	0	0	40	0	0	0	0	0	0	0	0	0	0	0	0	0	0	0	0	0	0	0	0	0	0	0	0	0	0	0	0	0	0	0	0	0	0	0	79	0	0	0	0
ASV_1628	16	17	9	0	12	0	0	4	5	0	0	0	6	4	0	8	3	7	0	0	0	0	0	0	0	0	11	11	4	0	0	0	3	0	3	0	8	0	6	4	5	0	5	0	0	0	0	0	0
ASV_1629	9	7	4	0	2	21	0	0	1	2	0	0	1	3	8	4	1	0	0	0	0	3	11	1	12	2	2	2	2	1	0	0	1	1	1	0	5	5	2	0	1	1	2	0	0	1	0	5	1
ASV_1630	0	0	0	0	0	0	0	0	16	0	0	0	0	0	0	0	0	0	0	0	0	0	0	0	0	0	0	17	0	0	9	0	20	16	42	8	0	0	0	0	0	0	10	0	13	0	0	0	0
ASV_1631	59	38	53	0	0	0	0	0	0	0	0	0	0	0	0	0	0	0	0	0	0	0	0	0	0	0	0	0	0	0	0	0	0	0	0	0	0	0	0	0	0	0	0	0	0	0	0	0	0
ASV_1632	26	29	21	0	0	0	0	0	11	0	0	0	0	0	0	0	0	0	0	0	0	0	0	0	0	0	0	0	0	0	19	0	0	0	0	0	19	0	0	0	0	0	0	0	25	0	0	0	0
ASV_1633	24	22	18	0	0	0	0	0	0	0	0	0	0	0	0	0	0	0	0	0	22	0	0	0	0	0	0	0	0	0	0	0	0	0	19	0	24	0	0	0	0	0	0	0	21	0	0	0	0
ASV_1634	19	0	12	0	0	0	0	0	0	0	0	0	13	0	0	0	0	0	0	0	0	0	0	12	13	0	0	0	0	0	0	0	0	0	0	0	22	28	0	0	0	0	0	0	0	0	0	0	0
ASV_1635	12	0	5	0	0	0	14	0	22	0	0	0	0	7	0	0	0	0	0	8	0	0	0	0	0	0	0	0	6	0	7	0	11	6	10	5	7	0	0	0	0	0	8	0	17	0	5	0	0
ASV_1636	1	0	17	0	0	5	0	0	0	0	0	7	0	0	7	10	0	13	8	0	7	4	0	0	0	4	0	17	8	0	0	0	5	0	0	0	12	0	7	0	9	0	0	0	1	0	0	0	0
ASV_1637	0	0	0	0	20	9	0	0	0	26	0	0	0	0	0	14	0	0	0	0	0	0	0	0	0	34	0	0	0	0	0	0	0	0	21	0	0	0	0	0	10	0	0	0	0	16	0	0	0
ASV_1638	0	0	0	0	0	0	21	17	0	17	0	0	0	0	0	0	0	12	0	0	18	23	0	0	0	0	0	0	12	0	0	0	0	0	0	16	0	0	0	0	0	0	0	0	0	0	0	6	0
ASV_1639	0	0	0	0	0	0	0	0	0	36	25	19	0	0	0	0	0	0	0	0	0	0	0	0	0	29	0	0	0	15	0	0	0	0	26	0	0	0	0	0	0	0	0	0	0	0	0	0	0
ASV_1640	19	28	20	0	0	0	0	0	0	0	0	0	8	9	0	0	0	0	0	0	0	0	0	0	0	0	0	0	0	0	0	0	0	0	0	0	13	8	0	0	0	0	8	0	19	6	0	0	11
ASV_1641	0	35	0	9	0	0	0	12	12	0	0	0	0	0	0	0	0	0	7	9	14	0	0	0	0	0	0	25	0	0	0	0	0	0	0	0	13	0	0	0	0	0	0	0	0	0	0	0	0
ASV_1642	0	0	0	0	0	0	13	0	13	0	0	0	0	0	0	0	0	0	0	19	17	0	0	0	0	0	0	0	0	0	12	0	22	0	0	0	0	0	0	0	0	0	20	0	19	0	0	0	0
ASV_1643	0	0	0	0	0	0	0	15	13	0	0	0	0	0	0	0	0	0	26	0	23	0	0	0	0	0	0	0	0	0	0	0	32	0	0	0	0	0	0	0	0	0	0	0	40	0	0	0	0
ASV_1644	34	0	17	0	0	0	0	0	0	0	0	0	0	0	0	0	0	0	0	0	0	0	0	0	20	0	0	0	0	0	0	0	0	0	0	0	42	25	0	0	0	0	0	0	0	0	0	0	0
ASV_1645	15	24	15	0	0	0	0	0	0	0	0	0	19	0	17	0	0	0	0	0	0	0	0	0	0	0	0	0	0	0	0	0	0	0	0	0	24	34	0	0	0	0	0	0	0	0	0	0	0
ASV_1646	1	0	5	0	4	15	0	3	1	0	0	1	0	2	0	2	1	0	0	12	3	0	0	0	13	0	10	5	6	0	14	0	2	0	4	5	1	0	4	0	0	0	7	0	5	0	0	0	0
ASV_1647	0	0	0	0	0	0	0	0	22	0	0	0	0	0	0	0	0	43	10	0	14	0	0	0	0	0	0	0	14	0	0	0	0	0	0	0	0	0	0	0	24	0	0	12	0	0	0	0	0
ASV_1648	32	21	20	0	0	0	0	0	0	0	0	0	0	17	16	12	0	0	0	0	0	0	0	0	0	0	0	0	0	0	0	0	0	0	0	0	20	0	9	0	0	0	0	0	0	0	0	0	0
ASV_1649	27	36	15	0	15	0	0	0	0	0	0	0	0	0	0	0	0	35	0	0	0	0	0	0	0	0	0	19	0	0	0	0	0	0	0	0	0	0	0	0	0	0	0	0	0	0	0	0	0
ASV_1650	27	31	18	0	0	0	0	0	0	0	0	0	0	0	0	0	0	0	0	0	0	0	0	0	0	0	0	0	0	0	0	22	15	0	0	0	13	0	0	0	0	0	0	0	21	0	0	0	0
ASV_1651	4	40	18	0	0	0	0	0	0	0	0	0	22	0	12	0	0	0	0	0	0	0	0	0	0	0	0	0	0	0	0	0	0	0	0	0	35	0	0	0	0	0	0	0	0	0	0	0	0
ASV_1652	0	11	11	0	10	10	0	0	0	0	0	17	23	0	0	10	0	0	0	0	0	0	0	0	0	0	0	12	0	0	0	0	0	0	16	0	14	0	0	0	0	0	0	0	0	13	0	0	0
ASV_1653	0	0	0	7	18	10	0	0	0	0	0	0	0	0	0	10	19	18	0	0	4	0	0	0	0	0	6	6	11	0	0	0	4	0	0	0	0	0	0	13	0	16	0	0	5	0	0	0	0
ASV_1654	0	0	0	0	17	0	15	14	0	0	0	0	0	0	0	11	0	0	0	0	0	0	0	0	0	0	0	14	8	0	0	0	15	0	0	0	0	0	0	0	0	0	11	0	13	0	0	0	0
ASV_1655	63	0	40	0	0	0	0	0	0	0	0	0	0	0	0	0	0	0	0	0	0	0	0	0	0	0	0	0	0	0	0	0	0	0	0	0	43	0	0	0	0	0	0	0	0	0	0	0	0
ASV_1656	0	14	0	0	20	10	0	0	0	0	0	0	0	0	0	9	13	0	0	0	0	0	0	0	0	0	0	21	11	0	0	0	5	0	0	0	19	0	0	0	8	8	8	0	0	0	0	0	0
ASV_1657	0	0	0	0	20	0	0	0	0	0	0	0	0	0	0	8	0	7	0	0	0	5	0	0	0	17	0	18	11	0	0	0	0	0	21	0	0	0	0	9	0	11	0	0	0	0	11	0	0
ASV_1658	0	0	0	0	19	0	0	0	0	29	0	0	0	0	0	13	0	14	0	0	0	0	0	0	0	0	11	19	0	0	0	0	0	0	0	0	17	0	0	0	0	10	0	0	14	0	0	0	0
ASV_1659	0	0	0	0	0	20	0	0	0	0	0	0	0	0	0	36	0	0	0	0	0	17	0	0	0	0	0	54	0	0	0	0	0	0	0	0	0	0	0	19	0	0	0	0	0	0	0	0	0
ASV_1660	0	0	0	0	0	0	12	0	16	0	0	0	0	0	0	0	0	0	0	0	0	11	0	0	0	0	0	0	0	0	0	0	13	26	28	0	0	0	0	0	0	0	0	0	19	13	0	0	0
ASV_1661	0	0	0	0	0	0	0	0	0	0	0	0	28	0	0	0	0	0	0	0	0	0	0	0	29	0	0	0	0	0	0	0	0	0	0	0	48	41	0	0	0	0	0	0	0	0	0	0	0
ASV_1662	57	54	0	0	0	0	0	0	0	0	0	0	0	0	0	0	0	0	0	0	0	0	0	0	0	0	0	0	0	0	0	0	0	0	0	0	34	0	0	0	0	0	0	0	0	0	0	0	0
ASV_1663	0	20	0	0	24	12	15	14	0	0	0	0	0	0	0	0	0	0	0	0	8	0	0	0	0	0	0	26	0	0	0	0	0	0	0	0	0	0	0	0	0	0	0	0	26	0	0	0	0
ASV_1664	0	0	14	0	0	25	0	0	0	0	0	0	0	0	0	12	0	0	15	0	0	0	0	24	0	0	0	0	0	0	0	0	30	0	0	0	0	0	0	0	0	0	0	0	0	0	0	0	0
ASV_1665	0	0	0	0	24	0	0	0	0	0	0	0	0	0	0	18	27	0	0	0	0	0	0	0	0	0	0	45	31	0	0	0	0	0	0	0	0	0	0	0	0	0	0	0	0	0	0	0	0
ASV_1666	29	0	0	0	0	0	0	0	0	0	0	0	0	0	0	0	0	0	0	0	0	25	0	0	0	19	0	0	0	0	0	0	0	0	28	0	21	0	0	0	0	0	0	0	22	0	0	0	0
ASV_1667	28	20	11	0	9	7	0	0	0	7	8	0	9	0	0	0	0	7	0	0	0	6	0	0	0	9	0	0	0	0	0	0	0	0	5	3	11	0	4	0	0	0	0	0	0	0	0	0	0
ASV_1668	25	26	18	0	0	0	0	0	0	0	0	0	13	0	16	0	0	0	0	0	0	0	0	0	0	0	0	0	0	0	0	0	0	0	0	0	36	0	0	0	0	0	0	0	0	0	0	0	0
ASV_1669	17	23	0	0	0	0	0	9	10	0	0	0	0	0	0	0	0	0	5	0	11	0	0	0	0	0	0	0	0	0	13	0	27	0	0	0	0	0	0	0	0	0	0	0	29	0	0	0	0
ASV_1670	0	1	0	0	1	5	0	0	0	0	0	0	3	2	0	11	6	8	0	8	0	0	0	0	4	0	6	1	13	6	5	0	0	9	0	0	0	2	6	0	0	9	0	0	0	6	8	10	0
ASV_1671	0	0	6	0	29	0	0	11	0	0	0	0	0	0	0	0	0	0	0	0	0	0	0	0	0	0	0	16	0	0	0	0	21	0	0	0	0	0	0	0	0	0	12	0	21	0	0	0	0
ASV_1672	0	0	0	0	12	5	0	0	0	0	0	0	0	0	0	9	11	9	0	0	0	16	0	0	0	0	0	13	7	6	0	0	0	0	0	13	0	0	0	0	0	8	0	0	0	0	5	7	0
ASV_1673	0	0	0	0	0	0	0	13	12	0	0	0	0	0	0	0	0	12	6	0	9	0	0	0	0	0	0	20	0	0	0	0	23	0	9	0	0	0	0	0	4	0	11	0	25	0	0	0	0
ASV_1674	0	0	0	0	0	0	0	0	0	36	0	0	0	0	0	0	0	0	0	0	0	0	0	0	0	43	0	0	0	0	0	0	0	17	35	0	0	0	0	0	0	0	0	0	0	0	0	0	0
ASV_1675	55	53	0	0	6	0	0	0	0	0	0	0	0	0	0	0	0	0	0	0	0	0	0	0	0	0	0	0	2	0	0	0	0	0	0	0	0	0	0	0	0	0	0	0	0	0	0	0	0
ASV_1676	0	0	0	0	0	0	0	22	11	0	0	0	0	0	0	0	0	0	0	18	0	0	0	0	0	0	0	0	0	0	0	0	30	0	0	0	0	0	0	0	0	0	23	0	39	0	0	0	0
ASV_1677	0	0	0	0	0	0	0	0	24	20	0	0	0	0	0	0	0	0	0	0	0	0	0	0	0	0	0	0	0	0	0	0	35	0	14	0	0	0	0	0	0	0	0	0	50	0	0	0	0
ASV_1678	0	0	0	13	0	9	0	0	0	0	0	0	0	0	0	26	18	0	0	0	0	0	0	0	0	0	24	36	0	0	0	0	0	0	0	0	0	0	0	0	16	0	0	0	0	0	0	0	0
ASV_1679	0	0	0	0	16	0	0	0	12	0	0	0	0	0	3	0	12	0	0	0	0	0	0	0	0	0	0	16	0	0	0	0	0	20	10	0	0	0	0	6	0	0	0	0	9	14	0	0	0
ASV_1680	0	0	0	0	0	0	0	0	0	0	14	8	0	0	0	0	0	0	0	0	0	16	0	0	0	19	0	0	0	12	0	0	0	0	26	13	0	0	0	0	0	0	0	0	20	14	0	0	0
ASV_1681	0	0	0	0	0	0	0	0	0	0	0	0	0	0	0	17	0	0	10	13	0	0	0	0	0	0	0	10	0	0	0	0	30	8	27	0	0	0	0	0	0	0	27	0	0	0	0	0	0
ASV_1682	35	37	0	0	0	0	0	0	0	0	0	0	0	0	0	0	0	0	0	0	0	0	0	0	0	0	0	38	0	0	0	0	31	0	0	0	0	0	0	0	0	0	0	0	0	0	0	0	0
ASV_1683	27	11	0	0	7	0	0	0	0	0	0	0	0	0	0	0	0	0	0	0	10	0	0	0	0	0	0	14	0	0	0	0	11	0	10	0	14	0	0	0	0	0	8	0	23	0	0	0	6
ASV_1684	17	26	20	0	0	0	0	0	0	0	0	0	0	0	15	0	0	0	0	0	0	0	0	7	0	0	0	0	0	0	0	0	0	0	0	0	19	13	15	0	0	0	0	0	0	0	0	0	9
ASV_1685	0	19	0	0	0	0	0	0	0	0	0	0	0	24	0	0	0	0	0	0	0	0	0	0	0	10	0	0	0	0	0	0	0	0	52	0	36	0	0	0	0	0	0	0	0	0	0	0	0
ASV_1686	0	12	0	0	0	0	22	13	11	0	0	0	0	0	0	0	0	0	0	0	19	0	0	0	0	0	0	0	0	0	0	0	24	0	11	0	0	0	0	0	0	0	10	0	19	0	0	0	0
ASV_1687	0	11	14	0	16	9	4	0	3	0	0	0	4	0	0	17	0	0	0	0	0	0	0	0	0	0	0	0	0	0	0	0	0	0	13	0	21	6	0	0	0	13	0	0	5	0	0	0	5
ASV_1688	0	0	0	0	0	0	0	22	0	0	0	0	0	0	0	0	0	0	0	0	0	0	0	0	0	0	0	0	0	0	0	0	26	0	0	0	0	0	0	0	0	0	37	0	36	0	0	0	0
ASV_1689	0	0	0	0	0	0	0	19	0	0	0	0	0	0	0	0	0	0	0	19	17	0	0	0	0	0	0	0	0	0	28	0	25	0	0	0	0	0	0	0	0	0	0	0	33	0	0	0	0
ASV_1690	0	0	0	0	0	0	0	0	0	13	18	12	0	0	0	0	0	0	0	0	0	18	0	0	0	11	0	0	0	9	0	0	0	4	0	0	0	0	0	0	0	0	0	0	9	12	13	0	0
ASV_1691	33	0	0	0	0	0	0	10	0	12	0	0	0	0	0	0	0	0	8	0	10	0	0	0	0	0	0	0	0	0	0	0	19	0	0	0	0	0	0	0	0	0	16	0	32	0	0	0	0
ASV_1692	29	0	16	0	0	0	0	0	0	0	0	0	18	13	9	0	0	0	0	0	0	0	0	0	0	0	0	0	0	0	0	0	0	0	0	0	37	0	0	0	0	0	0	0	0	0	0	0	18
ASV_1693	17	15	17	0	0	0	0	0	0	0	0	0	0	0	5	0	0	0	0	0	0	0	0	11	0	0	0	0	0	0	0	0	0	0	11	24	22	0	0	0	0	0	0	0	0	0	0	0	10
ASV_1694	15	18	21	0	0	0	0	0	0	0	0	0	0	0	0	0	0	0	0	0	0	0	0	0	0	0	0	0	0	0	14	0	0	0	0	0	0	0	0	0	0	0	18	13	23	0	0	0	0
ASV_1695	0	0	0	0	47	0	0	0	0	0	0	0	0	0	0	0	0	0	0	0	0	0	0	0	0	0	0	58	0	0	0	0	0	0	0	0	0	0	0	0	0	0	0	0	0	0	0	0	0
ASV_1696	0	0	0	0	31	18	13	0	10	0	0	0	0	0	0	0	0	0	9	0	0	0	0	0	0	0	0	0	0	0	0	0	8	0	0	0	0	0	0	0	11	0	6	0	17	0	0	0	0
ASV_1697	0	0	0	0	0	0	15	12	0	0	0	0	0	0	0	0	0	0	0	0	18	0	0	0	0	0	0	0	0	0	0	0	42	0	0	0	0	0	0	0	0	0	0	0	39	0	0	0	0
ASV_1698	0	0	0	0	0	0	0	0	0	0	42	0	0	0	0	0	0	0	0	0	0	16	0	0	0	0	0	0	0	20	0	0	0	0	39	23	0	0	0	0	0	0	0	0	0	0	0	0	0
ASV_1699	0	0	0	0	0	0	0	0	0	0	0	0	0	0	0	0	0	0	0	0	0	0	0	0	0	0	0	0	0	0	0	0	0	54	41	0	0	0	0	0	0	0	0	0	0	0	0	0	0
ASV_1700	30	30	23	0	0	0	0	0	0	0	0	0	0	0	0	0	0	0	0	0	0	0	0	0	6	0	0	0	0	0	0	0	0	0	0	0	21	10	11	0	0	0	0	0	0	0	0	0	8
ASV_1701	27	5	21	0	18	0	0	0	0	0	0	0	0	0	0	0	0	0	0	0	0	0	0	0	0	0	0	0	0	0	0	0	0	0	0	0	21	10	15	0	22	0	0	0	0	0	0	0	0
ASV_1702	22	28	18	0	6	0	0	0	0	0	0	0	4	13	8	0	3	0	0	0	0	0	0	4	0	0	0	0	0	0	0	0	0	0	0	0	12	0	7	0	0	0	0	0	0	0	0	0	6
ASV_1703	17	13	8	0	17	0	0	0	0	0	0	0	0	0	0	6	0	0	0	0	0	0	0	0	0	0	0	8	0	0	0	0	17	0	0	7	8	0	0	0	10	0	11	0	17	0	0	0	0
ASV_1704	0	0	0	12	19	0	0	0	0	0	0	0	0	0	0	0	0	0	0	0	0	0	0	0	0	13	14	22	9	0	0	0	0	0	17	0	0	0	0	0	0	12	0	0	0	0	0	0	0
ASV_1705	0	0	0	0	0	0	0	0	0	0	0	20	0	0	12	0	0	0	0	0	0	18	0	0	18	0	0	0	0	0	0	0	0	0	15	0	0	0	0	0	0	0	0	0	0	0	0	16	0
ASV_1706	0	0	0	0	0	0	0	0	0	0	0	0	0	0	0	0	0	0	0	0	0	16	0	0	0	0	0	0	0	0	0	0	28	15	37	0	0	0	0	0	8	0	10	0	0	0	11	0	14
ASV_1707	0	0	0	0	0	0	0	0	0	0	0	0	0	0	0	0	0	0	0	0	0	0	0	0	0	0	0	0	0	0	0	0	87	0	0	0	0	0	0	0	0	0	0	0	52	0	0	0	0
ASV_1708	31	28	17	0	0	0	0	0	0	0	0	0	0	0	0	0	0	0	0	0	11	0	0	0	0	0	0	0	0	0	0	0	14	0	0	0	18	0	0	0	0	0	0	0	19	0	0	0	0
ASV_1709	31	32	0	0	0	0	0	0	0	0	0	0	0	0	0	0	0	0	0	0	0	0	0	0	0	0	0	0	0	0	0	0	24	0	23	0	0	0	0	0	0	0	0	0	28	0	0	0	0
ASV_1710	10	0	9	0	0	0	0	0	0	0	0	0	0	6	35	0	0	0	0	0	0	0	0	16	0	0	0	0	0	0	0	0	0	0	0	0	12	23	0	0	0	0	0	0	0	0	0	0	0
ASV_1711	3	1	2	7	2	0	0	0	0	0	13	0	8	32	1	0	0	3	0	0	0	0	0	0	16	0	0	4	9	0	0	0	0	0	0	0	0	0	0	5	0	16	0	0	3	0	0	0	7
ASV_1712	0	0	0	0	0	0	0	29	0	0	0	0	0	0	0	0	0	0	21	0	0	0	7	0	0	0	0	0	0	0	11	7	24	0	0	0	0	0	0	0	0	0	0	13	26	0	0	0	0
ASV_1713	0	0	0	0	0	0	0	0	0	28	7	22	0	0	0	0	0	0	0	0	0	19	0	0	0	18	0	0	0	0	0	0	0	0	19	25	0	0	0	0	0	0	0	0	0	0	0	0	0
ASV_1714	0	0	0	0	0	0	0	0	0	0	0	0	0	0	0	0	0	0	11	0	18	0	0	0	0	0	0	0	0	0	0	0	26	0	0	0	0	0	0	0	0	0	20	9	42	0	0	0	0
ASV_1715	42	40	0	0	0	0	0	0	0	0	13	0	0	8	0	0	0	0	0	0	0	12	0	0	0	0	0	0	0	0	0	0	0	0	0	0	22	0	0	0	0	0	0	0	0	0	0	0	0
ASV_1716	40	36	25	0	0	0	0	0	0	0	0	0	0	0	0	0	0	0	0	0	0	23	0	0	0	0	0	0	0	0	0	0	0	0	0	0	0	0	0	0	0	0	0	0	0	13	0	0	0
ASV_1717	32	28	28	0	0	0	0	0	0	0	0	0	0	0	17	0	0	0	0	0	0	0	0	0	0	0	0	14	0	0	0	0	0	0	0	0	18	0	0	0	0	0	0	0	0	0	0	0	0
ASV_1718	21	0	6	0	12	0	11	15	0	0	0	0	0	0	0	0	0	6	0	0	10	0	0	0	0	0	8	9	0	0	0	0	10	0	0	0	0	0	0	0	0	0	9	0	20	0	0	0	0
ASV_1719	14	10	12	0	0	0	0	0	0	0	23	0	0	0	0	0	0	0	0	9	0	0	0	0	0	0	0	0	0	0	13	0	0	0	0	9	0	0	0	0	0	0	0	0	47	0	0	0	0
ASV_1720	0	0	30	0	13	0	0	0	0	7	0	0	9	0	12	8	12	0	0	0	0	0	0	0	0	0	0	10	0	13	0	0	0	0	0	0	0	0	0	8	0	0	0	0	7	0	0	0	8
ASV_1721	0	0	0	0	30	11	6	7	7	0	0	0	0	0	0	17	0	11	0	0	0	0	0	0	0	0	0	33	0	0	0	0	0	0	0	0	0	0	0	0	0	0	0	0	15	0	0	0	0
ASV_1722	37	33	20	0	0	0	0	0	0	0	0	0	12	10	8	0	0	0	0	0	0	0	0	0	0	0	0	0	0	0	0	0	0	0	0	0	16	0	0	0	0	0	0	0	0	0	0	0	0
ASV_1723	10	24	0	0	0	0	0	0	0	17	0	0	0	0	0	13	0	0	0	0	0	8	0	0	0	18	4	14	0	0	0	0	0	0	0	9	10	0	0	0	0	0	0	0	0	0	0	0	0
ASV_1724	0	0	0	10	0	0	20	0	14	0	0	0	0	0	0	0	0	0	9	0	11	0	0	0	0	0	0	0	0	0	3	0	25	0	0	0	0	0	0	0	0	0	12	0	12	0	0	0	0
ASV_1725	0	0	0	0	0	0	24	0	26	0	0	0	0	0	0	0	0	0	0	0	0	0	0	0	0	0	0	0	0	0	0	0	37	0	0	0	0	0	0	0	0	0	0	0	34	0	0	0	0
ASV_1726	0	0	0	0	0	0	0	39	27	0	0	0	0	0	0	0	0	0	19	0	0	0	0	0	0	0	0	0	0	0	0	0	0	0	0	0	0	0	0	0	0	0	37	0	0	0	0	0	0
ASV_1727	17	13	13	0	0	0	14	10	0	0	0	0	0	0	0	8	0	6	0	0	0	0	0	0	0	0	0	0	0	0	0	0	11	0	0	0	13	0	0	0	0	0	0	0	26	0	0	0	0
ASV_1728	7	9	5	0	7	0	0	8	0	4	6	0	0	0	0	0	0	0	0	0	0	0	0	0	0	0	0	8	0	4	0	0	8	0	11	8	0	0	0	4	4	0	4	0	12	9	5	5	0
ASV_1729	0	0	0	24	0	13	0	0	0	0	0	0	0	0	0	13	0	16	0	0	10	0	0	0	0	0	17	19	0	0	0	0	0	0	0	0	0	0	0	14	0	0	0	0	0	0	0	0	0
ASV_1730	0	0	0	0	0	0	0	0	0	22	19	16	0	0	0	0	0	0	0	0	0	21	0	0	0	3	0	0	0	12	0	0	0	3	5	4	0	0	0	0	0	0	0	0	0	7	3	2	0
ASV_1731	20	0	0	16	14	0	0	9	0	0	0	0	0	0	0	23	21	0	0	0	0	0	0	0	0	0	0	4	16	0	0	0	11	0	0	0	0	0	0	0	0	0	0	0	0	0	0	0	0
ASV_1732	0	0	0	30	0	0	0	0	0	0	0	0	0	0	0	0	42	0	0	0	0	0	0	0	0	0	0	62	0	0	0	0	0	0	0	0	0	0	0	0	0	0	0	0	0	0	0	0	0
ASV_1733	0	0	0	15	0	0	0	0	24	0	28	0	0	0	0	23	0	0	22	0	0	0	0	0	0	0	9	0	0	0	0	0	0	0	0	0	0	0	0	13	0	0	0	0	0	0	0	0	0
ASV_1734	0	0	0	0	10	0	0	0	25	0	0	0	0	0	0	0	0	0	0	0	9	0	0	0	0	0	0	12	0	0	13	0	27	0	0	0	0	0	0	0	0	0	14	0	24	0	0	0	0
ASV_1735	0	0	0	0	0	0	13	0	25	0	0	0	0	0	0	7	0	0	10	0	18	9	0	0	0	0	0	0	0	0	0	0	0	0	0	0	0	0	0	0	0	0	20	0	32	0	0	0	0
ASV_1736	0	0	0	0	0	0	2	2	2	0	15	0	0	0	0	0	0	0	19	5	3	0	0	0	0	1	0	0	0	0	0	0	1	0	14	5	0	0	0	0	0	0	2	40	5	0	0	0	0
ASV_1737	0	0	0	0	0	0	0	0	0	53	0	0	0	0	0	0	0	0	0	0	0	0	0	0	0	52	0	0	0	0	0	0	0	0	29	0	0	0	0	0	0	0	0	0	0	0	0	0	0
ASV_1738	29	27	20	0	0	0	0	0	0	14	0	0	15	0	0	0	0	0	0	0	0	0	0	0	0	0	0	0	0	0	0	0	0	0	0	0	17	0	0	0	0	0	0	0	11	0	0	0	0
ASV_1739	28	0	17	0	0	0	0	0	44	0	0	0	0	0	0	0	0	0	18	14	0	0	0	0	0	0	0	0	0	0	0	12	0	0	0	0	0	0	0	0	0	0	0	0	0	0	0	0	0
ASV_1740	21	10	11	0	0	0	0	0	0	13	0	0	0	9	0	0	0	0	0	0	14	0	0	0	0	5	0	0	0	0	0	0	13	9	0	0	8	0	0	0	0	0	0	0	20	0	0	0	0
ASV_1741	18	0	0	0	29	0	0	0	0	0	0	0	0	0	0	30	0	0	0	0	0	0	0	0	0	0	0	14	0	0	0	0	21	0	0	0	0	0	0	0	0	0	0	0	21	0	0	0	0
ASV_1742	0	0	12	0	0	0	0	0	0	0	0	0	0	0	0	0	0	0	0	16	15	0	0	0	9	0	0	1	0	0	18	0	1	0	0	0	19	0	0	18	0	0	0	0	3	0	0	0	11
ASV_1743	0	0	0	8	6	9	1	0	1	6	4	6	0	0	0	0	0	0	0	6	0	0	0	0	0	0	6	0	8	11	0	0	1	0	8	6	1	0	0	2	0	1	0	0	1	0	8	5	3
ASV_1744	0	0	0	0	0	0	22	0	20	0	0	0	0	0	0	0	0	0	0	7	0	0	0	0	0	0	0	0	0	0	0	0	43	0	0	0	0	0	0	0	0	0	17	0	24	0	0	0	0
ASV_1745	0	0	0	0	0	0	0	0	20	0	0	0	0	0	0	0	0	0	13	10	14	0	0	0	0	0	0	0	0	0	0	0	21	0	0	0	0	0	0	0	0	0	0	0	41	0	0	0	0
ASV_1746	0	0	0	0	0	0	0	0	0	0	0	20	0	0	0	0	0	0	0	0	0	0	0	0	0	17	0	0	0	0	0	0	0	17	36	24	0	0	0	0	0	0	0	0	0	0	0	9	0
ASV_1747	0	0	0	0	0	0	0	0	0	0	0	0	0	0	0	0	0	0	0	0	0	12	0	0	0	18	0	0	0	11	0	0	0	0	39	27	0	0	0	0	0	0	0	0	0	7	9	0	0
ASV_1748	0	0	0	0	0	0	0	0	0	0	0	0	0	0	0	0	0	0	0	0	0	0	0	0	0	0	0	0	0	0	0	0	0	0	0	0	62	0	24	0	0	0	0	0	0	0	0	0	20
ASV_1749	20	28	0	0	0	0	0	0	0	0	0	0	0	11	0	0	0	0	0	0	21	0	0	0	0	0	0	16	0	0	0	0	0	0	0	0	16	0	0	13	0	0	0	0	0	0	0	0	0
ASV_1750	18	0	0	10	21	21	0	0	0	0	0	0	0	0	0	0	0	0	0	0	0	0	0	0	0	0	0	0	0	0	0	0	0	0	0	0	21	0	0	0	18	0	0	0	0	0	0	0	23
ASV_1751	2	1	6	0	1	0	1	6	0	1	0	6	1	0	0	0	0	1	2	8	0	1	7	0	0	0	10	2	2	0	0	1	3	6	1	2	0	4	0	1	1	1	4	11	3	0	2	0	12
ASV_1752	0	44	0	0	0	0	0	0	0	0	29	0	0	0	0	0	0	0	0	0	25	0	0	16	0	0	0	0	0	0	0	0	18	0	0	0	0	0	0	0	0	0	0	0	0	0	0	0	0
ASV_1753	0	4	0	0	0	0	0	0	17	0	0	0	0	0	0	0	0	0	14	7	17	0	0	0	0	0	0	0	0	0	0	0	28	0	0	0	0	0	0	0	0	0	9	0	36	0	0	0	0
ASV_1754	0	0	0	17	21	0	0	0	0	0	0	0	0	0	0	0	0	13	0	0	0	0	0	0	0	0	0	36	13	0	0	0	0	0	0	0	0	0	0	8	13	11	0	0	0	0	0	0	0
ASV_1755	0	0	0	8	19	0	0	0	0	0	0	0	0	0	0	16	9	14	0	0	0	0	0	0	0	0	0	30	13	0	0	0	0	0	0	0	0	0	0	0	9	14	0	0	0	0	0	0	0
ASV_1756	17	0	0	13	0	0	0	0	0	0	0	0	0	7	8	0	18	6	0	0	0	11	0	0	4	6	0	19	0	3	0	0	0	0	0	0	0	0	0	8	11	0	0	0	0	0	0	0	0
ASV_1757	0	47	0	0	0	0	35	0	0	0	0	0	0	24	0	0	0	0	0	0	0	0	0	0	0	0	0	0	0	0	0	0	0	0	0	0	0	25	0	0	0	0	0	0	0	0	0	0	0
ASV_1758	0	11	0	0	0	0	0	0	0	0	0	0	0	0	0	0	0	0	0	0	0	0	0	0	0	11	0	22	0	0	0	0	16	0	12	27	15	0	0	0	0	0	0	0	17	0	0	0	0
ASV_1759	0	0	0	12	4	0	0	0	0	4	1	0	0	0	0	7	0	2	2	0	1	3	0	0	0	4	7	0	1	9	2	11	2	10	4	0	0	0	0	6	0	0	1	4	0	6	3	0	0
ASV_1760	0	0	0	0	0	0	0	0	0	0	0	0	0	0	0	0	0	0	0	0	0	0	0	0	0	0	0	37	12	0	0	0	0	14	41	0	0	0	0	0	0	0	0	0	0	11	16	0	0
ASV_1761	45	28	28	0	0	0	0	0	0	0	0	0	0	0	0	0	0	0	0	0	0	0	0	0	0	0	0	0	0	0	0	0	29	0	0	0	0	0	0	0	0	0	0	0	0	0	0	0	0
ASV_1762	44	22	23	0	0	0	0	0	0	0	0	0	15	0	0	0	0	0	0	0	0	0	0	0	0	0	0	0	0	0	0	0	0	0	0	0	26	0	0	0	0	0	0	0	0	0	0	0	0
ASV_1763	22	0	0	0	0	0	8	0	0	0	0	0	0	19	0	0	0	0	0	0	0	0	0	13	0	0	0	13	0	0	0	0	0	12	0	0	22	0	0	0	0	0	0	0	0	13	0	0	0
ASV_1764	10	0	0	0	0	0	0	0	0	17	20	9	0	0	0	0	0	0	0	0	0	8	0	0	0	11	0	0	0	0	0	0	0	11	13	8	0	0	0	0	0	0	0	0	0	0	12	0	0
ASV_1765	0	24	0	0	0	0	0	0	0	0	0	0	0	13	24	0	0	0	0	0	0	0	0	0	0	0	0	0	0	0	0	0	0	0	0	0	41	28	0	0	0	0	0	0	0	0	0	0	0
ASV_1766	0	0	32	0	26	0	0	21	0	0	0	0	0	0	0	0	0	0	0	0	0	0	0	0	0	0	0	0	0	0	0	0	0	0	0	0	34	0	0	0	0	17	0	0	0	0	0	0	0
ASV_1767	0	0	0	19	27	0	0	0	0	0	0	0	0	0	0	21	15	0	0	0	0	0	0	0	0	0	0	26	0	0	0	0	0	0	0	0	0	0	0	13	0	0	0	0	0	0	0	0	0
ASV_1768	0	0	0	0	0	31	0	0	0	0	0	0	0	11	0	24	0	0	0	0	0	0	0	0	0	0	0	0	0	0	0	0	0	0	40	0	0	0	0	0	24	0	0	0	0	0	0	0	0
ASV_1769	0	0	0	0	0	0	0	14	0	0	0	0	0	0	0	0	0	0	7	0	7	7	0	0	0	0	0	0	0	0	0	0	29	0	0	0	4	0	0	0	0	0	11	0	31	0	0	0	0
ASV_1770	38	40	27	0	0	0	0	0	0	0	0	0	0	0	0	0	0	0	0	0	0	0	0	0	0	0	0	0	0	0	0	0	24	0	0	0	0	0	0	0	0	0	0	0	0	0	0	0	0
ASV_1771	13	21	0	0	0	0	0	0	0	0	0	0	0	9	0	0	0	0	0	0	22	0	0	0	0	11	0	0	0	0	0	0	11	0	14	13	0	0	0	0	0	0	0	0	15	0	0	0	0
ASV_1772	0	19	0	0	0	0	0	0	0	0	0	0	0	0	0	0	0	0	0	0	0	34	0	0	0	0	0	0	0	0	0	0	0	0	37	0	0	0	0	0	0	0	0	0	39	0	0	0	0
ASV_1773	0	0	0	0	0	0	0	0	28	0	0	0	0	0	0	0	0	0	0	0	26	0	0	0	0	0	0	0	0	0	0	0	36	0	0	0	0	0	0	0	0	0	0	0	39	0	0	0	0
ASV_1774	33	22	0	0	0	0	0	8	0	9	0	0	0	0	12	0	0	0	0	0	0	0	0	0	0	0	0	0	0	0	0	0	9	0	0	0	18	0	0	0	0	0	0	0	17	0	0	0	0
ASV_1775	0	0	0	0	0	0	20	15	16	0	0	0	0	0	0	0	0	0	0	0	10	0	0	0	0	0	0	0	0	0	0	0	34	0	0	0	0	0	0	0	0	0	10	0	23	0	0	0	0
ASV_1776	0	0	0	0	0	0	10	10	0	0	0	0	0	0	0	0	0	0	0	0	14	15	0	0	0	0	0	0	0	0	0	0	13	0	15	0	0	0	0	0	0	0	13	0	13	14	0	0	0
ASV_1777	51	0	0	0	0	0	0	0	0	0	0	0	0	0	0	0	0	0	0	0	0	0	8	0	0	0	0	0	0	0	0	0	0	0	0	0	27	0	0	0	0	0	0	0	41	0	0	0	0
ASV_1778	36	36	27	0	0	0	0	0	0	0	0	0	0	0	0	0	0	0	0	0	12	0	0	0	0	0	0	0	0	0	0	0	0	0	0	0	0	0	0	0	0	0	0	0	16	0	0	0	0
ASV_1779	29	23	23	0	0	0	0	0	0	0	0	0	12	0	0	0	0	0	0	0	0	0	0	0	0	0	0	0	0	0	0	0	0	0	13	0	27	0	0	0	0	0	0	0	0	0	0	0	0
ASV_1780	23	30	16	7	0	0	0	0	0	0	0	0	12	0	0	0	0	0	0	0	0	0	0	0	0	0	0	3	0	0	0	0	0	0	0	0	19	0	0	0	17	0	0	0	0	0	0	0	0
ASV_1781	6	15	5	0	0	0	0	0	0	0	0	0	0	0	9	0	0	0	0	0	0	0	0	0	11	0	0	0	0	0	0	0	12	0	0	0	24	13	7	0	0	0	0	0	14	0	0	0	8
ASV_1782	0	16	13	0	0	0	16	0	7	0	0	0	0	0	0	0	0	0	0	0	0	0	0	0	16	0	0	0	0	0	0	0	18	0	0	0	16	0	0	0	0	0	13	0	12	0	0	0	0
ASV_1783	0	0	0	0	1	0	0	14	2	1	0	0	2	12	0	0	15	24	13	0	16	0	0	0	0	4	0	0	0	0	0	0	0	0	1	0	0	0	0	0	0	0	0	0	4	0	0	0	0
ASV_1784	0	0	0	0	0	0	0	0	0	0	11	0	0	0	0	0	0	0	0	0	0	0	0	0	31	0	0	0	0	0	0	0	27	19	22	10	0	0	0	0	0	0	0	0	0	0	0	0	0
ASV_1785	0	0	0	0	0	0	0	0	0	0	0	0	0	0	0	0	0	0	0	13	0	0	0	0	0	0	0	0	0	0	0	0	39	0	0	0	0	0	0	0	0	0	41	0	34	0	0	0	0
ASV_1786	69	0	0	0	0	0	0	0	0	0	0	0	0	0	0	0	0	0	23	0	0	0	0	0	0	0	0	0	0	0	0	0	0	0	0	0	34	0	0	0	0	0	0	0	0	0	0	0	0
ASV_1787	33	23	0	0	0	0	0	0	0	0	0	0	0	0	0	0	0	0	0	0	0	8	0	0	0	0	0	0	0	0	0	0	0	0	15	0	23	8	0	0	0	0	0	0	0	8	0	0	0
ASV_1788	25	32	26	0	0	0	0	0	0	0	0	0	0	23	0	0	0	0	0	0	0	0	0	0	0	0	0	0	0	0	0	0	0	0	20	0	0	0	0	0	0	0	0	0	0	0	0	0	0
ASV_1789	20	18	13	0	0	0	0	0	0	0	0	0	11	0	5	7	0	0	0	0	0	6	0	0	0	0	0	0	0	4	0	0	0	0	0	0	15	5	7	3	0	5	0	0	0	0	0	0	0
ASV_1790	15	14	0	0	0	0	0	0	0	8	9	0	0	0	0	0	0	0	0	0	0	14	0	0	0	14	0	0	0	12	0	0	0	0	7	10	0	0	0	0	0	0	0	0	0	12	11	0	0
ASV_1791	0	16	15	0	11	0	0	0	0	0	0	0	7	6	0	10	0	0	0	0	0	0	0	0	0	0	0	13	0	0	0	0	12	0	0	0	10	0	0	0	6	0	0	0	20	0	0	0	0
ASV_1792	0	0	0	0	0	0	31	0	27	0	0	0	0	0	0	0	0	0	0	0	0	0	0	0	0	0	0	0	0	0	0	0	25	0	0	0	0	0	0	0	0	0	0	0	34	0	0	0	0
ASV_1793	0	0	0	0	0	0	0	0	0	0	19	27	0	0	0	0	0	0	0	0	0	18	0	0	0	16	0	0	0	0	0	0	0	0	15	0	0	0	0	0	0	0	0	0	0	12	19	0	0
ASV_1794	0	0	0	0	0	0	0	0	0	0	0	0	0	0	0	0	0	0	0	0	15	0	0	0	0	0	0	0	0	0	0	0	16	0	56	0	0	0	0	0	0	0	13	0	26	0	0	0	0
ASV_1795	0	0	0	0	0	0	0	0	0	0	0	0	0	0	0	0	0	0	0	0	0	0	0	0	0	0	0	68	0	0	0	0	0	0	0	0	58	0	0	0	0	0	0	0	0	0	0	0	0
ASV_1796	45	18	11	0	11	0	0	0	0	0	0	0	4	10	0	0	0	0	0	0	0	0	0	0	0	0	0	0	0	6	0	0	0	0	0	0	9	7	0	0	0	0	0	0	0	0	0	0	0
ASV_1797	33	27	10	6	0	0	0	0	0	0	0	0	8	11	6	0	0	0	0	0	0	0	0	0	0	0	0	4	0	0	0	0	0	0	0	0	20	0	0	0	0	0	0	0	0	0	0	0	0
ASV_1798	11	10	0	14	10	0	14	14	9	11	8	0	0	0	0	0	0	0	0	0	0	0	0	0	0	0	0	2	0	0	0	0	0	0	11	0	0	0	0	0	0	0	0	0	5	0	0	6	0
ASV_1799	0	10	0	0	0	0	7	0	0	0	0	0	0	0	6	11	0	0	0	0	0	0	0	0	0	0	0	10	0	0	0	0	24	0	8	0	0	0	0	5	12	0	10	0	12	0	0	0	5
ASV_1800	0	0	0	0	26	0	23	3	2	0	0	0	0	0	3	0	12	17	1	0	0	0	0	0	0	0	0	14	0	0	0	0	3	0	0	0	0	4	0	0	0	0	13	0	1	0	0	0	2
ASV_1801	0	0	0	0	0	11	0	0	0	0	0	0	0	0	0	0	16	0	0	0	0	17	0	0	0	0	0	0	0	0	0	0	0	0	0	0	0	10	0	0	11	0	0	0	0	0	25	29	0
ASV_1802	0	0	0	0	0	0	0	0	0	23	31	0	0	0	0	0	0	0	0	0	0	13	0	0	0	16	0	0	0	17	0	0	0	0	25	0	0	0	0	0	0	0	0	0	0	0	0	0	0
ASV_1803	0	0	0	0	0	0	0	0	0	0	0	0	0	0	0	0	0	0	0	0	0	0	0	0	0	0	0	0	0	0	0	0	0	18	41	28	0	0	0	0	0	0	0	0	0	16	13	0	0
ASV_1804	23	0	0	0	0	0	23	0	0	0	0	0	0	0	0	0	0	0	0	0	0	0	0	0	0	19	0	0	0	0	0	0	19	0	0	0	15	0	0	0	0	0	0	0	19	0	0	0	0
ASV_1805	0	0	8	0	0	0	0	0	0	0	10	0	0	0	0	0	0	0	13	0	9	0	0	0	0	0	0	0	0	10	0	0	24	0	31	11	0	0	0	0	0	0	0	0	0	8	0	0	0
ASV_1806	0	0	0	0	39	18	0	0	0	0	0	0	0	0	0	0	22	0	0	0	0	0	0	0	0	0	0	45	0	0	0	0	0	0	0	0	0	0	0	0	0	0	0	0	0	0	0	0	0
ASV_1807	0	0	0	0	13	0	0	11	0	0	0	0	0	0	0	0	0	7	3	0	8	0	0	0	0	0	7	0	0	0	0	0	27	0	0	0	0	0	0	0	0	0	14	8	19	0	0	0	0
ASV_1808	0	0	0	0	0	0	18	0	0	0	0	20	0	0	0	0	0	0	0	0	0	0	0	0	0	0	0	0	0	0	0	0	24	13	0	0	0	0	0	0	0	0	0	0	20	0	0	0	0
ASV_1809	0	0	0	0	0	0	18	0	0	0	0	0	0	0	0	0	0	4	23	0	0	0	0	0	0	0	0	5	0	0	20	0	3	0	0	0	0	0	0	9	0	0	0	0	5	0	0	0	0
ASV_1810	0	0	0	0	0	0	4	0	0	0	0	0	0	0	0	0	0	0	0	0	0	0	0	0	0	0	0	15	0	0	3	0	6	0	0	0	0	0	0	0	0	0	4	0	2	0	0	0	0
ASV_1811	0	0	0	0	0	0	3	8	8	0	0	0	0	0	0	0	0	0	7	3	13	0	0	0	0	0	0	0	0	0	6	4	8	0	0	0	0	0	0	0	0	0	6	5	23	0	0	0	0
ASV_1812	39	0	31	0	0	0	0	0	0	0	0	0	15	0	0	0	0	0	0	0	0	0	0	20	0	0	0	0	0	0	0	0	0	0	0	0	0	0	18	0	0	0	0	0	0	0	0	0	0
ASV_1813	11	17	8	0	6	0	0	0	0	15	11	7	0	0	0	0	0	0	0	0	0	0	0	0	0	12	0	0	0	0	0	0	0	0	15	11	0	0	0	0	0	3	0	0	0	7	0	0	0
ASV_1814	5	18	0	0	0	0	7	0	29	0	0	0	0	0	0	0	0	0	0	0	0	0	0	0	0	0	0	27	0	0	0	0	9	0	0	0	18	0	0	0	0	0	0	0	10	0	0	0	0
ASV_1815	0	0	0	9	0	1	4	0	4	0	3	0	0	7	0	0	4	6	3	4	9	6	0	0	0	7	0	2	0	0	0	0	7	0	13	0	0	14	6	0	0	0	0	0	0	4	10	0	0
ASV_1816	0	0	0	0	34	17	0	0	0	0	0	0	0	0	0	17	0	11	0	0	0	0	0	0	0	0	0	24	20	0	0	0	0	0	0	0	0	0	0	0	0	0	0	0	0	0	0	0	0
ASV_1817	0	0	0	0	11	0	0	0	0	0	0	0	0	0	0	0	0	0	0	0	0	0	0	0	0	28	0	0	0	0	0	0	0	11	45	18	0	0	0	0	0	0	0	0	0	10	0	0	0
ASV_1818	0	0	0	0	7	0	0	0	0	3	0	0	0	11	11	1	4	5	0	0	0	5	0	0	0	0	0	6	6	12	0	0	8	0	0	0	12	5	0	0	2	0	0	0	2	0	0	0	5
ASV_1819	0	0	0	0	0	0	16	21	11	0	0	0	0	0	0	0	0	0	0	21	9	0	0	0	0	0	0	0	0	0	14	0	1	0	3	0	0	0	0	0	0	0	6	4	2	0	0	0	0
ASV_1820	0	0	0	0	0	0	0	0	0	0	0	9	0	0	0	0	0	0	0	0	0	21	0	0	0	0	0	0	0	0	0	0	0	0	39	0	0	0	0	0	0	0	0	0	0	0	24	17	0
ASV_1821	26	0	0	0	0	0	0	0	0	0	15	0	0	0	0	0	0	0	12	0	0	0	0	0	0	12	0	0	0	0	0	0	25	0	0	0	0	0	0	0	0	0	0	0	32	0	0	0	0
ASV_1822	9	12	0	0	0	0	1	0	1	21	24	0	0	0	0	0	0	0	0	0	0	0	0	0	0	0	0	0	0	0	0	0	1	14	0	0	10	0	0	0	0	0	0	0	0	21	8	0	0
ASV_1823	3	0	0	0	20	0	0	0	0	0	24	24	0	0	0	9	18	0	0	0	0	0	0	0	0	3	0	2	0	0	0	0	1	0	1	0	1	0	0	0	0	0	0	0	1	0	0	0	0
ASV_1824	0	8	0	0	0	0	10	0	11	0	0	0	0	8	0	0	0	0	0	0	14	0	0	0	0	0	0	0	0	0	0	0	12	0	0	0	14	0	0	0	0	0	10	0	27	0	0	0	8
ASV_1825	0	0	4	0	0	0	10	0	8	0	0	0	0	0	0	0	0	0	0	0	0	0	0	0	4	0	0	0	0	0	0	0	33	0	12	0	0	0	0	0	0	0	10	0	24	0	0	0	0
ASV_1826	0	0	0	0	16	0	15	7	0	0	0	0	0	0	0	11	0	0	0	0	4	0	0	0	0	0	8	24	0	0	9	0	0	0	0	0	0	0	0	7	13	0	0	0	0	0	0	0	0
ASV_1827	0	0	0	0	14	0	0	0	21	0	0	0	0	0	0	15	0	0	0	0	15	0	0	0	0	0	0	0	0	0	0	0	33	0	0	0	0	0	0	0	0	0	0	0	24	0	0	0	0
ASV_1828	0	0	0	0	0	0	0	0	0	0	0	0	0	0	0	0	25	0	0	0	0	0	0	0	0	0	0	0	23	0	0	0	24	0	0	0	0	0	0	0	14	0	0	0	36	0	0	0	0
ASV_1829	27	0	0	0	0	0	0	0	0	0	0	0	0	0	0	0	0	0	0	0	0	0	0	0	0	0	0	33	0	0	0	0	28	0	0	0	0	0	0	0	0	0	0	0	33	0	0	0	0
ASV_1830	25	26	15	0	0	0	0	0	0	0	0	0	0	0	0	0	0	0	0	0	0	0	0	0	0	7	0	0	0	0	0	0	0	0	14	5	0	0	0	0	0	0	0	0	14	6	4	0	0
ASV_1831	3	0	0	0	17	0	0	3	0	0	0	0	0	0	0	0	11	15	0	0	0	0	0	0	0	0	0	0	19	0	0	0	16	0	8	5	2	0	0	13	0	0	0	9	0	0	0	0	0
ASV_1832	0	0	0	0	18	0	0	0	0	0	0	0	0	0	0	14	19	22	0	0	0	0	0	0	0	0	13	24	0	0	0	0	0	0	0	0	0	0	0	0	0	11	0	0	0	0	0	0	0
ASV_1833	0	0	0	0	17	0	0	0	0	0	0	0	0	0	0	19	10	13	0	0	0	0	0	0	0	0	11	21	3	0	0	0	0	0	0	0	0	0	0	11	0	0	0	0	0	0	0	0	0
ASV_1834	0	0	0	0	0	0	11	0	7	0	0	0	0	0	0	0	0	0	0	0	0	0	0	0	0	0	0	0	0	0	9	0	37	0	16	0	0	0	0	0	0	0	20	0	21	0	0	0	0
ASV_1835	0	0	0	0	0	0	0	11	9	0	0	0	0	0	0	15	0	0	0	0	0	0	0	0	0	0	7	17	0	0	8	0	22	0	0	0	0	0	0	0	0	0	10	0	22	0	0	0	0
ASV_1836	0	0	0	0	0	0	0	0	0	18	0	0	0	0	0	0	0	0	0	0	0	0	0	0	0	21	0	0	0	22	0	0	0	0	32	28	0	0	0	0	0	0	0	0	0	0	0	0	0
ASV_1837	51	30	0	0	0	0	0	0	0	0	0	0	0	0	0	0	0	0	0	0	0	0	0	0	0	0	0	0	0	0	0	0	0	0	0	0	20	0	0	0	0	0	0	0	19	0	0	0	0
ASV_1838	40	0	0	0	0	0	0	0	0	0	0	0	19	20	19	0	0	0	0	0	0	0	0	0	0	0	0	0	0	0	0	0	0	0	0	0	0	0	22	0	0	0	0	0	0	0	0	0	0
ASV_1839	14	21	18	0	0	0	0	0	0	0	0	0	22	11	0	0	0	0	0	0	0	0	0	0	0	0	0	0	0	0	0	0	0	0	0	0	16	18	0	0	0	0	0	0	0	0	0	0	0
ASV_1840	14	0	0	9	0	0	0	0	10	10	0	0	0	0	0	0	0	0	0	0	11	5	0	0	0	0	7	20	0	0	0	0	0	0	0	7	0	0	0	0	0	0	0	0	19	0	0	0	0
ASV_1841	0	0	0	0	0	0	9	10	0	0	0	0	0	0	0	0	12	0	0	12	0	0	0	0	0	0	0	0	0	0	6	0	21	0	0	0	0	0	0	0	0	0	13	0	37	0	0	0	0
ASV_1842	0	0	0	0	0	0	0	0	0	20	0	13	0	0	0	0	0	0	0	0	0	0	0	0	0	12	0	0	0	0	0	0	0	16	16	0	12	0	0	0	0	0	0	0	0	0	16	0	0
ASV_1843	0	0	0	0	0	0	0	0	0	0	0	23	0	0	0	0	0	0	0	0	0	18	0	0	0	0	0	0	0	0	0	0	0	0	20	26	0	0	0	0	0	0	0	0	0	19	0	0	0
ASV_1844	0	0	0	0	0	0	0	0	0	0	0	0	0	0	8	0	0	0	0	0	0	0	0	0	0	13	12	25	0	0	0	0	0	0	22	0	0	0	0	0	0	0	0	8	12	0	0	0	0
ASV_1845	29	29	16	0	0	0	0	10	0	0	0	0	0	0	0	0	0	0	0	0	0	0	0	0	0	0	0	0	0	0	0	0	13	0	0	0	13	0	0	0	0	0	9	0	0	0	0	0	0
ASV_1846	24	25	19	0	0	0	0	0	0	0	0	0	0	0	0	0	0	0	0	0	0	0	0	0	0	0	0	0	0	0	0	0	0	0	0	0	24	13	0	0	0	0	0	0	0	0	0	0	6
ASV_1847	7	8	5	11	5	0	0	0	0	14	10	0	5	4	0	0	0	0	0	0	0	15	0	0	2	0	4	7	0	0	0	0	0	0	8	0	5	0	4	0	0	0	0	0	0	0	0	0	2
ASV_1848	0	0	0	12	19	0	22	14	14	0	0	0	0	0	0	0	0	0	0	0	0	0	0	0	0	0	0	12	0	0	0	0	12	0	0	0	0	0	0	0	0	0	0	0	14	0	0	0	0
ASV_1849	0	0	0	0	4	0	0	2	0	0	1	8	0	0	0	0	3	5	0	0	0	6	0	0	0	1	6	7	1	5	0	0	0	13	6	11	2	0	0	0	2	0	0	0	0	21	14	0	0
ASV_1850	0	0	0	0	0	0	31	13	0	0	0	0	0	0	0	0	0	0	0	0	0	0	0	0	0	0	0	13	0	0	0	0	20	0	0	0	0	0	0	0	0	0	0	0	31	0	0	0	0
ASV_1851	0	0	0	0	0	0	19	0	14	0	0	0	0	0	0	0	0	0	0	0	15	0	0	0	0	0	0	0	0	0	16	0	24	0	0	0	0	0	0	0	0	0	10	0	21	0	0	0	0
ASV_1852	0	0	0	0	0	0	6	7	8	0	0	0	0	0	0	0	0	11	6	7	6	0	0	0	0	0	10	0	0	0	6	0	12	0	0	0	0	0	0	0	7	0	0	0	33	0	0	0	0
ASV_1853	36	34	0	0	0	0	0	0	0	0	0	0	0	0	0	0	10	0	0	0	0	0	0	0	0	0	0	0	0	0	19	0	0	0	0	0	0	0	0	0	8	0	0	0	0	0	0	0	0
ASV_1854	26	15	13	0	0	0	0	0	0	0	0	0	0	16	8	0	0	0	0	0	0	0	0	0	13	0	0	0	0	0	0	0	0	0	0	0	20	0	0	0	0	0	0	0	0	0	0	0	7
ASV_1855	21	35	20	0	0	0	0	0	0	0	0	0	0	16	0	0	0	0	0	0	0	0	0	10	16	0	0	0	0	0	0	0	0	0	0	0	0	0	0	0	0	0	0	0	0	0	0	0	0
ASV_1856	0	9	4	0	0	0	6	8	0	0	0	0	0	0	0	0	0	0	0	5	8	0	0	0	0	0	0	5	0	0	6	0	21	0	0	0	10	0	11	0	0	0	0	0	25	0	0	0	0
ASV_1857	0	0	0	19	0	20	0	0	0	0	0	0	0	0	0	0	0	0	0	0	0	0	0	0	0	10	0	29	0	0	0	0	0	0	0	0	0	0	0	0	26	0	0	0	0	0	0	0	0
ASV_1858	0	0	0	2	5	8	3	7	4	0	0	0	0	0	0	6	0	1	6	6	3	0	0	0	0	0	0	6	0	0	5	0	4	0	0	0	0	0	0	0	7	12	10	0	7	0	0	0	0
ASV_1859	0	0	0	0	27	0	0	0	0	15	0	0	0	0	0	0	17	0	0	0	0	8	0	0	0	11	0	0	19	0	0	0	0	0	0	0	0	0	0	21	0	0	0	0	0	0	0	0	0
ASV_1860	0	0	0	0	0	5	0	0	6	3	16	18	0	0	0	0	0	0	0	0	23	25	0	0	0	0	0	0	0	1	0	12	5	0	0	0	0	0	0	0	0	0	0	0	4	0	0	0	0
ASV_1861	0	0	0	0	0	0	28	0	0	0	0	0	0	0	0	0	0	0	32	0	17	0	0	0	0	0	0	0	0	0	0	0	0	0	0	0	0	0	0	0	0	0	0	0	25	0	0	0	0
ASV_1862	0	0	0	0	0	0	0	0	0	0	0	15	0	0	0	0	0	0	0	0	0	0	0	0	0	0	0	0	0	0	0	0	0	40	0	31	0	0	0	0	0	0	0	0	22	0	0	0	0
ASV_1863	39	46	0	0	0	0	0	0	0	0	0	0	0	0	0	0	0	0	0	0	0	0	0	0	0	0	0	0	0	0	0	0	0	0	0	0	32	0	0	0	0	0	0	0	0	0	0	0	0
ASV_1864	33	25	19	0	0	0	0	0	0	4	0	0	6	3	9	0	0	0	0	0	0	0	0	0	0	0	0	0	0	0	0	0	0	0	0	0	13	5	0	0	0	0	0	0	0	0	0	0	0
ASV_1865	28	18	26	0	0	0	0	0	0	0	0	0	13	12	0	0	0	0	0	0	0	0	0	0	0	0	0	0	0	0	0	0	0	0	0	0	20	0	0	0	0	0	0	0	0	0	0	0	0
ASV_1866	21	0	12	0	0	0	0	0	0	0	36	0	29	0	0	0	0	0	0	0	0	0	0	0	0	0	0	0	0	0	0	0	0	0	0	0	19	0	0	0	0	0	0	0	0	0	0	0	0
ASV_1867	4	4	2	20	6	0	0	4	0	0	0	0	0	0	0	2	2	3	0	0	0	0	0	0	0	0	13	9	9	0	0	0	3	0	3	6	9	0	0	0	0	13	2	0	3	0	0	0	0
ASV_1868	0	0	0	0	13	15	0	0	0	0	0	0	0	0	0	12	15	0	0	0	0	0	0	0	0	0	0	14	8	0	0	0	0	0	0	0	0	0	0	14	9	11	0	0	0	0	0	0	0
ASV_1869	0	0	0	0	8	0	0	0	0	0	0	0	0	0	0	4	15	0	0	0	0	0	0	0	0	0	11	14	8	0	0	0	0	0	22	12	0	0	0	0	0	11	0	0	0	0	0	0	0
ASV_1870	0	0	0	0	0	6	0	0	0	0	0	0	0	0	0	0	0	0	0	0	0	0	0	0	32	0	0	0	0	0	0	0	2	0	17	0	22	26	0	0	0	0	0	0	0	0	0	0	12
ASV_1871	0	0	0	0	0	0	0	0	0	0	21	0	0	0	0	0	0	0	0	0	0	0	0	0	0	14	0	0	0	0	0	0	0	0	36	13	0	0	0	0	0	0	0	0	0	0	0	16	0
ASV_1872	0	0	0	0	0	0	0	0	0	0	0	14	0	0	0	0	0	0	0	0	0	22	0	0	0	11	0	0	0	0	0	0	0	19	4	18	0	0	0	0	0	0	0	0	0	0	18	11	0
ASV_1873	20	22	0	0	24	12	0	0	0	0	0	0	0	0	0	0	0	0	0	0	0	0	0	0	0	0	0	0	0	0	0	0	0	0	0	0	8	0	15	0	0	0	0	0	15	0	0	0	0
ASV_1874	7	3	0	0	0	0	23	8	0	0	0	0	0	0	0	0	5	0	5	0	6	0	0	0	5	0	0	4	0	0	7	0	8	0	0	0	0	0	0	3	0	0	6	0	17	0	0	3	0
ASV_1875	0	39	0	0	0	0	0	0	0	0	0	0	0	0	0	0	0	0	0	0	0	0	0	0	0	0	0	0	0	0	0	0	0	0	0	0	26	0	17	0	0	0	0	0	0	0	0	0	11
ASV_1876	0	3	0	0	10	5	5	0	0	0	0	0	0	0	0	9	10	0	0	0	0	6	0	0	0	0	0	20	6	0	0	0	0	0	0	9	0	0	0	0	7	9	0	0	5	0	0	0	0
ASV_1877	0	0	0	0	14	0	0	0	0	0	0	0	0	0	0	2	1	0	0	0	0	0	0	0	0	0	8	5	36	0	0	0	0	0	0	0	0	0	0	32	18	0	0	0	0	0	0	0	0
ASV_1878	0	0	0	0	0	0	8	0	0	0	0	0	0	0	0	15	0	0	0	0	0	0	0	10	0	0	0	35	0	0	0	0	0	0	0	0	0	0	0	0	0	0	0	0	20	0	14	0	0
ASV_1879	0	0	0	0	0	0	6	0	0	0	0	0	0	0	0	0	0	0	21	0	0	0	0	0	0	0	0	0	0	0	0	0	17	0	0	0	0	0	0	0	0	0	0	0	21	0	0	0	0
ASV_1880	40	34	20	0	0	0	0	0	0	0	0	0	11	0	0	0	0	0	0	0	0	0	0	0	0	0	0	0	0	0	0	0	0	0	0	0	0	0	0	0	0	0	0	0	0	0	0	0	0
ASV_1881	33	27	21	0	0	0	0	0	0	0	0	0	0	10	0	0	0	0	0	0	0	0	0	0	0	0	0	0	0	0	0	0	0	0	0	0	18	0	6	0	0	0	0	0	0	0	0	0	0
ASV_1882	25	23	0	0	0	0	0	0	0	0	0	0	0	0	0	0	0	0	0	0	0	0	0	0	0	0	0	0	0	0	0	0	30	0	14	0	0	0	0	0	0	0	0	0	23	0	0	0	0
ASV_1883	0	21	13	0	6	0	0	0	0	0	0	0	14	0	9	0	0	0	0	0	0	0	0	7	0	0	0	0	0	0	0	0	12	0	11	0	22	0	0	0	0	0	0	0	0	0	0	0	0
ASV_1884	0	18	0	0	14	0	0	0	0	0	0	0	0	0	0	0	0	0	0	0	0	0	0	0	0	0	0	0	0	15	0	0	0	0	31	24	13	0	0	0	0	0	0	0	0	0	0	0	0
ASV_1885	0	0	0	0	0	0	0	1	0	0	4	9	0	0	0	0	0	0	0	0	1	0	0	0	0	0	0	0	0	0	0	2	0	6	1	2	0	0	0	0	0	0	1	2	0	3	9	28	0
ASV_1886	33	36	11	0	0	0	0	0	0	0	0	0	12	0	0	0	0	0	0	0	0	0	0	0	0	0	0	0	0	0	0	0	0	0	0	0	22	0	0	0	0	0	0	0	0	0	0	0	0
ASV_1887	14	14	10	0	0	0	5	0	7	0	0	0	0	0	0	6	0	0	0	0	0	0	0	0	0	0	0	22	0	0	0	5	9	0	0	0	14	0	0	0	0	0	0	0	8	0	0	0	0
ASV_1888	0	11	0	0	0	0	0	0	0	0	0	0	0	0	0	0	0	0	0	0	0	0	0	0	0	0	29	25	10	0	0	0	16	0	0	0	0	0	0	8	0	0	0	0	15	0	0	0	0
ASV_1889	0	0	14	0	0	0	0	0	0	0	0	0	0	0	0	0	0	0	22	0	10	0	0	0	0	0	0	0	0	0	0	0	18	0	0	0	0	0	0	0	0	0	17	0	25	0	0	0	0
ASV_1890	0	0	8	0	0	0	9	0	0	0	0	0	0	0	0	0	6	0	0	0	0	0	0	0	0	0	0	11	0	0	0	0	15	0	13	9	14	0	0	0	0	0	0	0	14	0	0	7	0
ASV_1891	0	0	0	0	33	0	0	0	0	0	0	0	0	0	0	17	25	0	0	0	0	0	0	0	0	0	0	27	0	0	0	0	0	0	0	0	0	0	0	12	0	0	0	0	0	0	0	0	0
ASV_1892	0	0	0	0	0	0	24	20	0	0	0	0	0	0	0	0	0	0	0	0	20	0	0	0	0	0	0	0	0	0	0	0	28	0	0	0	0	0	0	0	0	0	0	0	22	0	0	0	0
ASV_1893	0	0	0	0	0	0	10	0	21	0	0	0	0	0	0	0	0	0	0	0	0	0	0	0	0	0	0	0	0	0	0	0	19	7	16	0	0	0	0	10	0	0	0	5	20	0	6	0	0
ASV_1894	0	0	0	0	0	0	0	0	0	24	0	0	0	0	0	0	0	0	0	0	0	19	0	0	0	14	0	0	0	19	0	0	0	0	27	0	0	0	0	0	0	0	0	0	0	0	0	0	0
ASV_1895	0	0	0	0	0	0	0	0	0	0	18	0	0	0	0	0	0	0	0	0	0	0	0	0	0	0	0	0	0	14	0	0	0	0	34	0	29	0	0	0	0	0	0	0	0	0	0	0	0
ASV_1896	0	0	0	0	0	0	0	0	0	0	0	0	0	0	0	0	13	0	0	0	0	0	0	0	0	0	0	0	0	0	0	0	41	0	44	0	0	0	0	0	16	0	0	0	0	0	0	0	0
ASV_1897	22	9	12	0	0	0	4	10	9	0	0	0	0	0	0	0	0	0	0	3	3	0	0	0	0	0	0	20	0	0	5	0	7	0	0	0	0	0	0	0	0	0	0	0	4	0	0	0	0
ASV_1898	19	17	10	0	13	0	9	0	0	0	0	0	10	0	8	8	0	0	0	0	0	0	0	0	0	0	0	0	0	0	0	0	0	0	0	0	0	0	0	0	0	0	0	0	19	0	0	0	0
ASV_1899	18	17	13	0	0	0	0	0	10	14	0	0	0	0	0	12	0	0	0	0	0	0	0	0	0	0	0	0	0	0	0	0	0	0	0	0	13	0	0	0	0	0	0	0	16	0	0	0	0
ASV_1900	0	0	6	0	0	0	0	0	0	0	0	0	0	0	0	0	4	0	0	0	0	0	0	0	0	0	0	0	3	0	0	0	0	11	18	0	9	7	6	0	0	6	0	0	0	9	9	5	5
ASV_1901	0	0	0	0	22	17	0	0	0	0	0	0	0	0	0	0	8	0	0	0	0	0	0	0	0	0	0	21	9	0	0	0	0	0	0	0	0	0	0	14	0	9	0	0	0	0	0	0	0
ASV_1902	0	0	0	0	0	0	9	11	14	0	0	0	0	0	0	0	0	0	0	0	8	0	0	0	0	0	0	0	7	0	0	6	2	0	0	0	0	0	0	0	12	0	8	0	15	0	0	0	0
ASV_1903	0	0	0	0	0	0	0	0	19	0	0	0	0	0	0	0	0	0	0	0	15	0	0	0	0	0	0	0	0	0	0	0	22	0	16	0	0	0	0	0	0	0	10	0	31	0	0	0	0
ASV_1904	0	0	0	0	0	0	0	0	0	0	0	0	0	13	0	0	14	14	0	0	0	0	0	0	0	0	0	0	14	0	0	0	12	0	19	0	0	11	0	0	0	0	8	0	0	0	0	0	0
ASV_1905	0	0	0	0	0	0	0	0	0	0	0	0	0	0	0	0	38	0	0	0	0	0	0	0	0	0	0	24	0	0	0	0	0	0	0	0	0	0	0	0	40	0	0	0	0	0	0	0	0
ASV_1906	0	0	0	0	0	0	0	0	0	0	0	0	0	0	0	0	0	0	0	0	0	0	0	0	0	0	0	0	0	18	0	0	0	0	44	32	0	0	0	0	0	0	0	0	0	0	19	0	0
ASV_1907	39	0	0	0	0	0	0	0	0	0	0	0	0	0	0	0	0	0	0	0	0	0	0	0	0	0	0	0	0	0	0	0	38	0	0	0	0	0	0	0	0	0	0	0	35	0	0	0	0
ASV_1908	19	0	0	0	0	0	0	0	0	0	0	0	0	13	0	0	0	0	0	0	0	0	0	0	11	15	0	0	0	0	0	0	0	0	0	0	0	10	0	0	0	0	0	0	0	0	0	0	22
ASV_1909	14	0	11	0	0	0	0	0	0	0	0	0	0	0	0	0	0	0	0	0	0	0	0	0	0	0	0	0	0	0	0	0	12	0	15	0	18	0	0	0	0	0	17	0	15	0	0	0	0
ASV_1910	0	0	0	16	4	0	5	0	11	0	0	0	0	0	0	0	0	0	7	7	14	0	0	0	0	0	0	0	2	0	10	0	2	0	0	0	0	0	0	0	0	0	0	11	2	0	0	0	0
ASV_1911	0	0	0	0	0	0	0	0	11	0	0	0	0	0	0	0	0	0	0	0	0	0	0	0	0	0	0	0	0	0	0	0	21	12	0	0	28	0	0	0	0	0	0	0	20	0	11	0	0
ASV_1912	0	0	0	0	0	0	0	0	0	0	14	0	0	0	0	0	0	0	0	0	0	26	0	0	0	20	0	0	0	0	0	0	0	0	31	21	0	0	0	0	0	0	0	0	0	0	0	0	0
ASV_1913	60	0	0	0	0	0	0	0	0	0	0	0	17	0	0	0	0	0	0	0	0	0	0	0	0	0	0	0	0	0	0	0	0	0	0	0	0	0	0	0	0	0	0	0	34	0	0	0	0
ASV_1914	25	0	17	0	0	0	17	0	0	0	0	0	0	0	0	0	0	0	0	0	0	0	0	0	0	0	0	0	0	0	0	0	0	0	0	0	25	0	0	0	0	0	0	0	27	0	0	0	0
ASV_1915	16	14	0	0	0	0	0	0	0	0	0	0	21	0	0	0	0	0	0	0	0	0	0	0	15	0	0	0	0	0	0	0	0	0	0	0	25	0	0	0	0	0	0	0	0	0	0	0	14
ASV_1916	12	17	0	0	0	0	0	0	0	0	24	0	0	10	0	0	0	0	0	0	0	0	0	0	0	0	0	0	0	0	0	0	0	13	0	19	16	0	0	0	0	0	0	0	0	0	0	0	0
ASV_1917	10	0	0	0	18	0	0	0	0	0	0	0	0	0	0	12	10	0	0	0	0	0	0	0	0	0	0	29	0	0	0	0	0	0	17	0	0	0	0	0	0	0	0	0	0	0	0	0	0
ASV_1918	8	0	0	0	0	0	14	0	0	0	0	0	0	0	0	0	0	0	0	0	0	0	0	0	0	0	0	0	11	0	0	0	30	0	0	0	13	0	0	0	0	0	0	0	35	0	0	0	0
ASV_1919	6	2	5	0	3	0	0	0	0	5	10	0	0	6	0	0	0	0	0	0	0	0	0	0	0	10	0	2	11	0	0	0	1	0	0	5	2	21	0	0	11	0	0	0	0	0	0	0	0
ASV_1920	0	29	0	0	22	0	0	0	0	0	0	0	25	0	0	0	0	0	0	0	0	0	0	0	0	0	0	22	0	0	0	0	0	0	0	0	13	0	0	0	0	0	0	0	0	0	0	0	0
ASV_1921	0	0	0	16	0	0	0	0	0	0	0	0	0	0	0	0	0	21	0	0	0	0	0	0	0	0	0	0	0	0	0	0	32	0	0	0	0	0	0	0	0	0	0	0	42	0	0	0	0
ASV_1922	0	0	0	0	12	14	0	0	0	0	0	0	0	0	0	0	0	0	0	0	0	0	0	0	0	0	9	16	0	0	0	0	22	0	0	0	0	0	0	13	17	0	0	0	0	0	0	0	0
ASV_1923	0	0	0	0	0	0	14	16	8	0	6	0	0	0	0	0	0	0	11	0	0	0	0	0	0	0	0	0	0	0	5	0	21	0	0	0	0	0	0	0	0	0	20	0	1	0	0	0	0
ASV_1924	0	0	0	0	0	0	0	17	0	3	2	0	0	0	0	8	0	0	0	0	0	0	0	0	0	1	0	0	0	1	0	16	8	0	3	1	0	0	0	0	0	0	12	0	25	1	0	0	0
ASV_1925	0	0	0	0	0	0	0	0	0	0	0	0	0	0	0	0	0	0	0	0	17	0	0	0	0	0	0	0	0	0	0	0	35	0	0	0	0	0	0	0	0	0	19	0	40	0	0	0	0
ASV_1926	0	0	0	0	0	0	0	0	0	0	0	0	0	0	0	0	0	0	0	0	0	0	0	0	0	0	0	0	0	0	0	0	37	0	0	0	0	0	0	0	0	0	0	0	74	0	0	0	0
ASV_1927	18	0	0	0	0	0	0	0	11	0	0	0	0	0	9	0	0	0	0	0	0	0	0	0	0	0	0	0	0	0	0	0	21	0	12	0	15	0	0	0	0	0	0	0	24	0	0	0	0
ASV_1928	1	3	0	1	1	0	0	0	0	3	9	5	1	2	4	1	1	0	2	1	0	8	0	2	0	1	2	0	1	4	0	2	1	0	3	0	1	2	2	2	3	5	1	0	0	8	6	0	0
ASV_1929	0	0	0	0	0	18	0	0	11	0	0	0	0	0	0	0	0	9	0	0	0	0	0	0	0	0	0	22	0	0	0	0	30	0	0	0	0	0	0	8	0	0	0	0	0	0	0	0	0
ASV_1930	0	0	0	0	0	0	20	0	15	0	0	0	0	0	0	0	0	0	0	5	0	0	0	0	0	0	0	0	0	0	0	0	25	14	0	0	0	0	0	0	0	0	15	5	0	0	0	0	0
ASV_1931	0	0	0	0	0	0	15	0	0	0	0	0	0	0	0	0	0	0	12	0	0	0	0	0	0	0	0	0	0	0	0	0	11	0	0	0	0	0	0	0	0	0	19	14	21	0	0	0	0
ASV_1932	0	0	0	0	0	0	0	0	0	0	0	0	0	0	0	0	0	0	0	0	0	0	0	0	21	0	0	0	0	0	0	0	0	0	18	0	0	0	23	0	0	0	0	0	0	0	0	16	17
ASV_1933	28	23	15	0	0	0	0	0	0	0	0	0	0	9	0	0	0	0	0	0	0	0	0	0	0	0	0	0	0	0	0	0	0	0	0	0	28	6	0	0	0	0	0	0	0	0	0	0	0
ASV_1934	27	34	14	0	18	0	0	0	0	0	0	0	16	0	0	0	0	0	0	0	0	0	0	0	0	0	0	0	0	0	0	0	0	0	0	0	0	0	0	0	0	0	0	0	0	0	0	0	0
ASV_1935	27	21	0	0	0	0	0	0	0	0	0	0	21	0	9	0	0	0	0	0	0	0	0	0	0	0	0	0	0	0	0	0	0	0	0	0	31	0	0	0	0	0	0	0	0	0	0	0	0
ASV_1936	25	27	16	0	0	0	0	0	0	0	0	0	0	0	0	0	0	0	0	0	0	0	0	0	13	0	0	0	0	0	0	0	0	0	0	0	18	0	0	0	0	0	0	0	0	0	0	0	0
ASV_1937	0	7	0	0	0	0	0	13	0	0	0	0	0	0	0	0	0	0	0	6	13	0	0	0	0	0	0	19	0	0	0	3	11	0	0	0	9	0	0	0	0	0	10	0	18	0	0	0	0
ASV_1938	0	0	2	0	5	0	4	0	4	0	2	5	0	3	0	2	3	0	0	0	3	1	8	0	5	0	0	1	8	0	0	0	5	1	3	0	2	2	3	6	1	1	5	0	3	3	3	2	0
ASV_1939	0	0	0	7	0	2	1	1	0	5	0	0	0	0	0	5	6	0	2	0	2	7	0	0	0	3	8	0	7	7	0	0	3	0	6	9	0	0	0	0	0	7	2	0	6	0	7	0	0
ASV_1940	0	0	0	7	18	11	0	0	0	0	0	0	0	0	0	0	9	0	0	0	0	0	0	0	0	0	0	20	0	0	0	0	0	0	7	0	0	0	0	10	0	0	0	0	15	0	0	0	12
ASV_1941	0	0	0	0	18	0	0	0	0	0	0	0	0	0	0	24	0	0	0	0	0	0	0	0	0	0	0	32	0	0	0	0	0	0	0	0	0	0	0	0	16	19	0	0	0	0	0	0	0
ASV_1942	0	0	0	0	0	16	0	0	0	0	0	0	0	0	0	0	18	0	0	0	0	0	0	0	0	0	13	22	0	13	0	0	0	0	0	0	0	0	0	16	0	0	0	0	0	0	11	0	0
ASV_1943	0	0	0	0	0	0	18	0	0	0	0	0	0	0	0	0	0	0	7	0	18	0	0	0	0	0	0	0	0	0	0	0	21	0	0	0	0	0	0	0	0	0	12	0	27	0	0	0	0
ASV_1944	0	0	0	0	0	0	8	8	10	0	0	0	0	0	0	0	0	0	9	0	25	12	0	0	0	16	0	0	0	0	0	0	0	0	0	0	0	0	0	0	0	0	0	0	15	0	0	0	0
ASV_1945	0	0	0	0	0	0	0	0	0	7	18	15	0	0	0	0	0	0	0	0	0	12	0	0	0	9	0	0	0	9	0	0	0	0	13	17	0	0	0	0	0	0	0	0	0	9	0	0	0
ASV_1946	0	0	0	0	0	0	0	0	0	0	7	10	0	0	0	0	0	0	0	0	6	6	0	0	0	13	0	0	0	0	0	0	20	7	3	0	0	0	0	0	0	0	6	0	1	17	0	0	0
ASV_1947	0	0	0	0	0	0	0	0	0	0	0	0	0	0	0	0	0	0	0	0	0	0	0	0	0	0	0	0	0	0	0	0	0	48	38	0	0	0	0	0	0	0	0	0	23	0	0	0	0
ASV_1948	29	0	0	0	0	0	0	0	0	0	0	0	0	0	0	0	0	0	0	0	0	0	0	0	0	0	0	0	0	20	0	0	36	0	0	0	23	0	0	0	0	0	0	0	0	0	0	0	0
ASV_1949	0	0	0	15	14	8	0	0	0	0	0	0	0	0	0	16	0	0	0	0	0	0	0	0	0	0	10	21	0	0	0	0	11	0	0	0	0	0	0	0	0	13	0	0	0	0	0	0	0
ASV_1950	0	0	0	0	28	0	0	0	0	0	0	0	0	0	0	14	16	0	0	0	0	0	0	0	0	0	11	23	16	0	0	0	0	0	0	0	0	0	0	0	0	0	0	0	0	0	0	0	0
ASV_1951	0	0	0	0	12	10	0	0	0	0	0	0	0	0	0	19	0	0	0	0	0	0	0	0	0	0	8	0	0	0	0	0	15	0	0	0	0	0	0	5	0	11	9	0	11	0	0	0	0
ASV_1952	0	0	0	0	0	0	27	0	0	0	0	0	0	0	0	0	0	0	0	26	0	0	0	0	0	0	0	0	0	0	0	0	0	0	0	0	0	0	0	0	0	0	22	0	33	0	0	0	0
ASV_1953	0	0	0	0	0	0	26	0	0	0	0	0	0	0	0	0	0	0	0	0	0	0	0	0	0	0	0	0	0	0	0	0	34	0	0	19	0	0	0	0	0	0	0	0	29	0	0	0	0
ASV_1954	0	0	0	0	0	0	0	0	29	0	0	0	0	0	0	0	0	0	0	0	0	0	0	0	0	41	0	0	0	0	0	0	25	0	0	13	0	0	0	0	0	0	0	0	0	0	0	0	0
ASV_1955	0	0	0	0	0	0	0	0	0	0	9	0	0	0	0	0	0	0	0	0	0	11	0	0	0	15	0	0	0	0	0	0	0	14	20	11	0	0	0	0	0	0	0	0	0	16	12	0	0
ASV_1956	0	0	0	0	0	0	0	0	0	0	0	0	0	0	0	20	0	0	0	0	0	0	0	0	0	0	25	0	0	0	0	0	0	0	0	0	31	0	0	10	22	0	0	0	0	0	0	0	0
ASV_1957	0	0	0	0	0	0	0	0	0	0	0	0	0	0	0	13	0	0	0	0	0	0	0	0	0	13	0	31	0	0	0	0	0	0	19	0	0	0	0	0	0	0	0	0	32	0	0	0	0
ASV_1958	0	0	0	0	0	0	0	0	0	0	0	0	0	0	0	0	0	0	0	0	0	0	0	29	0	0	0	0	0	0	0	0	0	0	0	0	25	18	0	0	0	0	0	0	0	0	0	0	19
ASV_1959	34	34	17	0	0	0	0	0	0	0	0	0	0	0	0	0	0	0	0	0	0	0	0	0	0	0	0	0	0	0	0	0	0	0	0	0	22	0	0	0	0	0	0	0	0	0	0	0	0
ASV_1960	22	13	12	0	0	0	0	0	0	0	0	0	11	0	0	0	0	0	0	0	0	0	0	14	0	0	0	0	0	0	0	0	0	0	0	0	15	0	0	0	0	0	0	0	0	0	0	0	14
ASV_1961	16	0	6	0	0	0	0	0	0	0	0	0	0	0	0	0	0	0	0	0	0	0	0	0	0	0	0	0	0	0	0	0	14	0	0	16	9	0	0	0	0	0	0	0	30	16	0	0	0
ASV_1962	0	30	0	0	27	0	22	0	0	0	0	0	0	0	0	0	0	0	0	0	0	0	0	0	0	0	0	0	0	0	0	0	0	0	0	0	0	0	0	0	0	0	0	0	0	0	0	0	0
ASV_1963	0	10	0	4	0	2	0	0	0	0	0	0	7	0	0	0	0	0	0	0	0	0	0	0	0	0	0	0	0	0	7	0	16	4	6	8	14	0	0	0	0	0	0	0	20	0	0	0	9
ASV_1964	0	0	0	9	5	19	2	2	12	0	0	0	0	0	0	3	10	0	0	6	0	0	0	0	0	0	0	5	17	0	0	0	0	0	0	0	0	0	0	0	0	15	0	0	2	0	0	0	0
ASV_1965	0	0	0	0	0	0	6	10	5	0	0	0	0	0	0	0	0	0	2	0	13	0	0	0	0	0	0	0	0	0	5	0	26	0	0	0	0	0	0	0	0	0	20	0	3	0	0	0	0
ASV_1966	0	0	0	0	0	0	0	1	0	0	0	0	0	0	0	0	0	1	18	0	14	0	0	0	0	0	6	1	26	0	0	9	0	0	0	0	0	0	0	0	0	1	0	0	2	0	0	0	0
ASV_1967	27	21	0	0	0	0	0	0	0	0	0	0	0	0	0	0	0	0	0	0	0	0	0	0	0	0	0	17	0	0	0	0	0	0	16	0	25	0	0	0	0	0	0	0	0	0	0	0	0
ASV_1968	24	22	13	0	0	0	0	0	0	0	0	0	10	0	0	0	0	0	0	0	0	0	0	0	0	0	0	0	0	0	0	0	0	0	0	0	18	0	0	6	0	0	0	0	0	0	0	0	13
ASV_1969	7	10	4	0	6	0	4	5	0	0	0	0	0	0	0	0	0	4	0	0	5	0	0	0	4	0	0	8	0	0	0	0	9	0	0	0	8	5	0	0	2	0	8	0	14	0	0	0	0
ASV_1970	0	6	9	0	0	0	10	0	0	0	0	0	7	0	0	0	0	0	0	0	0	0	0	0	0	0	0	4	0	0	0	0	15	0	0	0	8	6	6	0	0	0	9	0	12	0	0	0	7
ASV_1971	0	0	0	0	0	0	13	0	0	0	0	0	0	0	0	0	0	0	0	0	9	0	0	0	0	0	0	0	0	0	0	0	25	0	19	0	0	0	0	0	0	0	14	0	20	0	0	0	0
ASV_1972	0	0	0	0	0	0	0	0	21	0	0	0	0	0	0	0	0	0	0	0	0	0	0	0	0	0	0	0	0	0	0	0	39	0	0	0	0	0	0	0	0	0	20	0	26	0	0	0	0
ASV_1973	0	0	0	0	0	0	0	0	0	0	0	0	0	0	0	0	0	0	0	0	0	0	0	0	0	0	0	0	0	0	0	0	0	0	0	0	0	0	0	0	0	0	47	0	33	0	0	0	0
ASV_1974	21	9	9	0	0	0	0	0	0	0	0	0	10	0	3	0	0	13	0	0	0	0	0	0	7	0	0	0	3	0	0	0	0	0	0	0	15	8	0	0	7	0	0	0	0	0	0	0	0
ASV_1975	18	17	0	0	0	7	0	0	0	0	0	0	0	4	0	0	0	11	0	0	0	0	0	0	10	0	0	0	0	0	0	0	0	0	0	0	14	11	13	0	0	0	0	0	0	0	0	0	0
ASV_1976	17	0	0	0	0	0	4	6	10	0	0	0	14	0	0	0	0	0	0	15	0	0	0	0	0	0	0	0	0	0	0	0	9	0	0	0	0	0	5	0	0	0	10	0	9	0	0	0	0
ASV_1977	0	0	14	0	0	0	25	0	0	0	0	0	0	0	0	0	0	0	0	0	0	0	0	0	0	0	0	0	0	0	8	0	18	15	0	0	11	0	0	0	0	0	0	0	14	0	0	0	0
ASV_1978	0	0	7	0	0	0	0	0	14	0	0	0	0	0	0	0	0	0	0	0	0	0	0	0	0	0	0	18	0	0	0	0	15	0	24	0	0	0	0	0	12	0	0	0	15	0	0	0	0
ASV_1979	0	0	0	0	11	14	0	0	0	0	0	0	0	0	0	0	0	0	0	0	0	0	0	0	0	0	0	0	12	0	0	0	0	0	0	0	0	0	0	9	20	0	15	0	24	0	0	0	0
ASV_1980	0	0	0	0	0	0	0	20	0	0	0	0	0	0	0	0	0	0	19	12	0	0	0	0	0	0	0	0	0	0	0	0	20	0	0	0	0	0	0	0	0	0	0	0	34	0	0	0	0
ASV_1981	0	0	0	0	0	0	0	0	0	0	21	0	0	0	0	0	0	0	0	0	0	0	0	0	0	0	0	0	0	0	0	0	0	0	47	0	0	0	26	0	0	0	0	0	0	0	11	0	0
ASV_1982	0	0	0	0	0	0	0	0	0	0	18	16	0	0	0	0	0	0	0	0	0	0	0	0	0	0	0	23	0	16	0	0	0	0	15	17	0	0	0	0	0	0	0	0	0	0	0	0	0
ASV_1983	0	0	0	0	0	0	0	0	0	0	0	0	0	0	0	4	0	0	0	0	0	0	0	0	0	0	8	12	11	0	0	0	0	12	0	12	0	0	0	7	8	0	0	0	15	8	0	0	0
ASV_1984	27	24	12	0	0	0	0	0	0	0	0	0	9	0	6	0	0	0	0	0	0	0	0	0	0	0	0	0	0	0	0	0	0	0	0	0	17	0	0	0	0	0	0	0	0	0	0	0	9
ASV_1985	11	0	0	0	0	0	0	0	0	0	0	0	0	0	0	0	0	0	0	0	0	0	0	0	0	0	0	0	0	0	0	0	0	0	18	0	0	0	0	0	0	0	0	0	0	0	0	33	0
ASV_1986	6	0	0	0	0	0	9	0	0	0	0	0	0	0	0	0	0	0	0	0	0	11	0	0	0	0	0	12	0	0	0	0	9	4	11	9	6	0	0	0	0	0	0	0	12	12	0	0	0
ASV_1987	4	10	7	0	0	0	12	11	6	0	0	0	7	3	0	0	0	0	0	0	9	0	0	0	0	0	0	0	0	0	0	0	13	0	0	0	0	5	0	0	0	0	0	0	11	0	0	0	6
ASV_1988	0	0	0	0	0	0	27	0	0	0	0	0	0	0	0	0	0	0	0	0	0	0	0	0	0	0	0	0	0	0	0	0	29	0	0	0	0	0	0	0	0	0	0	0	48	0	0	0	0
ASV_1989	0	0	0	0	0	0	0	10	0	0	0	0	0	0	0	0	0	0	0	0	0	0	0	0	0	0	0	0	0	0	11	10	16	0	0	0	0	0	0	0	0	0	5	0	42	0	0	0	0
ASV_1990	0	0	0	0	0	0	0	0	0	0	0	0	0	0	0	30	0	0	0	0	0	0	0	0	0	0	0	0	0	0	0	0	0	0	29	45	0	0	0	0	0	0	0	0	0	0	0	0	0
ASV_1991	25	9	13	0	0	0	0	0	0	0	0	0	5	0	5	0	0	0	0	0	0	0	0	0	0	0	0	0	0	0	0	0	0	0	0	0	15	0	0	0	0	0	0	0	0	0	0	0	0
ASV_1992	20	20	21	0	0	0	0	0	0	0	19	0	0	0	0	0	0	0	0	0	0	0	0	0	0	0	0	0	0	0	0	0	0	0	0	0	23	0	0	0	0	0	0	0	0	0	0	0	0
ASV_1993	0	12	0	0	5	0	0	0	0	0	0	0	0	0	11	0	0	0	0	0	0	0	0	0	0	0	0	9	6	9	0	0	12	0	28	0	0	0	0	0	0	0	0	0	0	11	0	0	0
ASV_1994	0	3	0	0	0	0	0	8	9	0	0	0	0	0	0	8	0	0	12	8	10	0	0	0	0	0	0	0	0	0	5	0	5	0	0	0	0	0	0	0	0	0	14	11	0	0	0	0	0
ASV_1995	0	0	0	0	0	0	0	0	0	0	0	0	0	0	0	46	0	0	0	0	0	0	0	0	0	0	0	0	0	0	0	0	0	0	39	0	0	0	0	0	0	0	0	0	0	0	18	0	0
ASV_1996	0	0	0	0	0	0	0	0	0	0	0	0	0	0	0	0	0	0	0	0	0	35	0	0	0	0	0	0	0	0	0	0	0	0	0	0	0	0	0	0	0	0	0	0	0	0	25	19	0
ASV_1997	28	29	12	0	0	0	0	0	0	0	0	0	11	10	0	0	0	0	0	0	0	0	0	0	0	0	0	0	0	0	0	0	0	0	0	0	12	0	0	0	0	0	0	0	0	0	0	0	0
ASV_1998	13	17	0	0	0	0	0	0	0	0	0	0	0	0	0	0	0	0	0	0	0	0	0	0	0	0	0	0	0	8	0	0	0	0	13	9	19	0	0	0	0	0	0	0	23	0	0	0	0
ASV_1999	12	0	0	0	0	0	0	0	0	0	0	0	0	13	21	0	0	0	0	0	0	0	0	0	0	0	0	0	0	0	0	0	13	0	0	0	7	0	0	0	0	0	12	0	19	0	0	0	0
[truncated: 3,284 more rows]
[truncated: 11 more columns]

## Sheet: Taxonomy
	Kingdom	Phylum	Class	Order	Family	Genus	Species
ASV_1	Bacteria	Firmicutes	Clostridia	Clostridiales	Ruminococcaceae	Sporobacter	NA
ASV_2	Bacteria	Firmicutes	Clostridia	Clostridiales	Ruminococcaceae	NA	NA
ASV_3	Bacteria	Firmicutes	Clostridia	Clostridiales	Ruminococcaceae	Sporobacter	NA
ASV_4	Bacteria	Bacteroidetes	Bacteroidia	Bacteroidales	Rikenellaceae	NA	NA
ASV_5	Bacteria	Bacteroidetes	Bacteroidia	Bacteroidales	Bacteroidaceae	Bacteroides	NA
ASV_6	Bacteria	Bacteroidetes	Bacteroidia	Bacteroidales	NA	NA	NA
ASV_7	Bacteria	Bacteroidetes	Bacteroidia	Bacteroidales	Bacteroidaceae	Bacteroides	NA
ASV_8	Bacteria	Firmicutes	Clostridia	Clostridiales	Ruminococcaceae	Sporobacter	NA
ASV_9	Bacteria	Bacteroidetes	Bacteroidia	Bacteroidales	NA	NA	NA
ASV_10	Bacteria	Bacteroidetes	Bacteroidia	Bacteroidales	Prevotellaceae	Prevotella	NA
ASV_11	Bacteria	Firmicutes	Clostridia	Clostridiales	Ruminococcaceae	Clostridium_IV	NA
ASV_12	Bacteria	Firmicutes	Clostridia	Clostridiales	NA	NA	NA
ASV_13	Bacteria	Firmicutes	Negativicutes	Selenomonadales	Acidaminococcaceae	Phascolarctobacterium	NA
ASV_14	Bacteria	Bacteroidetes	Bacteroidia	Bacteroidales	Bacteroidaceae	Bacteroides	NA
ASV_15	Bacteria	Bacteroidetes	Bacteroidia	Bacteroidales	Rikenellaceae	NA	NA
ASV_16	Bacteria	Bacteroidetes	Bacteroidia	Bacteroidales	Rikenellaceae	Alistipes	NA
ASV_17	Bacteria	Bacteroidetes	Bacteroidia	Bacteroidales	Prevotellaceae	Paraprevotella	NA
ASV_18	Bacteria	Bacteroidetes	Bacteroidia	Bacteroidales	Bacteroidaceae	Bacteroides	NA
ASV_19	Bacteria	Bacteroidetes	Bacteroidia	Bacteroidales	Rikenellaceae	Alistipes	NA
ASV_20	Bacteria	Bacteroidetes	Bacteroidia	Bacteroidales	Bacteroidaceae	Bacteroides	NA
ASV_21	Bacteria	Firmicutes	Clostridia	Clostridiales	Ruminococcaceae	Ruminococcus	NA
ASV_22	Bacteria	Bacteroidetes	Bacteroidia	Bacteroidales	Porphyromonadaceae	NA	NA
ASV_23	Bacteria	Bacteroidetes	Bacteroidia	Bacteroidales	Bacteroidaceae	Bacteroides	NA
ASV_24	Bacteria	Bacteroidetes	Bacteroidia	Bacteroidales	Bacteroidaceae	Bacteroides	NA
ASV_25	Bacteria	Firmicutes	Clostridia	Clostridiales	Ruminococcaceae	Sporobacter	NA
ASV_26	Bacteria	Firmicutes	Clostridia	Clostridiales	Ruminococcaceae	Sporobacter	NA
ASV_27	Bacteria	Firmicutes	Clostridia	Clostridiales	Ruminococcaceae	Ruminococcus	NA
ASV_28	Bacteria	Bacteroidetes	Bacteroidia	Bacteroidales	Rikenellaceae	Anaerocella	NA
ASV_29	Bacteria	Bacteroidetes	Bacteroidia	Bacteroidales	Rikenellaceae	Alistipes	NA
ASV_30	Bacteria	Firmicutes	Clostridia	Clostridiales	Ruminococcaceae	NA	NA
ASV_31	Bacteria	Bacteroidetes	Bacteroidia	Bacteroidales	Rikenellaceae	NA	NA
ASV_32	Bacteria	Bacteroidetes	Bacteroidia	Bacteroidales	Rikenellaceae	Alistipes	NA
ASV_33	Bacteria	Bacteroidetes	Bacteroidia	Bacteroidales	Rikenellaceae	Alistipes	NA
ASV_34	Bacteria	Bacteroidetes	Bacteroidia	Bacteroidales	Porphyromonadaceae	NA	NA
ASV_35	Bacteria	Bacteroidetes	Bacteroidia	Bacteroidales	Bacteroidaceae	Bacteroides	NA
ASV_36	Bacteria	Fibrobacteres	Fibrobacteria	Fibrobacterales	Fibrobacteraceae	Fibrobacter	NA
ASV_37	Bacteria	Firmicutes	Clostridia	Clostridiales	Ruminococcaceae	NA	NA
ASV_38	Bacteria	Bacteroidetes	Bacteroidia	Bacteroidales	NA	NA	NA
ASV_39	Bacteria	Bacteroidetes	Bacteroidia	Bacteroidales	Rikenellaceae	NA	NA
ASV_40	Bacteria	Bacteroidetes	Bacteroidia	Bacteroidales	Prevotellaceae	Prevotella	NA
ASV_41	Bacteria	Firmicutes	Clostridia	Clostridiales	Lachnospiraceae	NA	NA
ASV_42	Bacteria	Bacteroidetes	NA	NA	NA	NA	NA
ASV_43	Bacteria	Firmicutes	Clostridia	Clostridiales	Ruminococcaceae	Sporobacter	NA
ASV_44	Bacteria	Bacteroidetes	Bacteroidia	Bacteroidales	Porphyromonadaceae	NA	NA
ASV_45	Bacteria	Firmicutes	Clostridia	Clostridiales	Ruminococcaceae	NA	NA
ASV_46	Bacteria	Bacteroidetes	Bacteroidia	Bacteroidales	Bacteroidaceae	Bacteroides	NA
ASV_47	Bacteria	Bacteroidetes	NA	NA	NA	NA	NA
ASV_48	Bacteria	Firmicutes	Clostridia	Clostridiales	Ruminococcaceae	Clostridium_IV	NA
ASV_49	Bacteria	Bacteroidetes	Bacteroidia	Bacteroidales	Rikenellaceae	NA	NA
ASV_50	Bacteria	Firmicutes	Clostridia	Clostridiales	Ruminococcaceae	NA	NA
ASV_51	Bacteria	Bacteroidetes	Bacteroidia	Bacteroidales	NA	NA	NA
ASV_52	Bacteria	Bacteroidetes	Bacteroidia	Bacteroidales	Bacteroidaceae	Bacteroides	NA
ASV_53	Bacteria	Bacteroidetes	Bacteroidia	Bacteroidales	Porphyromonadaceae	NA	NA
ASV_54	Bacteria	Firmicutes	Clostridia	Clostridiales	Ruminococcaceae	Sporobacter	NA
ASV_55	Bacteria	Bacteroidetes	Bacteroidia	Bacteroidales	Rikenellaceae	Mucinivorans	NA
ASV_56	Bacteria	Bacteroidetes	Bacteroidia	Bacteroidales	NA	NA	NA
ASV_57	Bacteria	Bacteroidetes	Bacteroidia	Bacteroidales	Rikenellaceae	Alistipes	NA
ASV_58	Bacteria	Bacteroidetes	Bacteroidia	Bacteroidales	Rikenellaceae	NA	NA
ASV_59	Bacteria	Firmicutes	NA	NA	NA	NA	NA
ASV_60	Bacteria	Bacteroidetes	Bacteroidia	Bacteroidales	Rikenellaceae	NA	NA
ASV_61	Bacteria	Bacteroidetes	Bacteroidia	Bacteroidales	Bacteroidaceae	Bacteroides	NA
ASV_62	Bacteria	Firmicutes	Clostridia	Clostridiales	Ruminococcaceae	NA	NA
ASV_63	Bacteria	Bacteroidetes	Bacteroidia	Bacteroidales	Rikenellaceae	Alistipes	NA
ASV_64	Bacteria	Firmicutes	Clostridia	Clostridiales	Ruminococcaceae	NA	NA
ASV_65	Bacteria	Bacteroidetes	Bacteroidia	Bacteroidales	Rikenellaceae	NA	NA
ASV_66	Bacteria	Bacteroidetes	Bacteroidia	Bacteroidales	Rikenellaceae	NA	NA
ASV_67	Bacteria	Firmicutes	Clostridia	Clostridiales	Ruminococcaceae	Papillibacter	NA
ASV_68	Bacteria	Firmicutes	Clostridia	Clostridiales	Ruminococcaceae	Sporobacter	NA
ASV_69	Bacteria	Bacteroidetes	Bacteroidia	Bacteroidales	NA	NA	NA
ASV_70	Bacteria	Bacteroidetes	Bacteroidia	Bacteroidales	NA	NA	NA
ASV_71	Bacteria	Bacteroidetes	Bacteroidia	Bacteroidales	Rikenellaceae	NA	NA
ASV_72	Bacteria	Firmicutes	Clostridia	Clostridiales	NA	NA	NA
ASV_73	Bacteria	Bacteroidetes	Bacteroidia	Bacteroidales	Rikenellaceae	Mucinivorans	NA
ASV_74	Bacteria	Firmicutes	NA	NA	NA	NA	NA
ASV_75	Bacteria	Firmicutes	Clostridia	Clostridiales	Ruminococcaceae	Ruminococcus	NA
ASV_76	Bacteria	Bacteroidetes	Bacteroidia	Bacteroidales	NA	NA	NA
ASV_77	Bacteria	Firmicutes	Clostridia	Clostridiales	Ruminococcaceae	Sporobacter	NA
ASV_78	Bacteria	Bacteroidetes	Bacteroidia	Bacteroidales	Rikenellaceae	Mucinivorans	NA
ASV_79	Bacteria	Firmicutes	Clostridia	Clostridiales	NA	NA	NA
ASV_80	Bacteria	Bacteroidetes	Bacteroidia	Bacteroidales	Rikenellaceae	Alistipes	NA
ASV_81	Bacteria	Firmicutes	Clostridia	Clostridiales	Ruminococcaceae	Clostridium_III	NA
ASV_82	Bacteria	Firmicutes	Clostridia	Clostridiales	Ruminococcaceae	Oscillibacter	NA
ASV_83	Bacteria	Firmicutes	Clostridia	NA	NA	NA	NA
ASV_84	Bacteria	Firmicutes	Clostridia	Clostridiales	Ruminococcaceae	Oscillibacter	NA
ASV_85	Bacteria	Bacteroidetes	Bacteroidia	Bacteroidales	Rikenellaceae	NA	NA
ASV_86	Bacteria	Bacteroidetes	Bacteroidia	Bacteroidales	Rikenellaceae	NA	NA
ASV_87	Bacteria	Bacteroidetes	Bacteroidia	Bacteroidales	Rikenellaceae	NA	NA
ASV_88	Bacteria	Bacteroidetes	Bacteroidia	Bacteroidales	Rikenellaceae	NA	NA
ASV_89	Bacteria	Firmicutes	Clostridia	Clostridiales	Ruminococcaceae	Ruminococcus	NA
ASV_90	Bacteria	Bacteroidetes	Bacteroidia	Bacteroidales	Bacteroidaceae	Bacteroides	NA
ASV_91	Bacteria	Bacteroidetes	Bacteroidia	Bacteroidales	Porphyromonadaceae	NA	NA
ASV_92	Bacteria	Firmicutes	Clostridia	Clostridiales	Ruminococcaceae	NA	NA
ASV_93	Bacteria	Bacteroidetes	Bacteroidia	Bacteroidales	NA	NA	NA
ASV_94	Bacteria	Firmicutes	Clostridia	Clostridiales	Ruminococcaceae	Ruminococcus	NA
ASV_95	Bacteria	Firmicutes	Clostridia	Clostridiales	Lachnospiraceae	NA	NA
ASV_96	Bacteria	Firmicutes	Clostridia	Clostridiales	Ruminococcaceae	Ruminococcus	NA
ASV_97	Bacteria	Bacteroidetes	Bacteroidia	Bacteroidales	Porphyromonadaceae	NA	NA
ASV_98	Bacteria	Firmicutes	Clostridia	Clostridiales	Lachnospiraceae	NA	NA
ASV_99	Bacteria	Bacteroidetes	Bacteroidia	Bacteroidales	Bacteroidaceae	Bacteroides	NA
ASV_100	Bacteria	Bacteroidetes	Bacteroidia	Bacteroidales	Prevotellaceae	Prevotella	NA
ASV_101	Bacteria	Bacteroidetes	Bacteroidia	Bacteroidales	NA	NA	NA
ASV_102	Bacteria	Bacteroidetes	Bacteroidia	Bacteroidales	Rikenellaceae	Mucinivorans	NA
ASV_103	Bacteria	Firmicutes	Clostridia	Clostridiales	Lachnospiraceae	NA	NA
ASV_104	Bacteria	Firmicutes	Clostridia	Clostridiales	NA	NA	NA
ASV_105	Bacteria	Firmicutes	Clostridia	Clostridiales	NA	NA	NA
ASV_106	Bacteria	Bacteroidetes	Bacteroidia	Bacteroidales	NA	NA	NA
ASV_107	Bacteria	Firmicutes	Clostridia	Clostridiales	Lachnospiraceae	Clostridium_XlVb	NA
ASV_108	Bacteria	Firmicutes	Clostridia	Clostridiales	NA	NA	NA
ASV_109	Bacteria	Bacteroidetes	Bacteroidia	Bacteroidales	NA	NA	NA
ASV_110	Bacteria	Spirochaetes	Spirochaetia	Spirochaetales	Spirochaetaceae	Treponema	NA
ASV_111	Bacteria	Bacteroidetes	Bacteroidia	Bacteroidales	Rikenellaceae	Alistipes	NA
ASV_112	Bacteria	Firmicutes	Clostridia	Clostridiales	NA	NA	NA
ASV_113	Bacteria	Bacteroidetes	Bacteroidia	Bacteroidales	Rikenellaceae	NA	NA
ASV_114	Bacteria	Bacteroidetes	Bacteroidia	Bacteroidales	Bacteroidaceae	Bacteroides	NA
ASV_115	Bacteria	Bacteroidetes	Bacteroidia	Bacteroidales	Prevotellaceae	Paraprevotella	NA
ASV_116	Bacteria	Firmicutes	Clostridia	Clostridiales	Ruminococcaceae	Sporobacter	NA
ASV_117	Bacteria	Bacteroidetes	Bacteroidia	Bacteroidales	Rikenellaceae	Mucinivorans	NA
ASV_118	Bacteria	Bacteroidetes	Bacteroidia	Bacteroidales	Rikenellaceae	NA	NA
ASV_119	Bacteria	Bacteroidetes	Bacteroidia	Bacteroidales	Porphyromonadaceae	NA	NA
ASV_120	Bacteria	Bacteroidetes	Bacteroidia	Bacteroidales	Rikenellaceae	NA	NA
ASV_121	Bacteria	Bacteroidetes	Bacteroidia	Bacteroidales	NA	NA	NA
ASV_122	Bacteria	Firmicutes	Clostridia	Clostridiales	Ruminococcaceae	Clostridium_IV	NA
ASV_123	Bacteria	Bacteroidetes	Bacteroidia	Bacteroidales	Bacteroidaceae	Bacteroides	NA
ASV_124	Bacteria	Bacteroidetes	Bacteroidia	Bacteroidales	Bacteroidaceae	Bacteroides	NA
ASV_125	Bacteria	Firmicutes	Clostridia	Clostridiales	Lachnospiraceae	NA	NA
ASV_126	Bacteria	Firmicutes	Clostridia	Clostridiales	Ruminococcaceae	NA	NA
ASV_127	Bacteria	Bacteroidetes	Bacteroidia	Bacteroidales	Rikenellaceae	Alistipes	NA
ASV_128	Bacteria	Bacteroidetes	Bacteroidia	Bacteroidales	Bacteroidaceae	Bacteroides	NA
ASV_129	Bacteria	Firmicutes	Clostridia	Clostridiales	NA	NA	NA
ASV_130	Bacteria	Bacteroidetes	Bacteroidia	Bacteroidales	Bacteroidaceae	Bacteroides	NA
ASV_131	Bacteria	Bacteroidetes	Bacteroidia	Bacteroidales	NA	NA	NA
ASV_132	Bacteria	Firmicutes	Clostridia	Clostridiales	Peptostreptococcaceae	Romboutsia	NA
ASV_133	Bacteria	Firmicutes	Clostridia	Clostridiales	Ruminococcaceae	NA	NA
ASV_134	Bacteria	Bacteroidetes	Bacteroidia	Bacteroidales	Bacteroidaceae	Bacteroides	NA
ASV_135	Bacteria	Bacteroidetes	Bacteroidia	Bacteroidales	Rikenellaceae	NA	NA
ASV_136	Bacteria	Firmicutes	Clostridia	Clostridiales	Ruminococcaceae	NA	NA
ASV_137	Bacteria	Firmicutes	Clostridia	Clostridiales	Ruminococcaceae	Oscillibacter	NA
ASV_138	Bacteria	Bacteroidetes	Bacteroidia	Bacteroidales	Prevotellaceae	Prevotella	NA
ASV_139	Bacteria	Firmicutes	Clostridia	Clostridiales	Lachnospiraceae	Roseburia	NA
ASV_140	Bacteria	Firmicutes	Clostridia	Clostridiales	Lachnospiraceae	Clostridium_XlVa	NA
ASV_141	Bacteria	Bacteroidetes	Bacteroidia	Bacteroidales	Rikenellaceae	NA	NA
ASV_142	Bacteria	Bacteroidetes	Bacteroidia	Bacteroidales	Bacteroidaceae	Bacteroides	NA
ASV_143	Bacteria	Firmicutes	Clostridia	Clostridiales	NA	NA	NA
ASV_144	Bacteria	Bacteroidetes	Bacteroidia	Bacteroidales	Bacteroidaceae	Bacteroides	NA
ASV_145	Bacteria	Firmicutes	Clostridia	Clostridiales	Ruminococcaceae	Sporobacter	NA
ASV_146	Bacteria	Proteobacteria	NA	NA	NA	NA	NA
ASV_147	Bacteria	Firmicutes	Clostridia	Clostridiales	Ruminococcaceae	NA	NA
ASV_148	Bacteria	Firmicutes	Clostridia	Clostridiales	Ruminococcaceae	Oscillibacter	NA
ASV_149	Bacteria	Firmicutes	Clostridia	Clostridiales	Ruminococcaceae	NA	NA
ASV_150	Bacteria	Bacteroidetes	Bacteroidia	Bacteroidales	NA	NA	NA
ASV_151	Bacteria	Firmicutes	Clostridia	Clostridiales	Ruminococcaceae	NA	NA
ASV_152	Bacteria	Firmicutes	NA	NA	NA	NA	NA
ASV_153	Bacteria	Firmicutes	Clostridia	Clostridiales	Ruminococcaceae	Ruminococcus	NA
ASV_154	Bacteria	Firmicutes	Clostridia	Clostridiales	Clostridiales_Incertae_Sedis_XIII	Anaerovorax	NA
ASV_155	Bacteria	Firmicutes	Clostridia	Clostridiales	Ruminococcaceae	NA	NA
ASV_156	Bacteria	Firmicutes	Clostridia	Clostridiales	NA	NA	NA
ASV_157	Bacteria	Firmicutes	Clostridia	Clostridiales	NA	NA	NA
ASV_158	Bacteria	Bacteroidetes	Bacteroidia	Bacteroidales	Rikenellaceae	NA	NA
ASV_159	Bacteria	Bacteroidetes	Bacteroidia	Bacteroidales	Rikenellaceae	NA	NA
ASV_160	Bacteria	Bacteroidetes	Bacteroidia	Bacteroidales	Prevotellaceae	Paraprevotella	NA
ASV_161	Bacteria	Firmicutes	Clostridia	Clostridiales	Ruminococcaceae	NA	NA
ASV_162	Bacteria	Bacteroidetes	Bacteroidia	Bacteroidales	Rikenellaceae	Alistipes	NA
ASV_163	Bacteria	Bacteroidetes	Bacteroidia	Bacteroidales	NA	NA	NA
ASV_164	Bacteria	Firmicutes	Clostridia	Clostridiales	Ruminococcaceae	NA	NA
ASV_165	Bacteria	Firmicutes	Clostridia	Clostridiales	Lachnospiraceae	Clostridium_XlVa	NA
ASV_166	Bacteria	Bacteroidetes	Bacteroidia	Bacteroidales	NA	NA	NA
ASV_167	Bacteria	Firmicutes	Clostridia	Clostridiales	NA	NA	NA
ASV_168	Bacteria	Bacteroidetes	Bacteroidia	Bacteroidales	NA	NA	NA
ASV_169	Bacteria	Bacteroidetes	Bacteroidia	Bacteroidales	Rikenellaceae	Alistipes	NA
ASV_170	Bacteria	Firmicutes	Erysipelotrichia	Erysipelotrichales	Erysipelotrichaceae	NA	NA
ASV_171	Bacteria	Bacteroidetes	Bacteroidia	Bacteroidales	NA	NA	NA
ASV_172	Bacteria	Firmicutes	Clostridia	Clostridiales	NA	NA	NA
ASV_173	Bacteria	Bacteroidetes	Bacteroidia	Bacteroidales	Rikenellaceae	Mucinivorans	NA
ASV_174	Bacteria	Firmicutes	Clostridia	Clostridiales	NA	NA	NA
ASV_175	Bacteria	Firmicutes	Clostridia	Clostridiales	NA	NA	NA
ASV_176	Bacteria	Firmicutes	Clostridia	Clostridiales	NA	NA	NA
ASV_177	Bacteria	Firmicutes	Clostridia	Clostridiales	NA	NA	NA
ASV_178	Bacteria	Firmicutes	Clostridia	Clostridiales	NA	NA	NA
ASV_179	Bacteria	Proteobacteria	Deltaproteobacteria	Bdellovibrionales	Bdellovibrionaceae	Vampirovibrio	NA
ASV_180	Bacteria	Firmicutes	Erysipelotrichia	Erysipelotrichales	Erysipelotrichaceae	NA	NA
ASV_181	Bacteria	Bacteroidetes	Bacteroidia	Bacteroidales	Porphyromonadaceae	Coprobacter	NA
ASV_182	Bacteria	Bacteroidetes	Bacteroidia	Bacteroidales	Rikenellaceae	NA	NA
ASV_183	Bacteria	Bacteroidetes	Bacteroidia	Bacteroidales	Rikenellaceae	Alistipes	NA
ASV_184	Bacteria	Bacteroidetes	Bacteroidia	Bacteroidales	Bacteroidaceae	Bacteroides	NA
ASV_185	Bacteria	Firmicutes	NA	NA	NA	NA	NA
ASV_186	Bacteria	Firmicutes	Clostridia	Clostridiales	Ruminococcaceae	NA	NA
ASV_187	Bacteria	Firmicutes	Clostridia	Clostridiales	Lachnospiraceae	Clostridium_XlVa	NA
ASV_188	Bacteria	Firmicutes	Clostridia	Clostridiales	Ruminococcaceae	Clostridium_IV	NA
ASV_189	Bacteria	Firmicutes	Clostridia	Clostridiales	Ruminococcaceae	NA	NA
ASV_190	Bacteria	Firmicutes	Clostridia	Clostridiales	Ruminococcaceae	Oscillibacter	NA
ASV_191	Bacteria	Firmicutes	Clostridia	Clostridiales	NA	NA	NA
ASV_192	Bacteria	Bacteroidetes	Bacteroidia	Bacteroidales	Rikenellaceae	Mucinivorans	NA
ASV_193	Bacteria	Bacteroidetes	Bacteroidia	Bacteroidales	Bacteroidaceae	Bacteroides	NA
ASV_194	Bacteria	Bacteroidetes	Bacteroidia	Bacteroidales	NA	NA	NA
ASV_195	Bacteria	Bacteroidetes	Bacteroidia	Bacteroidales	NA	NA	NA
ASV_196	Bacteria	Bacteroidetes	Bacteroidia	Bacteroidales	Rikenellaceae	Alistipes	NA
ASV_197	Bacteria	Bacteroidetes	Bacteroidia	Bacteroidales	NA	NA	NA
ASV_198	Bacteria	Firmicutes	Clostridia	Clostridiales	Lachnospiraceae	Clostridium_XlVa	NA
ASV_199	Bacteria	Bacteroidetes	Bacteroidia	Bacteroidales	Porphyromonadaceae	NA	NA
ASV_200	Bacteria	Bacteroidetes	Bacteroidia	Bacteroidales	NA	NA	NA
ASV_201	Bacteria	Bacteroidetes	NA	NA	NA	NA	NA
ASV_202	Bacteria	Firmicutes	NA	NA	NA	NA	NA
ASV_203	Bacteria	Firmicutes	Clostridia	Clostridiales	Ruminococcaceae	Clostridium_IV	NA
ASV_204	Bacteria	Bacteroidetes	Bacteroidia	Bacteroidales	Bacteroidaceae	Bacteroides	NA
ASV_205	Bacteria	Firmicutes	Clostridia	Clostridiales	Ruminococcaceae	Ruminococcus	NA
ASV_206	Bacteria	Bacteroidetes	Bacteroidia	Bacteroidales	Rikenellaceae	Alistipes	NA
ASV_207	Bacteria	Firmicutes	Clostridia	Clostridiales	Ruminococcaceae	Clostridium_IV	NA
ASV_208	Bacteria	Bacteroidetes	Bacteroidia	Bacteroidales	Rikenellaceae	NA	NA
ASV_209	Bacteria	Bacteroidetes	Bacteroidia	Bacteroidales	Bacteroidaceae	Bacteroides	NA
ASV_210	Bacteria	Bacteroidetes	Bacteroidia	Bacteroidales	NA	NA	NA
ASV_211	Bacteria	Bacteroidetes	Bacteroidia	Bacteroidales	Porphyromonadaceae	NA	NA
ASV_212	Bacteria	Firmicutes	Clostridia	Clostridiales	Ruminococcaceae	NA	NA
ASV_213	Bacteria	Firmicutes	Clostridia	Clostridiales	Ruminococcaceae	Clostridium_IV	NA
ASV_214	Bacteria	Bacteroidetes	Bacteroidia	Bacteroidales	NA	NA	NA
ASV_215	Bacteria	Firmicutes	Clostridia	Clostridiales	Ruminococcaceae	Papillibacter	NA
ASV_216	Bacteria	Firmicutes	Clostridia	Clostridiales	Lachnospiraceae	Syntrophococcus	NA
ASV_217	Bacteria	Bacteroidetes	Bacteroidia	Bacteroidales	NA	NA	NA
ASV_218	Bacteria	Firmicutes	Clostridia	Clostridiales	Ruminococcaceae	Clostridium_III	NA
ASV_219	Bacteria	Bacteroidetes	Bacteroidia	Bacteroidales	Bacteroidaceae	Bacteroides	NA
ASV_220	Bacteria	Bacteroidetes	Bacteroidia	Bacteroidales	Rikenellaceae	NA	NA
ASV_221	Bacteria	Bacteroidetes	Bacteroidia	Bacteroidales	Bacteroidaceae	Bacteroides	NA
ASV_222	Bacteria	Firmicutes	Clostridia	Clostridiales	Ruminococcaceae	NA	NA
ASV_223	Bacteria	Firmicutes	Clostridia	Clostridiales	Ruminococcaceae	NA	NA
ASV_224	Bacteria	Firmicutes	NA	NA	NA	NA	NA
ASV_225	Bacteria	Firmicutes	Clostridia	Clostridiales	Lachnospiraceae	Dorea	NA
ASV_226	Bacteria	Firmicutes	Clostridia	Clostridiales	Lachnospiraceae	Clostridium_XlVa	NA
ASV_227	Bacteria	Firmicutes	Clostridia	Clostridiales	Clostridiales_Incertae_Sedis_XIII	NA	NA
ASV_228	Bacteria	Bacteroidetes	Bacteroidia	Bacteroidales	Bacteroidaceae	Bacteroides	NA
ASV_229	Bacteria	Firmicutes	Clostridia	Clostridiales	Ruminococcaceae	Intestinimonas	NA
ASV_230	Bacteria	Firmicutes	Clostridia	Clostridiales	Ruminococcaceae	Papillibacter	NA
ASV_231	Bacteria	Firmicutes	Clostridia	Clostridiales	NA	NA	NA
ASV_232	Bacteria	Firmicutes	Clostridia	Clostridiales	Lachnospiraceae	Clostridium_XlVa	NA
ASV_233	Bacteria	Bacteroidetes	Bacteroidia	Bacteroidales	NA	NA	NA
ASV_234	Bacteria	Firmicutes	Clostridia	Clostridiales	Lachnospiraceae	Clostridium_XlVa	NA
ASV_235	Bacteria	Firmicutes	Clostridia	Clostridiales	Lachnospiraceae	Coprococcus	NA
ASV_236	Bacteria	Firmicutes	Clostridia	Clostridiales	Ruminococcaceae	NA	NA
ASV_237	Bacteria	Bacteroidetes	Bacteroidia	Bacteroidales	Rikenellaceae	NA	NA
ASV_238	Bacteria	Firmicutes	Clostridia	Clostridiales	Ruminococcaceae	NA	NA
ASV_239	Bacteria	Firmicutes	Clostridia	Clostridiales	Ruminococcaceae	Sporobacter	NA
ASV_240	Bacteria	Firmicutes	Clostridia	Clostridiales	Ruminococcaceae	Oscillibacter	NA
ASV_241	Bacteria	Firmicutes	Clostridia	Clostridiales	Ruminococcaceae	Ruminococcus	NA
ASV_242	Bacteria	Bacteroidetes	Bacteroidia	Bacteroidales	Porphyromonadaceae	NA	NA
ASV_243	Bacteria	Bacteroidetes	Bacteroidia	Bacteroidales	Rikenellaceae	NA	NA
ASV_244	Bacteria	Bacteroidetes	Bacteroidia	Bacteroidales	NA	NA	NA
ASV_245	Bacteria	Firmicutes	Clostridia	Clostridiales	Ruminococcaceae	NA	NA
ASV_246	Bacteria	Bacteroidetes	Bacteroidia	Bacteroidales	Rikenellaceae	NA	NA
ASV_247	Bacteria	Firmicutes	Erysipelotrichia	Erysipelotrichales	Erysipelotrichaceae	NA	NA
ASV_248	Bacteria	Bacteroidetes	Bacteroidia	Bacteroidales	NA	NA	NA
ASV_249	Bacteria	Firmicutes	Clostridia	Clostridiales	Ruminococcaceae	Ethanoligenens	NA
ASV_250	Bacteria	Bacteroidetes	Bacteroidia	Bacteroidales	Rikenellaceae	Alistipes	NA
ASV_251	Bacteria	Bacteroidetes	Bacteroidia	Bacteroidales	Rikenellaceae	NA	NA
ASV_252	Bacteria	Bacteroidetes	Bacteroidia	Bacteroidales	NA	NA	NA
ASV_253	Bacteria	Firmicutes	Clostridia	Clostridiales	Ruminococcaceae	Papillibacter	NA
ASV_254	Bacteria	Firmicutes	Erysipelotrichia	Erysipelotrichales	Erysipelotrichaceae	Bulleidia	NA
ASV_255	Bacteria	Bacteroidetes	Bacteroidia	Bacteroidales	Rikenellaceae	NA	NA
ASV_256	Archaea	Euryarchaeota	Methanomicrobia	Methanomicrobiales	Methanocorpusculaceae	Methanocorpusculum	NA
ASV_257	Bacteria	Firmicutes	Clostridia	Clostridiales	NA	NA	NA
ASV_258	Bacteria	Bacteroidetes	Bacteroidia	Bacteroidales	NA	NA	NA
ASV_259	Bacteria	Firmicutes	Clostridia	Clostridiales	Ruminococcaceae	Clostridium_IV	NA
ASV_260	Bacteria	Bacteroidetes	NA	NA	NA	NA	NA
ASV_261	Bacteria	Bacteroidetes	Bacteroidia	Bacteroidales	Rikenellaceae	NA	NA
ASV_262	Bacteria	Firmicutes	Clostridia	Clostridiales	Ruminococcaceae	Acetivibrio	NA
ASV_263	Bacteria	Bacteroidetes	Bacteroidia	Bacteroidales	Bacteroidaceae	Bacteroides	NA
ASV_264	Bacteria	Bacteroidetes	Bacteroidia	Bacteroidales	Rikenellaceae	NA	NA
ASV_265	Bacteria	Bacteroidetes	Bacteroidia	Bacteroidales	NA	NA	NA
ASV_266	Bacteria	Firmicutes	Clostridia	Clostridiales	Ruminococcaceae	NA	NA
ASV_267	Bacteria	Bacteroidetes	Bacteroidia	Bacteroidales	Prevotellaceae	NA	NA
ASV_268	Bacteria	Firmicutes	Clostridia	Clostridiales	Ruminococcaceae	NA	NA
ASV_269	Bacteria	Firmicutes	Clostridia	Clostridiales	Ruminococcaceae	Ruminococcus	NA
ASV_270	Bacteria	Bacteroidetes	Bacteroidia	Bacteroidales	NA	NA	NA
ASV_271	Bacteria	Firmicutes	Clostridia	Clostridiales	Ruminococcaceae	Clostridium_III	NA
ASV_272	Bacteria	Firmicutes	Clostridia	Clostridiales	Ruminococcaceae	NA	NA
ASV_273	Bacteria	Firmicutes	Clostridia	Clostridiales	NA	NA	NA
ASV_274	Bacteria	Firmicutes	Clostridia	Clostridiales	Ruminococcaceae	Clostridium_IV	NA
ASV_275	Bacteria	Firmicutes	Clostridia	Clostridiales	Ruminococcaceae	Papillibacter	NA
ASV_276	Bacteria	Firmicutes	Clostridia	Clostridiales	Lachnospiraceae	NA	NA
ASV_277	Bacteria	Firmicutes	Clostridia	Clostridiales	Ruminococcaceae	Flavonifractor	NA
ASV_278	Bacteria	Firmicutes	NA	NA	NA	NA	NA
ASV_279	Bacteria	Firmicutes	Clostridia	Clostridiales	NA	NA	NA
ASV_280	Bacteria	Firmicutes	Clostridia	Clostridiales	Lachnospiraceae	Clostridium_XlVa	NA
ASV_281	Bacteria	Firmicutes	Clostridia	Clostridiales	Ruminococcaceae	NA	NA
ASV_282	Bacteria	Bacteroidetes	Bacteroidia	Bacteroidales	Porphyromonadaceae	NA	NA
ASV_283	Bacteria	Bacteroidetes	Bacteroidia	Bacteroidales	NA	NA	NA
ASV_284	Bacteria	Firmicutes	Clostridia	Clostridiales	Lachnospiraceae	NA	NA
ASV_285	Bacteria	Bacteroidetes	Bacteroidia	Bacteroidales	Rikenellaceae	Alistipes	NA
ASV_286	Bacteria	Firmicutes	Clostridia	Clostridiales	NA	NA	NA
ASV_287	Bacteria	Firmicutes	Clostridia	Clostridiales	NA	NA	NA
ASV_288	Bacteria	Bacteroidetes	Bacteroidia	Bacteroidales	Prevotellaceae	Paraprevotella	NA
ASV_289	Bacteria	Bacteroidetes	Bacteroidia	Bacteroidales	Bacteroidaceae	Bacteroides	NA
ASV_290	Bacteria	Bacteroidetes	Bacteroidia	Bacteroidales	Porphyromonadaceae	NA	NA
ASV_291	Bacteria	Firmicutes	Clostridia	Clostridiales	NA	NA	NA
ASV_292	Bacteria	Firmicutes	Clostridia	Clostridiales	Ruminococcaceae	NA	NA
ASV_293	Bacteria	Firmicutes	NA	NA	NA	NA	NA
ASV_294	Bacteria	Firmicutes	Clostridia	Clostridiales	Ruminococcaceae	NA	NA
ASV_295	Bacteria	Firmicutes	Clostridia	Clostridiales	Lachnospiraceae	Clostridium_XlVa	NA
ASV_296	Bacteria	Firmicutes	Clostridia	Clostridiales	NA	NA	NA
ASV_297	Bacteria	Firmicutes	Clostridia	Clostridiales	Ruminococcaceae	Oscillibacter	NA
ASV_298	Bacteria	Firmicutes	Clostridia	Clostridiales	Ruminococcaceae	NA	NA
ASV_299	Bacteria	Bacteroidetes	Bacteroidia	Bacteroidales	Rikenellaceae	Alistipes	NA
ASV_300	Bacteria	Spirochaetes	Spirochaetia	Spirochaetales	Spirochaetaceae	Treponema	NA
ASV_301	Bacteria	Bacteroidetes	Bacteroidia	Bacteroidales	Bacteroidaceae	Bacteroides	NA
ASV_302	Bacteria	Proteobacteria	NA	NA	NA	NA	NA
ASV_303	Bacteria	Bacteroidetes	Bacteroidia	Bacteroidales	Rikenellaceae	NA	NA
ASV_304	Bacteria	Bacteroidetes	Bacteroidia	Bacteroidales	Rikenellaceae	Mucinivorans	NA
ASV_305	Bacteria	Bacteroidetes	Bacteroidia	Bacteroidales	Porphyromonadaceae	NA	NA
ASV_306	Bacteria	Firmicutes	Clostridia	Clostridiales	NA	NA	NA
ASV_307	Bacteria	Bacteroidetes	Bacteroidia	Bacteroidales	Prevotellaceae	Paraprevotella	NA
ASV_308	Bacteria	Firmicutes	Clostridia	Clostridiales	Ruminococcaceae	NA	NA
ASV_309	Bacteria	Firmicutes	Clostridia	Clostridiales	Ruminococcaceae	Clostridium_IV	NA
ASV_310	Bacteria	Bacteroidetes	Bacteroidia	Bacteroidales	Porphyromonadaceae	NA	NA
ASV_311	Bacteria	Firmicutes	Clostridia	Clostridiales	Ruminococcaceae	NA	NA
ASV_312	Bacteria	Firmicutes	Clostridia	Clostridiales	Lachnospiraceae	NA	NA
ASV_313	Bacteria	Firmicutes	Clostridia	Clostridiales	Lachnospiraceae	NA	NA
ASV_314	Bacteria	Firmicutes	Clostridia	Clostridiales	Ruminococcaceae	Ruminococcus	NA
ASV_315	Bacteria	Firmicutes	Clostridia	Clostridiales	Ruminococcaceae	Sporobacter	NA
ASV_316	Bacteria	Firmicutes	Clostridia	Clostridiales	Ruminococcaceae	Flavonifractor	NA
ASV_317	Bacteria	Bacteroidetes	Bacteroidia	Bacteroidales	Rikenellaceae	Mucinivorans	NA
ASV_318	Bacteria	Firmicutes	Clostridia	Clostridiales	Ruminococcaceae	Acetivibrio	NA
ASV_319	Bacteria	Firmicutes	Clostridia	Clostridiales	Peptococcaceae_1	Dehalobacter	NA
ASV_320	Bacteria	Firmicutes	Clostridia	Clostridiales	Ruminococcaceae	Sporobacter	NA
ASV_321	Bacteria	Bacteroidetes	Bacteroidia	Bacteroidales	Porphyromonadaceae	Coprobacter	NA
ASV_322	Bacteria	Firmicutes	Clostridia	Clostridiales	NA	NA	NA
ASV_323	Bacteria	Firmicutes	Clostridia	Clostridiales	Ruminococcaceae	NA	NA
ASV_324	Bacteria	Proteobacteria	Deltaproteobacteria	NA	NA	NA	NA
ASV_325	Bacteria	Firmicutes	Clostridia	Clostridiales	Ruminococcaceae	Ruminococcus	NA
ASV_326	Bacteria	Bacteroidetes	Bacteroidia	Bacteroidales	Porphyromonadaceae	Coprobacter	NA
ASV_327	Bacteria	Bacteroidetes	Bacteroidia	Bacteroidales	NA	NA	NA
ASV_328	Bacteria	Bacteroidetes	Bacteroidia	Bacteroidales	NA	NA	NA
ASV_329	Bacteria	Firmicutes	Clostridia	Clostridiales	NA	NA	NA
ASV_330	Bacteria	Bacteroidetes	Bacteroidia	Bacteroidales	Rikenellaceae	NA	NA
ASV_331	Bacteria	Bacteroidetes	Bacteroidia	Bacteroidales	Rikenellaceae	Mucinivorans	NA
ASV_332	Bacteria	Firmicutes	Clostridia	Clostridiales	Ruminococcaceae	Ethanoligenens	NA
ASV_333	Bacteria	Bacteroidetes	Bacteroidia	Bacteroidales	NA	NA	NA
ASV_334	Bacteria	Bacteroidetes	Bacteroidia	Bacteroidales	NA	NA	NA
ASV_335	Bacteria	Firmicutes	Clostridia	Clostridiales	Ruminococcaceae	NA	NA
ASV_336	Bacteria	Bacteroidetes	Bacteroidia	Bacteroidales	Rikenellaceae	NA	NA
ASV_337	Bacteria	Firmicutes	Clostridia	Clostridiales	NA	NA	NA
ASV_338	Bacteria	Tenericutes	Mollicutes	NA	NA	NA	NA
ASV_339	Bacteria	Firmicutes	Clostridia	Clostridiales	Ruminococcaceae	Clostridium_IV	NA
ASV_340	Bacteria	Bacteroidetes	Bacteroidia	Bacteroidales	NA	NA	NA
ASV_341	Bacteria	Firmicutes	Clostridia	Clostridiales	Lachnospiraceae	Acetitomaculum	NA
ASV_342	Bacteria	Bacteroidetes	Bacteroidia	Bacteroidales	Rikenellaceae	Alistipes	NA
ASV_343	Bacteria	Firmicutes	Clostridia	Clostridiales	Ruminococcaceae	NA	NA
ASV_344	Bacteria	Firmicutes	Clostridia	Clostridiales	Ruminococcaceae	NA	NA
ASV_345	Bacteria	NA	NA	NA	NA	NA	NA
ASV_346	Bacteria	Firmicutes	Clostridia	Clostridiales	Ruminococcaceae	Ruminococcus	NA
ASV_347	Bacteria	Firmicutes	Clostridia	Clostridiales	Ruminococcaceae	NA	NA
ASV_348	Bacteria	Bacteroidetes	Bacteroidia	Bacteroidales	Rikenellaceae	NA	NA
ASV_349	Bacteria	Firmicutes	Erysipelotrichia	Erysipelotrichales	Erysipelotrichaceae	NA	NA
ASV_350	Bacteria	Bacteroidetes	Bacteroidia	Bacteroidales	NA	NA	NA
ASV_351	Bacteria	Firmicutes	Clostridia	Clostridiales	Ruminococcaceae	Oscillibacter	NA
ASV_352	Bacteria	Firmicutes	Clostridia	Clostridiales	Ruminococcaceae	NA	NA
ASV_353	Bacteria	Firmicutes	Clostridia	Clostridiales	Lachnospiraceae	Clostridium_XlVa	NA
ASV_354	Bacteria	Firmicutes	Clostridia	Clostridiales	Peptococcaceae_1	Dehalobacter	NA
ASV_355	Bacteria	Firmicutes	Clostridia	Clostridiales	Ruminococcaceae	NA	NA
ASV_356	Bacteria	Firmicutes	Clostridia	Clostridiales	NA	NA	NA
ASV_357	Bacteria	Firmicutes	Erysipelotrichia	Erysipelotrichales	Erysipelotrichaceae	Coprobacillus	NA
ASV_358	Bacteria	Firmicutes	Clostridia	Clostridiales	Ruminococcaceae	NA	NA
ASV_359	Bacteria	Firmicutes	Clostridia	Clostridiales	Ruminococcaceae	Clostridium_IV	NA
ASV_360	Bacteria	Firmicutes	Clostridia	Clostridiales	Ruminococcaceae	NA	NA
ASV_361	Bacteria	Bacteroidetes	Bacteroidia	Bacteroidales	NA	NA	NA
ASV_362	Bacteria	Bacteroidetes	Bacteroidia	Bacteroidales	Prevotellaceae	Paraprevotella	NA
ASV_363	Bacteria	Firmicutes	Clostridia	Clostridiales	Ruminococcaceae	Clostridium_IV	NA
ASV_364	Bacteria	Bacteroidetes	Bacteroidia	Bacteroidales	Rikenellaceae	Alistipes	NA
ASV_365	Bacteria	Firmicutes	Clostridia	Clostridiales	NA	NA	NA
ASV_366	Bacteria	Firmicutes	Clostridia	Clostridiales	NA	NA	NA
ASV_367	Bacteria	Firmicutes	Clostridia	Clostridiales	Ruminococcaceae	Papillibacter	NA
ASV_368	Bacteria	Bacteroidetes	Bacteroidia	Bacteroidales	NA	NA	NA
ASV_369	Bacteria	Bacteroidetes	Bacteroidia	Bacteroidales	NA	NA	NA
ASV_370	Bacteria	Firmicutes	Clostridia	Clostridiales	Ruminococcaceae	Pseudoflavonifractor	NA
ASV_371	Bacteria	Firmicutes	Clostridia	Clostridiales	Ruminococcaceae	NA	NA
ASV_372	Bacteria	Bacteroidetes	Bacteroidia	Bacteroidales	Rikenellaceae	NA	NA
ASV_373	Bacteria	Bacteroidetes	Bacteroidia	Bacteroidales	Porphyromonadaceae	NA	NA
ASV_374	Bacteria	Firmicutes	Clostridia	Clostridiales	Ruminococcaceae	NA	NA
ASV_375	Bacteria	Firmicutes	Clostridia	Clostridiales	NA	NA	NA
ASV_376	Bacteria	Firmicutes	Clostridia	Clostridiales	Ruminococcaceae	NA	NA
ASV_377	Bacteria	Firmicutes	Clostridia	Clostridiales	Ruminococcaceae	Clostridium_IV	NA
ASV_378	Bacteria	Bacteroidetes	Bacteroidia	Bacteroidales	Porphyromonadaceae	Coprobacter	NA
ASV_379	Bacteria	Firmicutes	Clostridia	Clostridiales	Clostridiales_Incertae_Sedis_XIII	Anaerovorax	NA
ASV_380	Bacteria	Bacteroidetes	Bacteroidia	Bacteroidales	NA	NA	NA
ASV_381	Bacteria	Firmicutes	Clostridia	Clostridiales	Ruminococcaceae	Clostridium_IV	NA
ASV_382	Bacteria	Firmicutes	Clostridia	Clostridiales	Ruminococcaceae	Pseudoflavonifractor	NA
ASV_383	Bacteria	Bacteroidetes	Bacteroidia	Bacteroidales	Porphyromonadaceae	NA	NA
ASV_384	Bacteria	Firmicutes	Clostridia	Clostridiales	Ruminococcaceae	NA	NA
ASV_385	Bacteria	Firmicutes	Clostridia	Clostridiales	NA	NA	NA
ASV_386	Bacteria	Bacteroidetes	Bacteroidia	Bacteroidales	NA	NA	NA
ASV_387	Bacteria	Firmicutes	Clostridia	Clostridiales	Peptococcaceae_1	NA	NA
ASV_388	Bacteria	Firmicutes	NA	NA	NA	NA	NA
ASV_389	Bacteria	Firmicutes	NA	NA	NA	NA	NA
ASV_390	Bacteria	Bacteroidetes	Bacteroidia	Bacteroidales	Rikenellaceae	Alistipes	NA
ASV_391	Bacteria	Firmicutes	Clostridia	Clostridiales	NA	NA	NA
ASV_392	Bacteria	Firmicutes	Clostridia	Clostridiales	Ruminococcaceae	NA	NA
ASV_393	Bacteria	Bacteroidetes	Bacteroidia	Bacteroidales	Porphyromonadaceae	NA	NA
ASV_394	Bacteria	Firmicutes	Clostridia	Clostridiales	Ruminococcaceae	Clostridium_IV	NA
ASV_395	Bacteria	Bacteroidetes	Bacteroidia	Bacteroidales	Porphyromonadaceae	Coprobacter	NA
ASV_396	Bacteria	Firmicutes	Clostridia	Clostridiales	Eubacteriaceae	NA	NA
ASV_397	Bacteria	Firmicutes	NA	NA	NA	NA	NA
ASV_398	Bacteria	Bacteroidetes	Bacteroidia	Bacteroidales	Bacteroidaceae	Bacteroides	NA
ASV_399	Bacteria	Bacteroidetes	Bacteroidia	Bacteroidales	Porphyromonadaceae	Odoribacter	NA
ASV_400	Bacteria	Bacteroidetes	Bacteroidia	Bacteroidales	Rikenellaceae	Alistipes	NA
ASV_401	Bacteria	Bacteroidetes	Bacteroidia	Bacteroidales	Porphyromonadaceae	Coprobacter	NA
ASV_402	Bacteria	Firmicutes	Clostridia	Clostridiales	NA	NA	NA
ASV_403	Bacteria	Bacteroidetes	Bacteroidia	Bacteroidales	Rikenellaceae	Mucinivorans	NA
ASV_404	Bacteria	Firmicutes	Clostridia	Clostridiales	Ruminococcaceae	NA	NA
ASV_405	Bacteria	Firmicutes	NA	NA	NA	NA	NA
ASV_406	Bacteria	Firmicutes	Clostridia	Clostridiales	Ruminococcaceae	NA	NA
ASV_407	Bacteria	Proteobacteria	Deltaproteobacteria	Bdellovibrionales	Bdellovibrionaceae	Vampirovibrio	NA
ASV_408	Bacteria	Bacteroidetes	Bacteroidia	Bacteroidales	Porphyromonadaceae	NA	NA
ASV_409	Bacteria	Bacteroidetes	Bacteroidia	Bacteroidales	NA	NA	NA
ASV_410	Bacteria	Firmicutes	Clostridia	Clostridiales	Lachnospiraceae	NA	NA
ASV_411	Bacteria	Bacteroidetes	Bacteroidia	Bacteroidales	NA	NA	NA
ASV_412	Bacteria	Firmicutes	Clostridia	Clostridiales	Ruminococcaceae	Clostridium_IV	NA
ASV_413	Bacteria	Firmicutes	Clostridia	Clostridiales	NA	NA	NA
ASV_414	Bacteria	Firmicutes	Clostridia	Clostridiales	Ruminococcaceae	NA	NA
ASV_415	Bacteria	Firmicutes	Clostridia	Clostridiales	Ruminococcaceae	Sporobacter	NA
ASV_416	Bacteria	Bacteroidetes	Bacteroidia	Bacteroidales	Bacteroidaceae	Bacteroides	NA
ASV_417	Bacteria	Firmicutes	Clostridia	Clostridiales	Clostridiales_Incertae_Sedis_XIII	Mogibacterium	NA
ASV_418	Bacteria	Firmicutes	Clostridia	Clostridiales	Lachnospiraceae	Clostridium_XlVa	NA
ASV_419	Bacteria	Firmicutes	Clostridia	Clostridiales	NA	NA	NA
ASV_420	Bacteria	Bacteroidetes	Bacteroidia	Bacteroidales	NA	NA	NA
ASV_421	Bacteria	Bacteroidetes	Bacteroidia	Bacteroidales	Bacteroidaceae	Bacteroides	NA
ASV_422	Bacteria	Bacteroidetes	Bacteroidia	Bacteroidales	Bacteroidaceae	Bacteroides	NA
ASV_423	Bacteria	Firmicutes	Clostridia	Clostridiales	NA	NA	NA
ASV_424	Bacteria	Bacteroidetes	Bacteroidia	Bacteroidales	NA	NA	NA
ASV_425	Bacteria	Firmicutes	Clostridia	Clostridiales	Ruminococcaceae	NA	NA
ASV_426	Bacteria	Firmicutes	Clostridia	Clostridiales	Ruminococcaceae	Clostridium_IV	NA
ASV_427	Bacteria	Bacteroidetes	Bacteroidia	Bacteroidales	NA	NA	NA
ASV_428	Bacteria	Firmicutes	NA	NA	NA	NA	NA
ASV_429	Bacteria	Firmicutes	NA	NA	NA	NA	NA
ASV_430	Bacteria	Firmicutes	Clostridia	Clostridiales	Ruminococcaceae	Anaerofilum	NA
ASV_431	Bacteria	Firmicutes	Clostridia	Clostridiales	Ruminococcaceae	NA	NA
ASV_432	Bacteria	Proteobacteria	Deltaproteobacteria	Bdellovibrionales	Bdellovibrionaceae	Vampirovibrio	NA
ASV_433	Bacteria	Bacteroidetes	Bacteroidia	Bacteroidales	Bacteroidaceae	Bacteroides	NA
ASV_434	Bacteria	Bacteroidetes	Bacteroidia	Bacteroidales	NA	NA	NA
ASV_435	Bacteria	Firmicutes	Clostridia	Clostridiales	Ruminococcaceae	NA	NA
ASV_436	Bacteria	Firmicutes	Clostridia	Clostridiales	NA	NA	NA
ASV_437	Bacteria	Lentisphaerae	Lentisphaeria	Victivallales	Victivallaceae	Victivallis	NA
ASV_438	Bacteria	Bacteroidetes	Bacteroidia	Bacteroidales	Bacteroidaceae	Bacteroides	NA
ASV_439	Bacteria	Firmicutes	Clostridia	Clostridiales	Ruminococcaceae	NA	NA
ASV_440	Bacteria	NA	NA	NA	NA	NA	NA
ASV_441	Bacteria	Bacteroidetes	Bacteroidia	Bacteroidales	Rikenellaceae	Alistipes	NA
ASV_442	Bacteria	Firmicutes	Clostridia	Clostridiales	Ruminococcaceae	NA	NA
ASV_443	Bacteria	Firmicutes	Erysipelotrichia	Erysipelotrichales	Erysipelotrichaceae	Turicibacter	NA
ASV_444	Bacteria	Firmicutes	Bacilli	Bacillales	Bacillaceae_1	Bacillus	NA
ASV_445	Bacteria	Firmicutes	Clostridia	Clostridiales	NA	NA	NA
ASV_446	Bacteria	Bacteroidetes	Bacteroidia	Bacteroidales	Rikenellaceae	Alistipes	NA
ASV_447	Bacteria	Bacteroidetes	Bacteroidia	Bacteroidales	Rikenellaceae	Mucinivorans	NA
ASV_448	Bacteria	Bacteroidetes	Bacteroidia	Bacteroidales	Prevotellaceae	Alloprevotella	NA
ASV_449	Bacteria	Firmicutes	Clostridia	Clostridiales	Ruminococcaceae	NA	NA
ASV_450	Bacteria	Firmicutes	Clostridia	Clostridiales	Peptococcaceae_1	NA	NA
ASV_451	Bacteria	Firmicutes	Clostridia	Clostridiales	Ruminococcaceae	Clostridium_IV	NA
ASV_452	Bacteria	Firmicutes	Clostridia	Clostridiales	Lachnospiraceae	NA	NA
ASV_453	Bacteria	Firmicutes	Erysipelotrichia	Erysipelotrichales	Erysipelotrichaceae	NA	NA
ASV_454	Bacteria	Proteobacteria	Deltaproteobacteria	Bdellovibrionales	Bdellovibrionaceae	Vampirovibrio	NA
ASV_455	Bacteria	Firmicutes	Clostridia	Clostridiales	NA	NA	NA
ASV_456	Bacteria	Firmicutes	Clostridia	Clostridiales	Ruminococcaceae	Clostridium_IV	NA
ASV_457	Bacteria	Bacteroidetes	Bacteroidia	Bacteroidales	Rikenellaceae	NA	NA
ASV_458	Bacteria	Firmicutes	Clostridia	Clostridiales	Ruminococcaceae	NA	NA
ASV_459	Bacteria	Firmicutes	NA	NA	NA	NA	NA
ASV_460	Bacteria	NA	NA	NA	NA	NA	NA
ASV_461	Bacteria	Bacteroidetes	Bacteroidia	Bacteroidales	Rikenellaceae	Alistipes	NA
ASV_462	Bacteria	Firmicutes	Clostridia	Clostridiales	Ruminococcaceae	NA	NA
ASV_463	Bacteria	Bacteroidetes	Bacteroidia	Bacteroidales	NA	NA	NA
ASV_464	Bacteria	Firmicutes	NA	NA	NA	NA	NA
ASV_465	Bacteria	Firmicutes	Clostridia	Clostridiales	Peptococcaceae_1	Dehalobacter	NA
ASV_466	Bacteria	Firmicutes	Clostridia	Clostridiales	NA	NA	NA
ASV_467	Bacteria	Bacteroidetes	Bacteroidia	Bacteroidales	NA	NA	NA
ASV_468	Bacteria	Bacteroidetes	Bacteroidia	Bacteroidales	Bacteroidaceae	Bacteroides	NA
ASV_469	Bacteria	Firmicutes	Clostridia	Clostridiales	Ruminococcaceae	NA	NA
ASV_470	Bacteria	Firmicutes	NA	NA	NA	NA	NA
ASV_471	Bacteria	Bacteroidetes	Bacteroidia	Bacteroidales	NA	NA	NA
ASV_472	Bacteria	Firmicutes	Clostridia	Clostridiales	Ruminococcaceae	Intestinimonas	NA
ASV_473	Bacteria	Firmicutes	NA	NA	NA	NA	NA
ASV_474	Bacteria	Bacteroidetes	Bacteroidia	Bacteroidales	Prevotellaceae	Paraprevotella	NA
ASV_475	Bacteria	Firmicutes	Clostridia	Clostridiales	NA	NA	NA
ASV_476	Bacteria	Firmicutes	Clostridia	Clostridiales	Ruminococcaceae	Intestinimonas	NA
ASV_477	Bacteria	Firmicutes	Erysipelotrichia	Erysipelotrichales	Erysipelotrichaceae	NA	NA
ASV_478	Bacteria	Firmicutes	Clostridia	Clostridiales	Ruminococcaceae	NA	NA
ASV_479	Bacteria	Firmicutes	Clostridia	Clostridiales	Ruminococcaceae	Intestinimonas	NA
ASV_480	Bacteria	Firmicutes	Clostridia	Clostridiales	Ruminococcaceae	Flavonifractor	NA
ASV_481	Bacteria	Firmicutes	Clostridia	Clostridiales	Lachnospiraceae	Clostridium_XlVa	NA
ASV_482	Bacteria	Firmicutes	Clostridia	Clostridiales	NA	NA	NA
ASV_483	Bacteria	Bacteroidetes	Bacteroidia	Bacteroidales	Porphyromonadaceae	Coprobacter	NA
ASV_484	Bacteria	Firmicutes	Clostridia	Clostridiales	Ruminococcaceae	NA	NA
ASV_485	Bacteria	Firmicutes	Clostridia	Clostridiales	Ruminococcaceae	Clostridium_IV	NA
ASV_486	Bacteria	Bacteroidetes	Bacteroidia	Bacteroidales	Prevotellaceae	Paraprevotella	NA
ASV_487	Bacteria	Firmicutes	Clostridia	Clostridiales	Ruminococcaceae	Intestinimonas	NA
ASV_488	Bacteria	Bacteroidetes	Bacteroidia	Bacteroidales	Porphyromonadaceae	NA	NA
ASV_489	Bacteria	Bacteroidetes	Bacteroidia	Bacteroidales	Porphyromonadaceae	Coprobacter	NA
ASV_490	Bacteria	Firmicutes	Clostridia	Clostridiales	NA	NA	NA
ASV_491	Bacteria	Firmicutes	Clostridia	Clostridiales	NA	NA	NA
ASV_492	Bacteria	Firmicutes	Clostridia	Clostridiales	Ruminococcaceae	Sporobacter	NA
ASV_493	Bacteria	Firmicutes	Clostridia	Clostridiales	NA	NA	NA
ASV_494	Bacteria	Bacteroidetes	Bacteroidia	Bacteroidales	Rikenellaceae	Alistipes	NA
ASV_495	Bacteria	Firmicutes	Clostridia	Clostridiales	Ruminococcaceae	NA	NA
ASV_496	Bacteria	Firmicutes	Clostridia	Clostridiales	Ruminococcaceae	NA	NA
ASV_497	Bacteria	Bacteroidetes	Bacteroidia	Bacteroidales	Rikenellaceae	NA	NA
ASV_498	Bacteria	Firmicutes	Clostridia	Clostridiales	Ruminococcaceae	Clostridium_IV	NA
ASV_499	Bacteria	Firmicutes	Clostridia	Clostridiales	Ruminococcaceae	NA	NA
ASV_500	Bacteria	Firmicutes	Clostridia	Clostridiales	Ruminococcaceae	NA	NA
ASV_501	Bacteria	Firmicutes	Clostridia	Clostridiales	Ruminococcaceae	Intestinimonas	NA
ASV_502	Bacteria	Firmicutes	Clostridia	Clostridiales	NA	NA	NA
ASV_503	Bacteria	Bacteroidetes	Bacteroidia	Bacteroidales	Rikenellaceae	Mucinivorans	NA
ASV_504	Bacteria	Firmicutes	Clostridia	Clostridiales	Ruminococcaceae	Clostridium_IV	NA
ASV_505	Bacteria	Firmicutes	Clostridia	Clostridiales	Lachnospiraceae	Clostridium_XlVa	NA
ASV_506	Bacteria	Bacteroidetes	Bacteroidia	Bacteroidales	Rikenellaceae	NA	NA
ASV_507	Bacteria	Firmicutes	Clostridia	Clostridiales	Ruminococcaceae	Ruminococcus	NA
ASV_508	Bacteria	Firmicutes	Clostridia	Clostridiales	Ruminococcaceae	Clostridium_IV	NA
ASV_509	Bacteria	Firmicutes	Clostridia	Clostridiales	Ruminococcaceae	Clostridium_IV	NA
ASV_510	Bacteria	Firmicutes	Clostridia	Clostridiales	Ruminococcaceae	Sporobacter	NA
ASV_511	Bacteria	Bacteroidetes	Bacteroidia	Bacteroidales	Rikenellaceae	NA	NA
ASV_512	Bacteria	Bacteroidetes	Bacteroidia	Bacteroidales	Bacteroidaceae	Bacteroides	NA
ASV_513	Bacteria	Firmicutes	Clostridia	Clostridiales	Ruminococcaceae	NA	NA
ASV_514	Bacteria	Bacteroidetes	Bacteroidia	Bacteroidales	Bacteroidaceae	Bacteroides	NA
ASV_515	Bacteria	Firmicutes	Clostridia	Clostridiales	Ruminococcaceae	NA	NA
ASV_516	Bacteria	Firmicutes	Clostridia	Clostridiales	Ruminococcaceae	NA	NA
ASV_517	Bacteria	Firmicutes	Clostridia	Clostridiales	Lachnospiraceae	Clostridium_XlVa	NA
ASV_518	Bacteria	Bacteroidetes	Bacteroidia	Bacteroidales	Bacteroidaceae	Anaerorhabdus	NA
ASV_519	Bacteria	Bacteroidetes	Bacteroidia	Bacteroidales	Bacteroidaceae	Bacteroides	NA
ASV_520	Bacteria	Firmicutes	Clostridia	Clostridiales	Ruminococcaceae	NA	NA
ASV_521	Bacteria	Bacteroidetes	Bacteroidia	Bacteroidales	NA	NA	NA
ASV_522	Bacteria	Bacteroidetes	Bacteroidia	Bacteroidales	Bacteroidaceae	Bacteroides	NA
ASV_523	Bacteria	Firmicutes	Clostridia	Clostridiales	NA	NA	NA
ASV_524	Bacteria	Firmicutes	Clostridia	Clostridiales	Ruminococcaceae	NA	NA
ASV_525	Bacteria	Firmicutes	Clostridia	Clostridiales	Ruminococcaceae	Oscillibacter	NA
ASV_526	Bacteria	Firmicutes	Clostridia	Clostridiales	Ruminococcaceae	NA	NA
ASV_527	Bacteria	Firmicutes	Clostridia	Clostridiales	Ruminococcaceae	Sporobacter	NA
ASV_528	Bacteria	Firmicutes	Clostridia	Clostridiales	NA	NA	NA
ASV_529	Bacteria	Firmicutes	Clostridia	Clostridiales	Ruminococcaceae	NA	NA
ASV_530	Bacteria	Bacteroidetes	Bacteroidia	Bacteroidales	Prevotellaceae	Paraprevotella	NA
ASV_531	Bacteria	Firmicutes	Clostridia	Clostridiales	Ruminococcaceae	NA	NA
ASV_532	Bacteria	Bacteroidetes	Bacteroidia	Bacteroidales	Rikenellaceae	Alistipes	NA
ASV_533	Bacteria	Firmicutes	Clostridia	Clostridiales	Ruminococcaceae	NA	NA
ASV_534	Bacteria	Firmicutes	Erysipelotrichia	Erysipelotrichales	Erysipelotrichaceae	NA	NA
ASV_535	Bacteria	Bacteroidetes	Bacteroidia	Bacteroidales	NA	NA	NA
ASV_536	Bacteria	Firmicutes	Clostridia	Clostridiales	Lachnospiraceae	NA	NA
ASV_537	Bacteria	Firmicutes	Clostridia	Clostridiales	Ruminococcaceae	Oscillibacter	NA
ASV_538	Bacteria	Firmicutes	Clostridia	Clostridiales	NA	NA	NA
ASV_539	Bacteria	Proteobacteria	NA	NA	NA	NA	NA
ASV_540	Bacteria	Bacteroidetes	Bacteroidia	Bacteroidales	NA	NA	NA
ASV_541	Bacteria	Firmicutes	Clostridia	Clostridiales	Ruminococcaceae	NA	NA
ASV_542	Bacteria	Bacteroidetes	Bacteroidia	Bacteroidales	Bacteroidaceae	Bacteroides	NA
ASV_543	Bacteria	Firmicutes	Clostridia	Clostridiales	NA	NA	NA
ASV_544	Bacteria	Bacteroidetes	Bacteroidia	Bacteroidales	NA	NA	NA
ASV_545	Bacteria	Firmicutes	Clostridia	Clostridiales	Ruminococcaceae	NA	NA
ASV_546	Bacteria	Firmicutes	Clostridia	Clostridiales	Ruminococcaceae	NA	NA
ASV_547	Bacteria	Bacteroidetes	Bacteroidia	Bacteroidales	Rikenellaceae	Mucinivorans	NA
ASV_548	Bacteria	Firmicutes	Clostridia	Clostridiales	Ruminococcaceae	Oscillibacter	NA
ASV_549	Bacteria	Firmicutes	Clostridia	Clostridiales	Ruminococcaceae	NA	NA
ASV_550	Bacteria	Firmicutes	Clostridia	Clostridiales	Ruminococcaceae	NA	NA
ASV_551	Bacteria	Bacteroidetes	Cytophagia	Cytophagales	NA	NA	NA
ASV_552	Bacteria	Firmicutes	Clostridia	Clostridiales	Ruminococcaceae	Ruminococcus	NA
ASV_553	Bacteria	Firmicutes	Clostridia	Clostridiales	Peptococcaceae_1	Dehalobacter	NA
ASV_554	Bacteria	Firmicutes	Clostridia	Clostridiales	Ruminococcaceae	NA	NA
ASV_555	Bacteria	Firmicutes	Clostridia	Clostridiales	NA	NA	NA
ASV_556	Bacteria	Firmicutes	Clostridia	Clostridiales	Ruminococcaceae	Clostridium_IV	NA
ASV_557	Bacteria	Proteobacteria	NA	NA	NA	NA	NA
ASV_558	Bacteria	Firmicutes	Clostridia	Clostridiales	NA	NA	NA
ASV_559	Bacteria	Firmicutes	Clostridia	Clostridiales	Ruminococcaceae	Sporobacter	NA
ASV_560	Bacteria	Bacteroidetes	Bacteroidia	Bacteroidales	Bacteroidaceae	Bacteroides	NA
ASV_561	Bacteria	Firmicutes	Clostridia	Clostridiales	Ruminococcaceae	Sporobacter	NA
ASV_562	Bacteria	Firmicutes	Clostridia	Clostridiales	Ruminococcaceae	NA	NA
ASV_563	Bacteria	Firmicutes	Clostridia	Clostridiales	Ruminococcaceae	NA	NA
ASV_564	Bacteria	Firmicutes	Clostridia	Clostridiales	Ruminococcaceae	Clostridium_IV	NA
ASV_565	Bacteria	Bacteroidetes	Bacteroidia	Bacteroidales	Rikenellaceae	Mucinivorans	NA
ASV_566	Bacteria	Firmicutes	Clostridia	Clostridiales	Ruminococcaceae	Pseudoflavonifractor	NA
ASV_567	Bacteria	Bacteroidetes	Bacteroidia	Bacteroidales	NA	NA	NA
ASV_568	Bacteria	Firmicutes	Clostridia	Clostridiales	Ruminococcaceae	NA	NA
ASV_569	Bacteria	Firmicutes	Clostridia	Clostridiales	Lachnospiraceae	Clostridium_XlVa	NA
ASV_570	Bacteria	Bacteroidetes	Bacteroidia	Bacteroidales	NA	NA	NA
ASV_571	Bacteria	Firmicutes	Clostridia	Clostridiales	Ruminococcaceae	NA	NA
ASV_572	Bacteria	Firmicutes	Clostridia	Clostridiales	Ruminococcaceae	Acetivibrio	NA
ASV_573	Bacteria	Spirochaetes	Spirochaetia	Spirochaetales	Spirochaetaceae	Treponema	NA
ASV_574	Bacteria	Firmicutes	Clostridia	Clostridiales	Ruminococcaceae	Ruminococcus	NA
ASV_575	Bacteria	Firmicutes	Clostridia	Clostridiales	Ruminococcaceae	Clostridium_IV	NA
ASV_576	Bacteria	Firmicutes	Clostridia	Clostridiales	NA	NA	NA
ASV_577	Bacteria	Bacteroidetes	Bacteroidia	Bacteroidales	NA	NA	NA
ASV_578	Bacteria	Firmicutes	Clostridia	Clostridiales	Ruminococcaceae	NA	NA
ASV_579	Bacteria	Firmicutes	Clostridia	Clostridiales	Ruminococcaceae	NA	NA
ASV_580	Bacteria	Bacteroidetes	Bacteroidia	Bacteroidales	NA	NA	NA
ASV_581	Bacteria	Bacteroidetes	Bacteroidia	Bacteroidales	NA	NA	NA
ASV_582	Bacteria	Firmicutes	Clostridia	Clostridiales	Ruminococcaceae	NA	NA
ASV_583	Bacteria	Firmicutes	Clostridia	Clostridiales	NA	NA	NA
ASV_584	Bacteria	Firmicutes	Clostridia	Clostridiales	Ruminococcaceae	NA	NA
ASV_585	Bacteria	Firmicutes	Clostridia	Clostridiales	Gracilibacteraceae	NA	NA
ASV_586	Bacteria	Bacteroidetes	Bacteroidia	Bacteroidales	NA	NA	NA
ASV_587	Bacteria	Firmicutes	Clostridia	Clostridiales	Peptococcaceae_1	Dehalobacter	NA
ASV_588	Bacteria	Firmicutes	Clostridia	Clostridiales	Ruminococcaceae	Intestinimonas	NA
ASV_589	Bacteria	Firmicutes	Clostridia	NA	NA	NA	NA
ASV_590	Bacteria	Firmicutes	Clostridia	Clostridiales	Ruminococcaceae	Clostridium_IV	NA
ASV_591	Bacteria	Bacteroidetes	Bacteroidia	Bacteroidales	Rikenellaceae	Mucinivorans	NA
ASV_592	Bacteria	Proteobacteria	Deltaproteobacteria	NA	NA	NA	NA
ASV_593	Bacteria	Firmicutes	Clostridia	Clostridiales	Ruminococcaceae	NA	NA
ASV_594	Bacteria	Firmicutes	Clostridia	Clostridiales	Ruminococcaceae	NA	NA
ASV_595	Bacteria	Bacteroidetes	Bacteroidia	Bacteroidales	NA	NA	NA
ASV_596	Bacteria	Firmicutes	Clostridia	Clostridiales	Ruminococcaceae	NA	NA
ASV_597	Bacteria	Bacteroidetes	Bacteroidia	Bacteroidales	Porphyromonadaceae	Paludibacter	NA
ASV_598	Bacteria	Bacteroidetes	Bacteroidia	Bacteroidales	Porphyromonadaceae	Coprobacter	NA
ASV_599	Bacteria	Firmicutes	Clostridia	Clostridiales	Ruminococcaceae	NA	NA
ASV_600	Bacteria	Firmicutes	Clostridia	Clostridiales	Clostridiales_Incertae_Sedis_XIII	Anaerovorax	NA
ASV_601	Bacteria	Firmicutes	Clostridia	Clostridiales	Ruminococcaceae	Papillibacter	NA
ASV_602	Bacteria	Firmicutes	Clostridia	Clostridiales	NA	NA	NA
ASV_603	Bacteria	Firmicutes	Clostridia	Clostridiales	Lachnospiraceae	Anaerostipes	NA
ASV_604	Bacteria	Proteobacteria	Deltaproteobacteria	Bdellovibrionales	Bdellovibrionaceae	Vampirovibrio	NA
ASV_605	Bacteria	Firmicutes	Clostridia	Clostridiales	Ruminococcaceae	NA	NA
ASV_606	Bacteria	Firmicutes	Clostridia	Clostridiales	Ruminococcaceae	NA	NA
ASV_607	Bacteria	Bacteroidetes	Bacteroidia	Bacteroidales	Porphyromonadaceae	NA	NA
ASV_608	Bacteria	Firmicutes	Clostridia	Clostridiales	Ruminococcaceae	Oscillibacter	NA
ASV_609	Bacteria	Firmicutes	Clostridia	Clostridiales	Ruminococcaceae	Sporobacter	NA
ASV_610	Bacteria	Firmicutes	Clostridia	Clostridiales	Ruminococcaceae	NA	NA
ASV_611	Bacteria	Firmicutes	Clostridia	Clostridiales	Ruminococcaceae	Sporobacter	NA
ASV_612	Bacteria	Bacteroidetes	Bacteroidia	Bacteroidales	Porphyromonadaceae	NA	NA
ASV_613	Bacteria	Bacteroidetes	Bacteroidia	Bacteroidales	Rikenellaceae	NA	NA
ASV_614	Bacteria	Bacteroidetes	Bacteroidia	Bacteroidales	NA	NA	NA
ASV_615	Bacteria	Bacteroidetes	Bacteroidia	Bacteroidales	NA	NA	NA
ASV_616	Bacteria	Bacteroidetes	Bacteroidia	Bacteroidales	Bacteroidaceae	Bacteroides	NA
ASV_617	Bacteria	Bacteroidetes	Bacteroidia	Bacteroidales	NA	NA	NA
ASV_618	Bacteria	Firmicutes	Clostridia	Clostridiales	Ruminococcaceae	NA	NA
ASV_619	Bacteria	Firmicutes	Clostridia	Clostridiales	Ruminococcaceae	NA	NA
ASV_620	Bacteria	Bacteroidetes	Bacteroidia	Bacteroidales	Porphyromonadaceae	Odoribacter	NA
ASV_621	Bacteria	Firmicutes	Clostridia	Clostridiales	Lachnospiraceae	NA	NA
ASV_622	Bacteria	Firmicutes	Clostridia	Clostridiales	Ruminococcaceae	NA	NA
ASV_623	Bacteria	Firmicutes	Clostridia	Clostridiales	Ruminococcaceae	Clostridium_IV	NA
ASV_624	Bacteria	Bacteroidetes	Bacteroidia	Bacteroidales	Bacteroidaceae	Bacteroides	NA
ASV_625	Bacteria	Firmicutes	Clostridia	Clostridiales	Ruminococcaceae	NA	NA
ASV_626	Bacteria	Firmicutes	Clostridia	Clostridiales	Ruminococcaceae	NA	NA
ASV_627	Bacteria	Firmicutes	Clostridia	NA	NA	NA	NA
ASV_628	Bacteria	Firmicutes	Clostridia	Clostridiales	Ruminococcaceae	Clostridium_IV	NA
ASV_629	Bacteria	Bacteroidetes	Bacteroidia	Bacteroidales	Porphyromonadaceae	Barnesiella	NA
ASV_630	Bacteria	Firmicutes	Clostridia	Clostridiales	Lachnospiraceae	NA	NA
ASV_631	Bacteria	Firmicutes	Clostridia	Clostridiales	Ruminococcaceae	Ruminococcus	NA
ASV_632	Bacteria	Firmicutes	Clostridia	Clostridiales	Ruminococcaceae	Clostridium_IV	NA
ASV_633	Bacteria	Firmicutes	Clostridia	Clostridiales	Ruminococcaceae	Sporobacter	NA
ASV_634	Bacteria	Bacteroidetes	Bacteroidia	Bacteroidales	Rikenellaceae	NA	NA
ASV_635	Bacteria	Firmicutes	Clostridia	Clostridiales	Lachnospiraceae	Clostridium_XlVa	NA
ASV_636	Bacteria	Bacteroidetes	Bacteroidia	Bacteroidales	Rikenellaceae	NA	NA
ASV_637	Bacteria	Bacteroidetes	Bacteroidia	Bacteroidales	Prevotellaceae	Paraprevotella	NA
ASV_638	Bacteria	Firmicutes	Clostridia	Clostridiales	NA	NA	NA
ASV_639	Bacteria	Bacteroidetes	Bacteroidia	Bacteroidales	Rikenellaceae	NA	NA
ASV_640	Bacteria	Firmicutes	Clostridia	Clostridiales	NA	NA	NA
ASV_641	Bacteria	Firmicutes	Clostridia	Clostridiales	Ruminococcaceae	Papillibacter	NA
ASV_642	Bacteria	Firmicutes	Clostridia	Clostridiales	Lachnospiraceae	Clostridium_XlVa	NA
ASV_643	Bacteria	Firmicutes	Clostridia	Clostridiales	Ruminococcaceae	NA	NA
ASV_644	Bacteria	Firmicutes	Clostridia	Clostridiales	NA	NA	NA
ASV_645	Bacteria	Firmicutes	Clostridia	Clostridiales	Lachnospiraceae	NA	NA
ASV_646	Bacteria	Bacteroidetes	Bacteroidia	Bacteroidales	NA	NA	NA
ASV_647	Bacteria	Bacteroidetes	Bacteroidia	Bacteroidales	Prevotellaceae	Paraprevotella	NA
ASV_648	Bacteria	Firmicutes	NA	NA	NA	NA	NA
ASV_649	Bacteria	NA	NA	NA	NA	NA	NA
ASV_650	Bacteria	Firmicutes	Clostridia	Clostridiales	Ruminococcaceae	NA	NA
ASV_651	Bacteria	Firmicutes	Clostridia	Clostridiales	Ruminococcaceae	Sporobacter	NA
ASV_652	Bacteria	Actinobacteria	Actinobacteria	Actinomycetales	Micrococcaceae	Arthrobacter	NA
ASV_653	Bacteria	Firmicutes	Clostridia	Clostridiales	Ruminococcaceae	Sporobacter	NA
ASV_654	Bacteria	Firmicutes	Clostridia	Clostridiales	NA	NA	NA
ASV_655	Bacteria	Firmicutes	Clostridia	Clostridiales	NA	NA	NA
ASV_656	Bacteria	Bacteroidetes	Bacteroidia	Bacteroidales	NA	NA	NA
ASV_657	Bacteria	Firmicutes	Clostridia	Clostridiales	Ruminococcaceae	NA	NA
ASV_658	Bacteria	Firmicutes	Clostridia	Clostridiales	Ruminococcaceae	NA	NA
ASV_659	Bacteria	Firmicutes	Clostridia	Clostridiales	NA	NA	NA
ASV_660	Bacteria	Firmicutes	Clostridia	Clostridiales	Lachnospiraceae	Clostridium_XlVa	NA
ASV_661	Bacteria	Firmicutes	NA	NA	NA	NA	NA
ASV_662	Bacteria	Firmicutes	Clostridia	Clostridiales	Ruminococcaceae	Saccharofermentans	NA
ASV_663	Bacteria	Firmicutes	Clostridia	Clostridiales	Ruminococcaceae	Pseudoflavonifractor	NA
ASV_664	Bacteria	Firmicutes	Clostridia	Clostridiales	Ruminococcaceae	Pseudoflavonifractor	NA
ASV_665	Bacteria	Spirochaetes	Spirochaetia	Spirochaetales	Spirochaetaceae	Sphaerochaeta	NA
ASV_666	Bacteria	Firmicutes	Clostridia	Clostridiales	Ruminococcaceae	NA	NA
ASV_667	Bacteria	Firmicutes	Clostridia	Clostridiales	Ruminococcaceae	Oscillibacter	NA
ASV_668	Bacteria	Firmicutes	Clostridia	Clostridiales	Ruminococcaceae	Clostridium_IV	NA
ASV_669	Bacteria	Bacteroidetes	Bacteroidia	Bacteroidales	Porphyromonadaceae	NA	NA
ASV_670	Bacteria	Firmicutes	NA	NA	NA	NA	NA
ASV_671	Bacteria	Firmicutes	Clostridia	Clostridiales	Ruminococcaceae	Pseudobacteroides	NA
ASV_672	Bacteria	Firmicutes	Clostridia	Clostridiales	Peptococcaceae_1	Dehalobacter	NA
ASV_673	Bacteria	Bacteroidetes	Bacteroidia	Bacteroidales	Porphyromonadaceae	Coprobacter	NA
ASV_674	Bacteria	Bacteroidetes	Bacteroidia	Bacteroidales	Prevotellaceae	Paraprevotella	NA
ASV_675	Bacteria	Proteobacteria	Alphaproteobacteria	NA	NA	NA	NA
ASV_676	Bacteria	Firmicutes	Clostridia	Clostridiales	Ruminococcaceae	Pseudoflavonifractor	NA
ASV_677	Bacteria	Firmicutes	Clostridia	Clostridiales	Ruminococcaceae	NA	NA
ASV_678	Bacteria	Firmicutes	Clostridia	Clostridiales	Ruminococcaceae	NA	NA
ASV_679	Bacteria	Firmicutes	Clostridia	Clostridiales	Lachnospiraceae	NA	NA
ASV_680	Bacteria	Bacteroidetes	Bacteroidia	Bacteroidales	NA	NA	NA
ASV_681	Bacteria	Firmicutes	Clostridia	Clostridiales	NA	NA	NA
ASV_682	Bacteria	Bacteroidetes	Bacteroidia	Bacteroidales	NA	NA	NA
ASV_683	Bacteria	Firmicutes	Clostridia	Clostridiales	Ruminococcaceae	Anaerobacterium	NA
ASV_684	Bacteria	Bacteroidetes	Bacteroidia	Bacteroidales	NA	NA	NA
ASV_685	Bacteria	Firmicutes	Clostridia	Clostridiales	Ruminococcaceae	Sporobacter	NA
ASV_686	Bacteria	Bacteroidetes	Bacteroidia	Bacteroidales	NA	NA	NA
ASV_687	Bacteria	Firmicutes	NA	NA	NA	NA	NA
ASV_688	Bacteria	Firmicutes	Clostridia	Clostridiales	NA	NA	NA
ASV_689	Bacteria	Bacteroidetes	Bacteroidia	Bacteroidales	Rikenellaceae	Alistipes	NA
ASV_690	Bacteria	Firmicutes	Clostridia	Clostridiales	Ruminococcaceae	Intestinimonas	NA
ASV_691	Bacteria	Firmicutes	Clostridia	Clostridiales	Lachnospiraceae	NA	NA
ASV_692	Bacteria	Firmicutes	Clostridia	Clostridiales	Ruminococcaceae	NA	NA
ASV_693	Bacteria	Firmicutes	Clostridia	Clostridiales	Clostridiaceae_1	Clostridium_sensu_stricto	NA
ASV_694	Bacteria	Firmicutes	Clostridia	Clostridiales	Lachnospiraceae	Clostridium_XlVa	NA
ASV_695	Bacteria	Firmicutes	Clostridia	Clostridiales	Ruminococcaceae	NA	NA
ASV_696	Bacteria	Firmicutes	NA	NA	NA	NA	NA
ASV_697	Bacteria	Firmicutes	Clostridia	Clostridiales	Ruminococcaceae	NA	NA
ASV_698	Bacteria	Firmicutes	Clostridia	Clostridiales	NA	NA	NA
ASV_699	Bacteria	Firmicutes	Clostridia	Clostridiales	NA	NA	NA
ASV_700	Bacteria	Firmicutes	Erysipelotrichia	Erysipelotrichales	Erysipelotrichaceae	NA	NA
ASV_701	Bacteria	Bacteroidetes	Sphingobacteriia	Sphingobacteriales	Sphingobacteriaceae	Pseudosphingobacterium	NA
ASV_702	Bacteria	Bacteroidetes	Bacteroidia	Bacteroidales	Bacteroidaceae	Bacteroides	NA
ASV_703	Bacteria	Firmicutes	Clostridia	Clostridiales	Clostridiales_Incertae_Sedis_XIII	Anaerovorax	NA
ASV_704	Bacteria	Firmicutes	Clostridia	Clostridiales	Ruminococcaceae	NA	NA
ASV_705	Bacteria	Bacteroidetes	Bacteroidia	Bacteroidales	Porphyromonadaceae	Paludibacter	NA
ASV_706	Bacteria	Firmicutes	Clostridia	Clostridiales	NA	NA	NA
ASV_707	Bacteria	Firmicutes	Clostridia	Clostridiales	Ruminococcaceae	Intestinimonas	NA
ASV_708	Bacteria	Firmicutes	Clostridia	Clostridiales	NA	NA	NA
ASV_709	Bacteria	Firmicutes	Clostridia	Clostridiales	Ruminococcaceae	Clostridium_III	NA
ASV_710	Bacteria	Firmicutes	NA	NA	NA	NA	NA
ASV_711	Bacteria	Firmicutes	Clostridia	Clostridiales	Ruminococcaceae	Sporobacter	NA
ASV_712	Bacteria	Bacteroidetes	Bacteroidia	Bacteroidales	Porphyromonadaceae	NA	NA
ASV_713	Bacteria	Firmicutes	NA	NA	NA	NA	NA
ASV_714	Bacteria	Firmicutes	Clostridia	Clostridiales	Ruminococcaceae	NA	NA
ASV_715	Bacteria	Firmicutes	Clostridia	Clostridiales	NA	NA	NA
ASV_716	Bacteria	Firmicutes	Clostridia	Clostridiales	Ruminococcaceae	Clostridium_IV	NA
ASV_717	Bacteria	Firmicutes	Clostridia	Clostridiales	Ruminococcaceae	Sporobacter	NA
ASV_718	Bacteria	Bacteroidetes	Bacteroidia	Bacteroidales	NA	NA	NA
ASV_719	Bacteria	Firmicutes	Clostridia	Clostridiales	Ruminococcaceae	Oscillibacter	NA
ASV_720	Bacteria	Firmicutes	Clostridia	Clostridiales	NA	NA	NA
ASV_721	Bacteria	Bacteroidetes	Bacteroidia	Bacteroidales	Bacteroidaceae	Bacteroides	NA
ASV_722	Bacteria	Firmicutes	Clostridia	Clostridiales	NA	NA	NA
ASV_723	Bacteria	Bacteroidetes	Bacteroidia	Bacteroidales	Bacteroidaceae	Bacteroides	NA
ASV_724	Bacteria	Bacteroidetes	Bacteroidia	Bacteroidales	Porphyromonadaceae	Coprobacter	NA
ASV_725	Bacteria	Firmicutes	Clostridia	Clostridiales	Peptostreptococcaceae	Intestinibacter	NA
ASV_726	Bacteria	Firmicutes	Clostridia	Clostridiales	Ruminococcaceae	Ruminococcus	NA
ASV_727	Bacteria	Bacteroidetes	NA	NA	NA	NA	NA
ASV_728	Bacteria	Bacteroidetes	Bacteroidia	Bacteroidales	Prevotellaceae	Paraprevotella	NA
ASV_729	Bacteria	Bacteroidetes	Bacteroidia	Bacteroidales	Rikenellaceae	NA	NA
ASV_730	Bacteria	Firmicutes	Clostridia	Clostridiales	Ruminococcaceae	NA	NA
ASV_731	Bacteria	Firmicutes	Clostridia	Clostridiales	Ruminococcaceae	Ruminococcus	NA
ASV_732	Bacteria	Proteobacteria	Deltaproteobacteria	Bdellovibrionales	Bdellovibrionaceae	Vampirovibrio	NA
ASV_733	Bacteria	Firmicutes	Clostridia	Clostridiales	Ruminococcaceae	NA	NA
ASV_734	Bacteria	Firmicutes	Clostridia	Clostridiales	Ruminococcaceae	NA	NA
ASV_735	Bacteria	Bacteroidetes	Bacteroidia	Bacteroidales	Bacteroidaceae	Bacteroides	NA
ASV_736	Bacteria	Firmicutes	Clostridia	Clostridiales	NA	NA	NA
ASV_737	Bacteria	Bacteroidetes	Bacteroidia	Bacteroidales	Porphyromonadaceae	NA	NA
ASV_738	Bacteria	Firmicutes	NA	NA	NA	NA	NA
ASV_739	Bacteria	Firmicutes	Erysipelotrichia	Erysipelotrichales	Erysipelotrichaceae	NA	NA
ASV_740	Bacteria	Firmicutes	Erysipelotrichia	Erysipelotrichales	Erysipelotrichaceae	NA	NA
ASV_741	Bacteria	Firmicutes	NA	NA	NA	NA	NA
ASV_742	Bacteria	Firmicutes	Erysipelotrichia	Erysipelotrichales	Erysipelotrichaceae	NA	NA
ASV_743	Bacteria	Bacteroidetes	Bacteroidia	Bacteroidales	Bacteroidaceae	Bacteroides	NA
ASV_744	Bacteria	Bacteroidetes	Bacteroidia	Bacteroidales	Porphyromonadaceae	NA	NA
ASV_745	Bacteria	Bacteroidetes	Bacteroidia	Bacteroidales	NA	NA	NA
ASV_746	Bacteria	Bacteroidetes	Bacteroidia	Bacteroidales	Prevotellaceae	Paraprevotella	NA
ASV_747	Bacteria	Bacteroidetes	Bacteroidia	Bacteroidales	NA	NA	NA
ASV_748	Bacteria	Firmicutes	Clostridia	Clostridiales	NA	NA	NA
ASV_749	Bacteria	Firmicutes	Erysipelotrichia	Erysipelotrichales	Erysipelotrichaceae	NA	NA
ASV_750	Bacteria	Firmicutes	Clostridia	Clostridiales	Ruminococcaceae	Oscillibacter	NA
ASV_751	Bacteria	Firmicutes	Erysipelotrichia	Erysipelotrichales	Erysipelotrichaceae	NA	NA
ASV_752	Bacteria	Bacteroidetes	Bacteroidia	Bacteroidales	NA	NA	NA
ASV_753	Bacteria	Firmicutes	Clostridia	Clostridiales	Ruminococcaceae	Ruminococcus	NA
ASV_754	Bacteria	Bacteroidetes	Bacteroidia	Bacteroidales	NA	NA	NA
ASV_755	Bacteria	Bacteroidetes	Bacteroidia	Bacteroidales	NA	NA	NA
ASV_756	Bacteria	Firmicutes	NA	NA	NA	NA	NA
ASV_757	Bacteria	Firmicutes	Clostridia	Clostridiales	Ruminococcaceae	NA	NA
ASV_758	Bacteria	Firmicutes	Clostridia	Clostridiales	Ruminococcaceae	Clostridium_IV	NA
ASV_759	Bacteria	Firmicutes	Erysipelotrichia	Erysipelotrichales	Erysipelotrichaceae	Turicibacter	NA
ASV_760	Bacteria	Firmicutes	Clostridia	Clostridiales	Ruminococcaceae	Papillibacter	NA
ASV_761	Bacteria	Firmicutes	Clostridia	Clostridiales	Ruminococcaceae	NA	NA
ASV_762	Bacteria	Firmicutes	Clostridia	Clostridiales	Clostridiales_Incertae_Sedis_XIII	Anaerovorax	NA
ASV_763	Bacteria	Bacteroidetes	Bacteroidia	Bacteroidales	Porphyromonadaceae	Coprobacter	NA
ASV_764	Bacteria	Firmicutes	NA	NA	NA	NA	NA
ASV_765	Bacteria	Bacteroidetes	Bacteroidia	Bacteroidales	Rikenellaceae	NA	NA
ASV_766	Bacteria	Firmicutes	Clostridia	Clostridiales	Ruminococcaceae	NA	NA
ASV_767	Bacteria	Firmicutes	Clostridia	Clostridiales	Ruminococcaceae	Clostridium_IV	NA
ASV_768	Bacteria	Firmicutes	Clostridia	Clostridiales	Ruminococcaceae	NA	NA
ASV_769	Bacteria	Bacteroidetes	NA	NA	NA	NA	NA
ASV_770	Bacteria	Bacteroidetes	Bacteroidia	Bacteroidales	NA	NA	NA
ASV_771	Bacteria	Firmicutes	Clostridia	Clostridiales	Ruminococcaceae	Acetanaerobacterium	NA
ASV_772	Bacteria	Firmicutes	Clostridia	Clostridiales	Ruminococcaceae	Papillibacter	NA
ASV_773	Bacteria	Firmicutes	Clostridia	Clostridiales	Ruminococcaceae	NA	NA
ASV_774	Bacteria	Bacteroidetes	Bacteroidia	Bacteroidales	Rikenellaceae	Mucinivorans	NA
ASV_775	Bacteria	Firmicutes	Clostridia	Clostridiales	NA	NA	NA
ASV_776	Bacteria	Firmicutes	Clostridia	Clostridiales	Ruminococcaceae	NA	NA
ASV_777	Bacteria	Firmicutes	Erysipelotrichia	Erysipelotrichales	Erysipelotrichaceae	NA	NA
ASV_778	Bacteria	Bacteroidetes	Bacteroidia	Bacteroidales	Rikenellaceae	Alistipes	NA
ASV_779	Bacteria	Firmicutes	Clostridia	Clostridiales	Gracilibacteraceae	Lutispora	NA
ASV_780	Bacteria	Firmicutes	Clostridia	Clostridiales	NA	NA	NA
ASV_781	Bacteria	Firmicutes	Clostridia	Clostridiales	Ruminococcaceae	NA	NA
ASV_782	Bacteria	Firmicutes	Clostridia	Clostridiales	Ruminococcaceae	NA	NA
ASV_783	Bacteria	Firmicutes	Clostridia	Clostridiales	Ruminococcaceae	NA	NA
ASV_784	Bacteria	Firmicutes	Clostridia	Clostridiales	Ruminococcaceae	Ethanoligenens	NA
ASV_785	Bacteria	Firmicutes	NA	NA	NA	NA	NA
ASV_786	Bacteria	Firmicutes	Clostridia	Clostridiales	Ruminococcaceae	NA	NA
ASV_787	Bacteria	Bacteroidetes	Bacteroidia	Bacteroidales	Rikenellaceae	Mucinivorans	NA
ASV_788	Bacteria	Firmicutes	Clostridia	Clostridiales	Ruminococcaceae	Anaerobacterium	NA
ASV_789	Bacteria	Bacteroidetes	Bacteroidia	Bacteroidales	NA	NA	NA
ASV_790	Bacteria	Firmicutes	Clostridia	Clostridiales	Ruminococcaceae	NA	NA
ASV_791	Bacteria	Bacteroidetes	Bacteroidia	Bacteroidales	Prevotellaceae	Prevotella	NA
ASV_792	Bacteria	Bacteroidetes	Bacteroidia	Bacteroidales	NA	NA	NA
ASV_793	Bacteria	Firmicutes	Clostridia	Clostridiales	NA	NA	NA
ASV_794	Bacteria	Firmicutes	NA	NA	NA	NA	NA
ASV_795	Bacteria	Firmicutes	Clostridia	Clostridiales	Ruminococcaceae	NA	NA
ASV_796	Bacteria	Firmicutes	Clostridia	Clostridiales	NA	NA	NA
ASV_797	Bacteria	Firmicutes	Clostridia	Clostridiales	Peptococcaceae_1	Dehalobacter	NA
ASV_798	Bacteria	Firmicutes	Clostridia	Clostridiales	Ruminococcaceae	NA	NA
ASV_799	Bacteria	Bacteroidetes	Bacteroidia	Bacteroidales	Rikenellaceae	Alistipes	NA
ASV_800	Bacteria	Firmicutes	Clostridia	Clostridiales	Peptococcaceae_1	Dehalobacter	NA
ASV_801	Bacteria	Bacteroidetes	Bacteroidia	Bacteroidales	Rikenellaceae	Alistipes	NA
ASV_802	Bacteria	Firmicutes	Clostridia	Clostridiales	NA	NA	NA
ASV_803	Bacteria	Firmicutes	Clostridia	Clostridiales	Ruminococcaceae	Anaerotruncus	NA
ASV_804	Bacteria	Firmicutes	Clostridia	Clostridiales	NA	NA	NA
ASV_805	Bacteria	Firmicutes	Clostridia	Clostridiales	Ruminococcaceae	NA	NA
ASV_806	Bacteria	Firmicutes	Clostridia	Clostridiales	Ruminococcaceae	Intestinimonas	NA
ASV_807	Bacteria	Bacteroidetes	NA	NA	NA	NA	NA
ASV_808	Bacteria	Firmicutes	Clostridia	Clostridiales	Ruminococcaceae	Sporobacter	NA
ASV_809	Bacteria	Bacteroidetes	Bacteroidia	Bacteroidales	Porphyromonadaceae	NA	NA
ASV_810	Bacteria	Firmicutes	Clostridia	Clostridiales	NA	NA	NA
ASV_811	Bacteria	Firmicutes	Clostridia	Clostridiales	Ruminococcaceae	NA	NA
ASV_812	Bacteria	Firmicutes	Clostridia	Clostridiales	Ruminococcaceae	NA	NA
ASV_813	Bacteria	Firmicutes	Clostridia	Clostridiales	Ruminococcaceae	NA	NA
ASV_814	Bacteria	Firmicutes	Clostridia	Clostridiales	Ruminococcaceae	NA	NA
ASV_815	Bacteria	Firmicutes	Clostridia	Clostridiales	Ruminococcaceae	Oscillibacter	NA
ASV_816	Bacteria	Firmicutes	Clostridia	Clostridiales	Ruminococcaceae	NA	NA
ASV_817	Bacteria	Firmicutes	Clostridia	Clostridiales	Ruminococcaceae	NA	NA
ASV_818	Bacteria	Firmicutes	Clostridia	Clostridiales	Ruminococcaceae	NA	NA
ASV_819	Bacteria	Lentisphaerae	Lentisphaeria	Victivallales	Victivallaceae	Victivallis	NA
ASV_820	Bacteria	Firmicutes	Clostridia	Clostridiales	Ruminococcaceae	Intestinimonas	NA
ASV_821	Bacteria	Lentisphaerae	Lentisphaeria	Victivallales	Victivallaceae	Victivallis	NA
ASV_822	Bacteria	Bacteroidetes	Bacteroidia	Bacteroidales	Rikenellaceae	Mucinivorans	NA
ASV_823	Bacteria	Firmicutes	NA	NA	NA	NA	NA
ASV_824	Bacteria	Firmicutes	Clostridia	Clostridiales	Ruminococcaceae	NA	NA
ASV_825	Bacteria	Firmicutes	Clostridia	Clostridiales	Ruminococcaceae	NA	NA
ASV_826	Bacteria	Firmicutes	Clostridia	Clostridiales	Ruminococcaceae	Clostridium_IV	NA
ASV_827	Bacteria	Firmicutes	Clostridia	Clostridiales	Ruminococcaceae	NA	NA
ASV_828	Bacteria	Bacteroidetes	Bacteroidia	Bacteroidales	Bacteroidales_incertae_sedis	Phocaeicola	NA
ASV_829	Bacteria	Bacteroidetes	Bacteroidia	Bacteroidales	Prevotellaceae	Paraprevotella	NA
ASV_830	Bacteria	Firmicutes	Clostridia	Clostridiales	Ruminococcaceae	Clostridium_IV	NA
ASV_831	Bacteria	Firmicutes	Clostridia	Clostridiales	Ruminococcaceae	Ruminococcus	NA
ASV_832	Bacteria	Firmicutes	Clostridia	Clostridiales	NA	NA	NA
ASV_833	Bacteria	Firmicutes	Clostridia	Clostridiales	Ruminococcaceae	NA	NA
ASV_834	Bacteria	Firmicutes	Clostridia	Clostridiales	Ruminococcaceae	Ruminococcus	NA
ASV_835	Bacteria	Bacteroidetes	Bacteroidia	Bacteroidales	NA	NA	NA
ASV_836	Bacteria	Firmicutes	Clostridia	Clostridiales	Ruminococcaceae	Intestinimonas	NA
ASV_837	Bacteria	Bacteroidetes	Bacteroidia	Bacteroidales	Prevotellaceae	Alloprevotella	NA
ASV_838	Bacteria	Firmicutes	Clostridia	Clostridiales	Ruminococcaceae	NA	NA
ASV_839	Bacteria	NA	NA	NA	NA	NA	NA
ASV_840	Bacteria	Firmicutes	Clostridia	Clostridiales	Lachnospiraceae	Clostridium_XlVa	NA
ASV_841	Bacteria	Firmicutes	Erysipelotrichia	Erysipelotrichales	Erysipelotrichaceae	NA	NA
ASV_842	Bacteria	Bacteroidetes	Bacteroidia	Bacteroidales	Porphyromonadaceae	Coprobacter	NA
ASV_843	Bacteria	Firmicutes	Clostridia	Clostridiales	Ruminococcaceae	NA	NA
ASV_844	Bacteria	Firmicutes	Clostridia	Clostridiales	NA	NA	NA
ASV_845	Bacteria	Bacteroidetes	Bacteroidia	Bacteroidales	NA	NA	NA
ASV_846	Bacteria	Firmicutes	Clostridia	Clostridiales	Ruminococcaceae	NA	NA
ASV_847	Bacteria	Firmicutes	Clostridia	Clostridiales	Ruminococcaceae	NA	NA
ASV_848	Bacteria	Firmicutes	Clostridia	Clostridiales	Ruminococcaceae	NA	NA
ASV_849	Bacteria	Firmicutes	Clostridia	Clostridiales	NA	NA	NA
ASV_850	Bacteria	Bacteroidetes	Bacteroidia	Bacteroidales	Rikenellaceae	Rikenella	NA
ASV_851	Bacteria	Bacteroidetes	Bacteroidia	Bacteroidales	Rikenellaceae	Mucinivorans	NA
ASV_852	Bacteria	Firmicutes	Clostridia	Clostridiales	Ruminococcaceae	NA	NA
ASV_853	Bacteria	Firmicutes	Clostridia	Clostridiales	NA	NA	NA
ASV_854	Bacteria	Firmicutes	Clostridia	Clostridiales	Ruminococcaceae	Clostridium_IV	NA
ASV_855	Bacteria	Bacteroidetes	Bacteroidia	Bacteroidales	Porphyromonadaceae	Coprobacter	NA
ASV_856	Bacteria	Firmicutes	Clostridia	Clostridiales	Ruminococcaceae	NA	NA
ASV_857	Bacteria	Firmicutes	NA	NA	NA	NA	NA
ASV_858	Bacteria	Firmicutes	Clostridia	Clostridiales	Ruminococcaceae	Ruminococcus	NA
ASV_859	Bacteria	Firmicutes	Clostridia	Clostridiales	Ruminococcaceae	NA	NA
ASV_860	Bacteria	Firmicutes	Clostridia	Clostridiales	Ruminococcaceae	Sporobacter	NA
ASV_861	Bacteria	Firmicutes	Clostridia	Clostridiales	Ruminococcaceae	NA	NA
ASV_862	Bacteria	Firmicutes	Clostridia	Clostridiales	Ruminococcaceae	NA	NA
ASV_863	Bacteria	Firmicutes	Bacilli	Bacillales	Planococcaceae	Lysinibacillus	NA
ASV_864	Bacteria	Firmicutes	Clostridia	Clostridiales	Lachnospiraceae	Clostridium_XlVa	NA
ASV_865	Bacteria	Firmicutes	Clostridia	Clostridiales	Peptococcaceae_1	Dehalobacter	NA
ASV_866	Bacteria	Firmicutes	Clostridia	Clostridiales	Ruminococcaceae	NA	NA
ASV_867	Bacteria	Firmicutes	Clostridia	Clostridiales	Ruminococcaceae	Clostridium_IV	NA
ASV_868	Bacteria	Firmicutes	Clostridia	Clostridiales	Ruminococcaceae	NA	NA
ASV_869	Bacteria	Bacteroidetes	Bacteroidia	Bacteroidales	Bacteroidaceae	Bacteroides	NA
ASV_870	Bacteria	Firmicutes	Clostridia	Clostridiales	Ruminococcaceae	NA	NA
ASV_871	Bacteria	Bacteroidetes	Bacteroidia	Bacteroidales	Porphyromonadaceae	Parabacteroides	NA
ASV_872	Bacteria	Bacteroidetes	Flavobacteriia	Flavobacteriales	NA	NA	NA
ASV_873	Bacteria	Firmicutes	NA	NA	NA	NA	NA
ASV_874	Bacteria	Firmicutes	NA	NA	NA	NA	NA
ASV_875	Bacteria	Bacteroidetes	Bacteroidia	Bacteroidales	NA	NA	NA
ASV_876	Bacteria	Firmicutes	Clostridia	Clostridiales	Ruminococcaceae	NA	NA
ASV_877	Bacteria	Firmicutes	Clostridia	Clostridiales	Ruminococcaceae	Clostridium_IV	NA
ASV_878	Bacteria	Firmicutes	Clostridia	Clostridiales	Ruminococcaceae	Clostridium_IV	NA
ASV_879	Bacteria	Firmicutes	Clostridia	Clostridiales	Ruminococcaceae	NA	NA
ASV_880	Bacteria	Firmicutes	Clostridia	Clostridiales	Ruminococcaceae	NA	NA
ASV_881	Bacteria	Firmicutes	Clostridia	Clostridiales	NA	NA	NA
ASV_882	Bacteria	Firmicutes	Clostridia	Clostridiales	Ruminococcaceae	NA	NA
ASV_883	Bacteria	Firmicutes	Clostridia	Clostridiales	Ruminococcaceae	Clostridium_IV	NA
ASV_884	Bacteria	Firmicutes	Clostridia	Clostridiales	Ruminococcaceae	NA	NA
ASV_885	Bacteria	Firmicutes	Clostridia	Clostridiales	Ruminococcaceae	NA	NA
ASV_886	Bacteria	Firmicutes	Clostridia	Clostridiales	NA	NA	NA
ASV_887	Bacteria	Firmicutes	Clostridia	Clostridiales	NA	NA	NA
ASV_888	Bacteria	Bacteroidetes	Bacteroidia	Bacteroidales	Rikenellaceae	NA	NA
ASV_889	Bacteria	Firmicutes	Clostridia	Clostridiales	Ruminococcaceae	Oscillibacter	NA
ASV_890	Bacteria	Firmicutes	Clostridia	Clostridiales	NA	NA	NA
ASV_891	Bacteria	Bacteroidetes	Bacteroidia	Bacteroidales	Prevotellaceae	Paraprevotella	NA
ASV_892	Bacteria	Firmicutes	Erysipelotrichia	Erysipelotrichales	Erysipelotrichaceae	NA	NA
ASV_893	Bacteria	Firmicutes	Clostridia	Clostridiales	NA	NA	NA
ASV_894	Bacteria	Bacteroidetes	Bacteroidia	Bacteroidales	Rikenellaceae	Mucinivorans	NA
ASV_895	Bacteria	Bacteroidetes	Bacteroidia	Bacteroidales	Rikenellaceae	Alistipes	NA
ASV_896	Bacteria	Proteobacteria	Alphaproteobacteria	NA	NA	NA	NA
ASV_897	Bacteria	Firmicutes	Clostridia	Clostridiales	NA	NA	NA
ASV_898	Bacteria	Firmicutes	Clostridia	Clostridiales	Ruminococcaceae	NA	NA
ASV_899	Bacteria	Firmicutes	Clostridia	Clostridiales	NA	NA	NA
ASV_900	Bacteria	Bacteroidetes	Bacteroidia	Bacteroidales	Prevotellaceae	Paraprevotella	NA
ASV_901	Bacteria	Firmicutes	Clostridia	Clostridiales	Ruminococcaceae	NA	NA
ASV_902	Bacteria	Firmicutes	Clostridia	Clostridiales	Ruminococcaceae	Sporobacter	NA
ASV_903	Bacteria	Bacteroidetes	Bacteroidia	Bacteroidales	NA	NA	NA
ASV_904	Bacteria	Bacteroidetes	Bacteroidia	Bacteroidales	Prevotellaceae	Alloprevotella	NA
ASV_905	Bacteria	Firmicutes	Clostridia	Clostridiales	NA	NA	NA
ASV_906	Bacteria	Firmicutes	Clostridia	Clostridiales	Ruminococcaceae	Papillibacter	NA
ASV_907	Bacteria	Firmicutes	Clostridia	Clostridiales	Ruminococcaceae	Clostridium_IV	NA
ASV_908	Bacteria	Firmicutes	Clostridia	Clostridiales	Lachnospiraceae	NA	NA
ASV_909	Bacteria	Firmicutes	Clostridia	Clostridiales	Ruminococcaceae	NA	NA
ASV_910	Bacteria	Firmicutes	NA	NA	NA	NA	NA
ASV_911	Bacteria	Firmicutes	Clostridia	Clostridiales	Ruminococcaceae	NA	NA
ASV_912	Bacteria	Firmicutes	Clostridia	Clostridiales	NA	NA	NA
ASV_913	Bacteria	Bacteroidetes	Bacteroidia	Bacteroidales	Prevotellaceae	Alloprevotella	NA
ASV_914	Bacteria	Firmicutes	Clostridia	Clostridiales	Ruminococcaceae	Sporobacter	NA
ASV_915	Bacteria	Firmicutes	Clostridia	Clostridiales	Ruminococcaceae	Oscillibacter	NA
ASV_916	Bacteria	Firmicutes	Clostridia	Clostridiales	Ruminococcaceae	Sporobacter	NA
ASV_917	Bacteria	Bacteroidetes	Bacteroidia	Bacteroidales	Bacteroidaceae	Bacteroides	NA
ASV_918	Bacteria	Firmicutes	Clostridia	Clostridiales	NA	NA	NA
ASV_919	Bacteria	Firmicutes	NA	NA	NA	NA	NA
ASV_920	Bacteria	Firmicutes	Clostridia	Clostridiales	NA	NA	NA
ASV_921	Bacteria	Firmicutes	Clostridia	Clostridiales	Ruminococcaceae	Clostridium_IV	NA
ASV_922	Bacteria	Proteobacteria	Betaproteobacteria	Burkholderiales	Oxalobacteraceae	Oxalobacter	NA
ASV_923	Bacteria	Firmicutes	Clostridia	Clostridiales	Ruminococcaceae	NA	NA
ASV_924	Bacteria	Firmicutes	NA	NA	NA	NA	NA
ASV_925	Bacteria	Firmicutes	Clostridia	Clostridiales	Ruminococcaceae	Oscillibacter	NA
ASV_926	Bacteria	Firmicutes	Clostridia	Clostridiales	Ruminococcaceae	NA	NA
ASV_927	Bacteria	Firmicutes	Clostridia	Clostridiales	Ruminococcaceae	Intestinimonas	NA
ASV_928	Bacteria	Bacteroidetes	Bacteroidia	Bacteroidales	Prevotellaceae	Paraprevotella	NA
ASV_929	Bacteria	Firmicutes	Clostridia	Clostridiales	NA	NA	NA
ASV_930	Bacteria	Bacteroidetes	Bacteroidia	Bacteroidales	Rikenellaceae	NA	NA
ASV_931	Bacteria	Firmicutes	Clostridia	Clostridiales	Ruminococcaceae	Papillibacter	NA
ASV_932	Bacteria	Firmicutes	Clostridia	Clostridiales	Lachnospiraceae	NA	NA
ASV_933	Bacteria	Firmicutes	Clostridia	Clostridiales	Lachnospiraceae	Coprococcus	NA
ASV_934	Bacteria	Bacteroidetes	Bacteroidia	Bacteroidales	Porphyromonadaceae	Coprobacter	NA
ASV_935	Bacteria	Firmicutes	Erysipelotrichia	Erysipelotrichales	Erysipelotrichaceae	NA	NA
ASV_936	Bacteria	Firmicutes	Clostridia	Clostridiales	Ruminococcaceae	Intestinimonas	NA
ASV_937	Bacteria	Firmicutes	Erysipelotrichia	Erysipelotrichales	Erysipelotrichaceae	NA	NA
ASV_938	Bacteria	Firmicutes	Clostridia	Clostridiales	Ruminococcaceae	Intestinimonas	NA
ASV_939	Bacteria	Bacteroidetes	Bacteroidia	Bacteroidales	Prevotellaceae	Paraprevotella	NA
ASV_940	Bacteria	Firmicutes	Clostridia	Clostridiales	Ruminococcaceae	Oscillibacter	NA
ASV_941	Bacteria	Firmicutes	Clostridia	Clostridiales	NA	NA	NA
ASV_942	Bacteria	Firmicutes	Clostridia	Clostridiales	Peptococcaceae_1	NA	NA
ASV_943	Bacteria	Firmicutes	Clostridia	Clostridiales	Ruminococcaceae	Clostridium_IV	NA
ASV_944	Bacteria	Firmicutes	Clostridia	Clostridiales	Ruminococcaceae	Sporobacter	NA
ASV_945	Bacteria	Firmicutes	Clostridia	Clostridiales	Ruminococcaceae	NA	NA
ASV_946	Bacteria	Firmicutes	Clostridia	Clostridiales	Ruminococcaceae	Sporobacter	NA
ASV_947	Bacteria	Firmicutes	Clostridia	Clostridiales	Lachnospiraceae	Clostridium_XlVb	NA
ASV_948	Bacteria	Firmicutes	Clostridia	Clostridiales	Ruminococcaceae	Clostridium_IV	NA
ASV_949	Bacteria	Firmicutes	Clostridia	Clostridiales	Ruminococcaceae	NA	NA
ASV_950	Bacteria	Firmicutes	Clostridia	Clostridiales	Ruminococcaceae	NA	NA
ASV_951	Bacteria	Bacteroidetes	Bacteroidia	Bacteroidales	Prevotellaceae	Prevotella	NA
ASV_952	Bacteria	Bacteroidetes	Bacteroidia	Bacteroidales	Porphyromonadaceae	Paludibacter	NA
ASV_953	Bacteria	Firmicutes	Clostridia	Clostridiales	Ruminococcaceae	Papillibacter	NA
ASV_954	Bacteria	Firmicutes	Clostridia	Clostridiales	Lachnospiraceae	NA	NA
ASV_955	Bacteria	Firmicutes	Erysipelotrichia	Erysipelotrichales	Erysipelotrichaceae	NA	NA
ASV_956	Bacteria	Firmicutes	Clostridia	Clostridiales	NA	NA	NA
ASV_957	Bacteria	Firmicutes	Clostridia	Clostridiales	Lachnospiraceae	Clostridium_XlVa	NA
ASV_958	Bacteria	Firmicutes	Clostridia	Clostridiales	Ruminococcaceae	Oscillibacter	NA
ASV_959	Bacteria	Proteobacteria	NA	NA	NA	NA	NA
ASV_960	Bacteria	Firmicutes	Clostridia	Clostridiales	NA	NA	NA
ASV_961	Bacteria	Firmicutes	Clostridia	Clostridiales	Peptococcaceae_1	Dehalobacter	NA
ASV_962	Bacteria	Bacteroidetes	Bacteroidia	Bacteroidales	NA	NA	NA
ASV_963	Bacteria	Bacteroidetes	Bacteroidia	Bacteroidales	Rikenellaceae	Alistipes	NA
ASV_964	Bacteria	Firmicutes	Clostridia	Clostridiales	Ruminococcaceae	NA	NA
ASV_965	Bacteria	Bacteroidetes	Bacteroidia	Bacteroidales	Porphyromonadaceae	NA	NA
ASV_966	Bacteria	Firmicutes	Clostridia	Clostridiales	Ruminococcaceae	Intestinimonas	NA
ASV_967	Bacteria	Firmicutes	Clostridia	Clostridiales	Ruminococcaceae	NA	NA
ASV_968	Bacteria	Bacteroidetes	Bacteroidia	Bacteroidales	Rikenellaceae	Mucinivorans	NA
ASV_969	Bacteria	Proteobacteria	Deltaproteobacteria	Bdellovibrionales	Bdellovibrionaceae	Vampirovibrio	NA
ASV_970	Bacteria	Firmicutes	Clostridia	Clostridiales	Ruminococcaceae	Sporobacter	NA
ASV_971	Bacteria	Firmicutes	Clostridia	Clostridiales	Ruminococcaceae	NA	NA
ASV_972	Bacteria	Firmicutes	Clostridia	Clostridiales	Ruminococcaceae	NA	NA
ASV_973	Bacteria	Bacteroidetes	Bacteroidia	Bacteroidales	NA	NA	NA
ASV_974	Bacteria	Firmicutes	Clostridia	Clostridiales	Lachnospiraceae	Clostridium_XlVa	NA
ASV_975	Bacteria	Firmicutes	Clostridia	Clostridiales	Lachnospiraceae	Clostridium_XlVb	NA
ASV_976	Bacteria	Bacteroidetes	Bacteroidia	Bacteroidales	Porphyromonadaceae	NA	NA
ASV_977	Bacteria	Proteobacteria	Deltaproteobacteria	NA	NA	NA	NA
ASV_978	Bacteria	Firmicutes	Clostridia	Clostridiales	Gracilibacteraceae	Gracilibacter	NA
ASV_979	Bacteria	Bacteroidetes	Bacteroidia	Bacteroidales	Rikenellaceae	NA	NA
ASV_980	Bacteria	Firmicutes	Clostridia	Clostridiales	Ruminococcaceae	Clostridium_IV	NA
ASV_981	Bacteria	Bacteroidetes	Bacteroidia	Bacteroidales	Prevotellaceae	Alloprevotella	NA
ASV_982	Bacteria	Bacteroidetes	Bacteroidia	Bacteroidales	NA	NA	NA
ASV_983	Bacteria	Firmicutes	Clostridia	Clostridiales	Ruminococcaceae	Sporobacter	NA
ASV_984	Bacteria	Bacteroidetes	Bacteroidia	Bacteroidales	Bacteroidaceae	Anaerorhabdus	NA
ASV_985	Bacteria	Firmicutes	Clostridia	Clostridiales	Ruminococcaceae	NA	NA
ASV_986	Bacteria	Firmicutes	Clostridia	Clostridiales	Ruminococcaceae	NA	NA
ASV_987	Bacteria	Firmicutes	Clostridia	Clostridiales	NA	NA	NA
ASV_988	Bacteria	Bacteroidetes	Bacteroidia	Bacteroidales	NA	NA	NA
ASV_989	Bacteria	Firmicutes	Clostridia	Clostridiales	Ruminococcaceae	NA	NA
ASV_990	Bacteria	Firmicutes	Clostridia	Clostridiales	Ruminococcaceae	Sporobacter	NA
ASV_991	Bacteria	Firmicutes	Clostridia	Clostridiales	NA	NA	NA
ASV_992	Bacteria	Firmicutes	Clostridia	Clostridiales	Ruminococcaceae	NA	NA
ASV_993	Bacteria	Firmicutes	Clostridia	Clostridiales	Ruminococcaceae	NA	NA
ASV_994	Bacteria	Firmicutes	Clostridia	Clostridiales	NA	NA	NA
ASV_995	Bacteria	Bacteroidetes	Bacteroidia	Bacteroidales	NA	NA	NA
ASV_996	Bacteria	Firmicutes	NA	NA	NA	NA	NA
ASV_997	Bacteria	Tenericutes	Mollicutes	NA	NA	NA	NA
ASV_998	Bacteria	Bacteroidetes	Bacteroidia	Bacteroidales	Bacteroidaceae	Bacteroides	NA
ASV_999	Bacteria	Firmicutes	Clostridia	Clostridiales	Ruminococcaceae	NA	NA
ASV_1000	Bacteria	Bacteroidetes	Bacteroidia	Bacteroidales	NA	NA	NA
ASV_1001	Bacteria	Bacteroidetes	Bacteroidia	Bacteroidales	Prevotellaceae	Prevotella	NA
ASV_1002	Bacteria	Bacteroidetes	Bacteroidia	Bacteroidales	Rikenellaceae	NA	NA
ASV_1003	Bacteria	Bacteroidetes	Bacteroidia	Bacteroidales	Rikenellaceae	NA	NA
ASV_1004	Bacteria	Firmicutes	Clostridia	Clostridiales	NA	NA	NA
ASV_1005	Bacteria	Firmicutes	Clostridia	Clostridiales	Ruminococcaceae	Oscillibacter	NA
ASV_1006	Bacteria	Firmicutes	Clostridia	Clostridiales	Ruminococcaceae	Clostridium_IV	NA
ASV_1007	Bacteria	Firmicutes	Clostridia	Clostridiales	Ruminococcaceae	Pseudoflavonifractor	NA
ASV_1008	Bacteria	Firmicutes	Clostridia	Clostridiales	Ruminococcaceae	NA	NA
ASV_1009	Bacteria	Firmicutes	Clostridia	Clostridiales	Ruminococcaceae	Ruminococcus	NA
ASV_1010	Bacteria	Firmicutes	Negativicutes	Selenomonadales	Veillonellaceae	NA	NA
ASV_1011	Bacteria	Firmicutes	Clostridia	Clostridiales	Ruminococcaceae	Sporobacter	NA
ASV_1012	Bacteria	Firmicutes	Clostridia	Clostridiales	NA	NA	NA
ASV_1013	Bacteria	Firmicutes	Clostridia	Clostridiales	Ruminococcaceae	NA	NA
ASV_1014	Bacteria	Firmicutes	Clostridia	Clostridiales	Ruminococcaceae	Clostridium_IV	NA
ASV_1015	Bacteria	Bacteroidetes	Bacteroidia	Bacteroidales	Rikenellaceae	Alistipes	NA
ASV_1016	Bacteria	Firmicutes	Clostridia	Clostridiales	Ruminococcaceae	Anaerobacterium	NA
ASV_1017	Bacteria	Firmicutes	NA	NA	NA	NA	NA
ASV_1018	Bacteria	Firmicutes	Clostridia	Clostridiales	Ruminococcaceae	Pseudoflavonifractor	NA
ASV_1019	Bacteria	Firmicutes	Clostridia	Clostridiales	Ruminococcaceae	NA	NA
ASV_1020	Bacteria	Bacteroidetes	Bacteroidia	Bacteroidales	Bacteroidaceae	Bacteroides	NA
ASV_1021	Bacteria	Firmicutes	Clostridia	Clostridiales	Ruminococcaceae	Ruminococcus	NA
ASV_1022	Bacteria	Bacteroidetes	Bacteroidia	Bacteroidales	NA	NA	NA
ASV_1023	Bacteria	Firmicutes	Clostridia	Clostridiales	Ruminococcaceae	NA	NA
ASV_1024	Bacteria	Firmicutes	Clostridia	Clostridiales	Ruminococcaceae	NA	NA
ASV_1025	Bacteria	Firmicutes	Clostridia	Clostridiales	Ruminococcaceae	Clostridium_IV	NA
ASV_1026	Bacteria	Firmicutes	Clostridia	Clostridiales	Ruminococcaceae	Intestinimonas	NA
ASV_1027	Bacteria	Bacteroidetes	Bacteroidia	Bacteroidales	Prevotellaceae	NA	NA
ASV_1028	Bacteria	Firmicutes	Clostridia	Clostridiales	NA	NA	NA
ASV_1029	Bacteria	Bacteroidetes	Bacteroidia	Bacteroidales	Rikenellaceae	Alistipes	NA
ASV_1030	Bacteria	Firmicutes	Clostridia	Clostridiales	Ruminococcaceae	Ruminococcus	NA
ASV_1031	Bacteria	Firmicutes	Clostridia	Clostridiales	NA	NA	NA
ASV_1032	Bacteria	Proteobacteria	Deltaproteobacteria	Bdellovibrionales	Bdellovibrionaceae	Vampirovibrio	NA
ASV_1033	Bacteria	Firmicutes	NA	NA	NA	NA	NA
ASV_1034	Bacteria	Firmicutes	Clostridia	Clostridiales	Ruminococcaceae	NA	NA
ASV_1035	Bacteria	Firmicutes	Clostridia	Clostridiales	Ruminococcaceae	Clostridium_IV	NA
ASV_1036	Bacteria	Firmicutes	Clostridia	Clostridiales	Ruminococcaceae	NA	NA
ASV_1037	Bacteria	Firmicutes	Clostridia	Clostridiales	Ruminococcaceae	NA	NA
ASV_1038	Bacteria	Firmicutes	Clostridia	Clostridiales	Clostridiales_Incertae_Sedis_XIII	Anaerovorax	NA
ASV_1039	Bacteria	Bacteroidetes	Bacteroidia	Bacteroidales	Bacteroidaceae	Bacteroides	NA
ASV_1040	Bacteria	Firmicutes	Clostridia	Clostridiales	Ruminococcaceae	NA	NA
ASV_1041	Bacteria	Firmicutes	Clostridia	Clostridiales	Ruminococcaceae	Clostridium_IV	NA
ASV_1042	Bacteria	Firmicutes	Clostridia	Clostridiales	NA	NA	NA
ASV_1043	Bacteria	Bacteroidetes	Bacteroidia	Bacteroidales	Rikenellaceae	NA	NA
ASV_1044	Bacteria	Firmicutes	Clostridia	Clostridiales	Lachnospiraceae	Ruminococcus2	NA
ASV_1045	Bacteria	Firmicutes	Clostridia	Clostridiales	Lachnospiraceae	NA	NA
ASV_1046	Bacteria	Bacteroidetes	Bacteroidia	Bacteroidales	Rikenellaceae	NA	NA
ASV_1047	Bacteria	Firmicutes	Clostridia	Clostridiales	Lachnospiraceae	NA	NA
ASV_1048	Bacteria	Firmicutes	Clostridia	Clostridiales	Clostridiales_Incertae_Sedis_XIII	Anaerovorax	NA
ASV_1049	Bacteria	Firmicutes	Clostridia	Clostridiales	Lachnospiraceae	NA	NA
ASV_1050	Bacteria	Firmicutes	Clostridia	Clostridiales	NA	NA	NA
ASV_1051	Bacteria	Firmicutes	NA	NA	NA	NA	NA
ASV_1052	Bacteria	Firmicutes	Clostridia	Clostridiales	Ruminococcaceae	NA	NA
ASV_1053	Bacteria	Firmicutes	Clostridia	Clostridiales	Ruminococcaceae	NA	NA
ASV_1054	Bacteria	Firmicutes	Clostridia	Clostridiales	Ruminococcaceae	Sporobacter	NA
ASV_1055	Bacteria	Bacteroidetes	Bacteroidia	Bacteroidales	Rikenellaceae	NA	NA
ASV_1056	Bacteria	Firmicutes	Clostridia	Clostridiales	Ruminococcaceae	NA	NA
ASV_1057	Bacteria	Bacteroidetes	Bacteroidia	Bacteroidales	Rikenellaceae	Alistipes	NA
ASV_1058	Bacteria	Firmicutes	Clostridia	Clostridiales	Ruminococcaceae	NA	NA
ASV_1059	Bacteria	Firmicutes	Clostridia	Clostridiales	Lachnospiraceae	Coprococcus	NA
ASV_1060	Bacteria	Bacteroidetes	Bacteroidia	Bacteroidales	Bacteroidaceae	Bacteroides	NA
ASV_1061	Bacteria	Firmicutes	Clostridia	Clostridiales	Ruminococcaceae	Ruminococcus	NA
ASV_1062	Bacteria	Bacteroidetes	Bacteroidia	Bacteroidales	Bacteroidaceae	Bacteroides	NA
ASV_1063	Bacteria	Bacteroidetes	Bacteroidia	Bacteroidales	Porphyromonadaceae	NA	NA
ASV_1064	Bacteria	Firmicutes	Clostridia	Clostridiales	Ruminococcaceae	Sporobacter	NA
ASV_1065	Bacteria	Firmicutes	Erysipelotrichia	Erysipelotrichales	Erysipelotrichaceae	NA	NA
ASV_1066	Bacteria	Firmicutes	Clostridia	Clostridiales	Lachnospiraceae	Clostridium_XlVa	NA
ASV_1067	Bacteria	Proteobacteria	Betaproteobacteria	Burkholderiales	Sutterellaceae	Parasutterella	NA
ASV_1068	Bacteria	Firmicutes	Clostridia	Clostridiales	Ruminococcaceae	Sporobacter	NA
ASV_1069	Bacteria	Firmicutes	Clostridia	Clostridiales	NA	NA	NA
ASV_1070	Bacteria	Firmicutes	Clostridia	Clostridiales	Lachnospiraceae	Clostridium_XlVa	NA
ASV_1071	Bacteria	Firmicutes	Clostridia	Clostridiales	NA	NA	NA
ASV_1072	Bacteria	Firmicutes	NA	NA	NA	NA	NA
ASV_1073	Bacteria	Firmicutes	Clostridia	Clostridiales	Lachnospiraceae	Clostridium_XlVa	NA
ASV_1074	Bacteria	Bacteroidetes	Bacteroidia	Bacteroidales	Rikenellaceae	Alistipes	NA
ASV_1075	Bacteria	Firmicutes	Clostridia	Clostridiales	Peptococcaceae_1	Dehalobacter	NA
ASV_1076	Bacteria	Firmicutes	Clostridia	Clostridiales	Ruminococcaceae	Clostridium_IV	NA
ASV_1077	Bacteria	Firmicutes	Clostridia	Clostridiales	Ruminococcaceae	NA	NA
ASV_1078	Bacteria	Firmicutes	Clostridia	Clostridiales	Gracilibacteraceae	NA	NA
ASV_1079	Bacteria	Spirochaetes	Spirochaetia	Spirochaetales	Spirochaetaceae	Treponema	NA
ASV_1080	Bacteria	Bacteroidetes	NA	NA	NA	NA	NA
ASV_1081	Bacteria	Firmicutes	Clostridia	Clostridiales	Ruminococcaceae	Pseudoflavonifractor	NA
ASV_1082	Bacteria	NA	NA	NA	NA	NA	NA
ASV_1083	Bacteria	Firmicutes	Clostridia	Clostridiales	Ruminococcaceae	NA	NA
ASV_1084	Bacteria	Firmicutes	Clostridia	Clostridiales	NA	NA	NA
ASV_1085	Bacteria	Firmicutes	Clostridia	NA	NA	NA	NA
ASV_1086	Bacteria	Bacteroidetes	Bacteroidia	Bacteroidales	Rikenellaceae	Mucinivorans	NA
ASV_1087	Bacteria	Firmicutes	Clostridia	Clostridiales	NA	NA	NA
ASV_1088	Bacteria	Firmicutes	Clostridia	Clostridiales	NA	NA	NA
ASV_1089	Bacteria	Firmicutes	Clostridia	Clostridiales	Ruminococcaceae	Sporobacter	NA
ASV_1090	Bacteria	Firmicutes	Clostridia	Clostridiales	Ruminococcaceae	Clostridium_III	NA
ASV_1091	Bacteria	Firmicutes	NA	NA	NA	NA	NA
ASV_1092	Bacteria	Bacteroidetes	Bacteroidia	Bacteroidales	Porphyromonadaceae	NA	NA
ASV_1093	Bacteria	Firmicutes	Clostridia	Clostridiales	Ruminococcaceae	NA	NA
ASV_1094	Bacteria	Firmicutes	Clostridia	Clostridiales	NA	NA	NA
ASV_1095	Bacteria	Bacteroidetes	Bacteroidia	Bacteroidales	NA	NA	NA
ASV_1096	Bacteria	Firmicutes	Clostridia	Clostridiales	Ruminococcaceae	Oscillibacter	NA
ASV_1097	Bacteria	Bacteroidetes	Bacteroidia	Bacteroidales	Prevotellaceae	Alloprevotella	NA
ASV_1098	Bacteria	Firmicutes	Clostridia	Clostridiales	Ruminococcaceae	Clostridium_IV	NA
ASV_1099	Bacteria	Firmicutes	Clostridia	Clostridiales	Lachnospiraceae	Coprococcus	NA
ASV_1100	Bacteria	Bacteroidetes	Bacteroidia	Bacteroidales	Rikenellaceae	NA	NA
ASV_1101	Bacteria	Bacteroidetes	Bacteroidia	Bacteroidales	Rikenellaceae	NA	NA
ASV_1102	Bacteria	Firmicutes	NA	NA	NA	NA	NA
ASV_1103	Bacteria	Firmicutes	Clostridia	Clostridiales	NA	NA	NA
ASV_1104	Bacteria	Bacteroidetes	Bacteroidia	Bacteroidales	Bacteroidaceae	Bacteroides	NA
ASV_1105	Bacteria	Firmicutes	Clostridia	Clostridiales	NA	NA	NA
ASV_1106	Bacteria	Lentisphaerae	Lentisphaeria	Victivallales	Victivallaceae	Victivallis	NA
ASV_1107	Bacteria	Firmicutes	NA	NA	NA	NA	NA
ASV_1108	Bacteria	Firmicutes	Clostridia	Clostridiales	Ruminococcaceae	NA	NA
ASV_1109	Bacteria	Firmicutes	Clostridia	Clostridiales	Ruminococcaceae	Clostridium_IV	NA
ASV_1110	Bacteria	Firmicutes	NA	NA	NA	NA	NA
ASV_1111	Bacteria	Firmicutes	Clostridia	Clostridiales	Lachnospiraceae	Clostridium_XlVb	NA
ASV_1112	Bacteria	Firmicutes	Clostridia	Clostridiales	Ruminococcaceae	Oscillibacter	NA
ASV_1113	Bacteria	Bacteroidetes	Bacteroidia	Bacteroidales	Bacteroidaceae	Bacteroides	NA
ASV_1114	Bacteria	Bacteroidetes	Bacteroidia	Bacteroidales	Rikenellaceae	Alistipes	NA
ASV_1115	Bacteria	Bacteroidetes	Bacteroidia	Bacteroidales	NA	NA	NA
ASV_1116	Bacteria	Bacteroidetes	Bacteroidia	Bacteroidales	Bacteroidaceae	Bacteroides	NA
ASV_1117	Bacteria	Firmicutes	Clostridia	Clostridiales	Lachnospiraceae	NA	NA
ASV_1118	Bacteria	Firmicutes	Clostridia	Clostridiales	NA	NA	NA
ASV_1119	Bacteria	Bacteroidetes	Bacteroidia	Bacteroidales	NA	NA	NA
ASV_1120	Bacteria	Firmicutes	Clostridia	Clostridiales	Ruminococcaceae	Clostridium_IV	NA
ASV_1121	Bacteria	Firmicutes	Clostridia	Clostridiales	Ruminococcaceae	NA	NA
ASV_1122	Bacteria	Firmicutes	Clostridia	Clostridiales	Ruminococcaceae	Pseudoflavonifractor	NA
ASV_1123	Bacteria	Firmicutes	Clostridia	Clostridiales	NA	NA	NA
ASV_1124	Bacteria	Firmicutes	Clostridia	Clostridiales	NA	NA	NA
ASV_1125	Bacteria	Firmicutes	Clostridia	Clostridiales	Ruminococcaceae	Clostridium_III	NA
ASV_1126	Bacteria	Firmicutes	Clostridia	Clostridiales	Lachnospiraceae	NA	NA
ASV_1127	Bacteria	Firmicutes	Clostridia	Clostridiales	Ruminococcaceae	NA	NA
ASV_1128	Bacteria	Bacteroidetes	Bacteroidia	Bacteroidales	Rikenellaceae	NA	NA
ASV_1129	Bacteria	Firmicutes	Clostridia	Clostridiales	Ruminococcaceae	Clostridium_III	NA
ASV_1130	Bacteria	Firmicutes	Clostridia	Clostridiales	Ruminococcaceae	NA	NA
ASV_1131	Bacteria	Firmicutes	Clostridia	Clostridiales	Ruminococcaceae	NA	NA
ASV_1132	Bacteria	Firmicutes	Clostridia	Clostridiales	Ruminococcaceae	Sporobacter	NA
ASV_1133	Bacteria	Proteobacteria	NA	NA	NA	NA	NA
ASV_1134	Bacteria	Firmicutes	Clostridia	Clostridiales	Ruminococcaceae	NA	NA
ASV_1135	Bacteria	Firmicutes	Clostridia	Clostridiales	Ruminococcaceae	NA	NA
ASV_1136	Bacteria	Firmicutes	Clostridia	Clostridiales	Lachnospiraceae	Clostridium_XlVa	NA
ASV_1137	Bacteria	Firmicutes	Clostridia	Clostridiales	Ruminococcaceae	NA	NA
ASV_1138	Bacteria	Firmicutes	Clostridia	Clostridiales	Lachnospiraceae	Clostridium_XlVa	NA
ASV_1139	Bacteria	Firmicutes	Erysipelotrichia	Erysipelotrichales	Erysipelotrichaceae	NA	NA
ASV_1140	Bacteria	Firmicutes	NA	NA	NA	NA	NA
ASV_1141	Bacteria	Firmicutes	Clostridia	Clostridiales	Ruminococcaceae	Clostridium_IV	NA
ASV_1142	Bacteria	Firmicutes	Clostridia	Clostridiales	Ruminococcaceae	NA	NA
ASV_1143	Bacteria	Proteobacteria	Alphaproteobacteria	NA	NA	NA	NA
ASV_1144	Bacteria	Firmicutes	Clostridia	Clostridiales	Ruminococcaceae	NA	NA
ASV_1145	Bacteria	Firmicutes	Clostridia	Clostridiales	Ruminococcaceae	NA	NA
ASV_1146	Bacteria	Firmicutes	Clostridia	Clostridiales	Ruminococcaceae	NA	NA
ASV_1147	Bacteria	Firmicutes	Erysipelotrichia	Erysipelotrichales	Erysipelotrichaceae	NA	NA
ASV_1148	Bacteria	NA	NA	NA	NA	NA	NA
ASV_1149	Bacteria	Firmicutes	Clostridia	Clostridiales	NA	NA	NA
ASV_1150	Bacteria	Firmicutes	Clostridia	Clostridiales	Ruminococcaceae	NA	NA
ASV_1151	Bacteria	Firmicutes	Clostridia	Clostridiales	Ruminococcaceae	Anaerotruncus	NA
ASV_1152	Bacteria	Firmicutes	Clostridia	Clostridiales	Lachnospiraceae	NA	NA
ASV_1153	Bacteria	Firmicutes	Clostridia	Clostridiales	Ruminococcaceae	Clostridium_IV	NA
ASV_1154	Bacteria	Bacteroidetes	Bacteroidia	Bacteroidales	NA	NA	NA
ASV_1155	Bacteria	Firmicutes	Clostridia	Clostridiales	Lachnospiraceae	Clostridium_XlVa	NA
ASV_1156	Bacteria	Firmicutes	Clostridia	Clostridiales	Lachnospiraceae	Clostridium_XlVa	NA
ASV_1157	Bacteria	Firmicutes	Clostridia	Clostridiales	Ruminococcaceae	Clostridium_IV	NA
ASV_1158	Bacteria	Firmicutes	Erysipelotrichia	Erysipelotrichales	Erysipelotrichaceae	NA	NA
ASV_1159	Bacteria	Bacteroidetes	Bacteroidia	Bacteroidales	NA	NA	NA
ASV_1160	Bacteria	Firmicutes	Clostridia	Clostridiales	Ruminococcaceae	NA	NA
ASV_1161	Bacteria	Firmicutes	Clostridia	Clostridiales	Ruminococcaceae	Intestinimonas	NA
ASV_1162	Bacteria	Firmicutes	Clostridia	Clostridiales	Ruminococcaceae	Clostridium_IV	NA
ASV_1163	Bacteria	Firmicutes	Clostridia	Clostridiales	Ruminococcaceae	Clostridium_III	NA
ASV_1164	Bacteria	Firmicutes	Clostridia	Clostridiales	Ruminococcaceae	Clostridium_III	NA
ASV_1165	Bacteria	Firmicutes	Clostridia	Clostridiales	Ruminococcaceae	Clostridium_III	NA
ASV_1166	Bacteria	Firmicutes	Clostridia	Clostridiales	Ruminococcaceae	Intestinimonas	NA
ASV_1167	Bacteria	Bacteroidetes	Bacteroidia	Bacteroidales	Bacteroidaceae	Bacteroides	NA
ASV_1168	Bacteria	NA	NA	NA	NA	NA	NA
ASV_1169	Bacteria	Firmicutes	Clostridia	Clostridiales	Ruminococcaceae	Sporobacter	NA
ASV_1170	Bacteria	Firmicutes	NA	NA	NA	NA	NA
ASV_1171	Bacteria	Firmicutes	Clostridia	Clostridiales	Lachnospiraceae	Clostridium_XlVa	NA
ASV_1172	Bacteria	NA	NA	NA	NA	NA	NA
ASV_1173	Bacteria	Bacteroidetes	Bacteroidia	Bacteroidales	NA	NA	NA
ASV_1174	Bacteria	Firmicutes	Clostridia	Clostridiales	Ruminococcaceae	NA	NA
ASV_1175	Bacteria	Bacteroidetes	Bacteroidia	Bacteroidales	NA	NA	NA
ASV_1176	Bacteria	Firmicutes	Clostridia	Clostridiales	Ruminococcaceae	Oscillibacter	NA
ASV_1177	Bacteria	Firmicutes	Clostridia	Clostridiales	Ruminococcaceae	Intestinimonas	NA
ASV_1178	Bacteria	Firmicutes	Erysipelotrichia	Erysipelotrichales	Erysipelotrichaceae	NA	NA
ASV_1179	Bacteria	Firmicutes	NA	NA	NA	NA	NA
ASV_1180	Bacteria	Firmicutes	Clostridia	Clostridiales	NA	NA	NA
ASV_1181	Bacteria	Firmicutes	Clostridia	Clostridiales	NA	NA	NA
ASV_1182	Bacteria	Firmicutes	Clostridia	Clostridiales	NA	NA	NA
ASV_1183	Bacteria	Firmicutes	Clostridia	Clostridiales	NA	NA	NA
ASV_1184	Bacteria	Firmicutes	Clostridia	Clostridiales	Ruminococcaceae	NA	NA
ASV_1185	Bacteria	Firmicutes	NA	NA	NA	NA	NA
ASV_1186	Bacteria	Firmicutes	Clostridia	Clostridiales	NA	NA	NA
ASV_1187	Bacteria	Firmicutes	Clostridia	Clostridiales	Lachnospiraceae	Dorea	NA
ASV_1188	Bacteria	Firmicutes	Clostridia	Clostridiales	Ruminococcaceae	Intestinimonas	NA
ASV_1189	Bacteria	Elusimicrobia	Elusimicrobia	Elusimicrobiales	Elusimicrobiaceae	Elusimicrobium	NA
ASV_1190	Bacteria	Firmicutes	NA	NA	NA	NA	NA
ASV_1191	Bacteria	Firmicutes	Clostridia	Clostridiales	Lachnospiraceae	Clostridium_XlVa	NA
ASV_1192	Bacteria	Firmicutes	Clostridia	Clostridiales	Ruminococcaceae	NA	NA
ASV_1193	Bacteria	Bacteroidetes	Bacteroidia	Bacteroidales	NA	NA	NA
ASV_1194	Bacteria	Firmicutes	Clostridia	Clostridiales	Ruminococcaceae	NA	NA
ASV_1195	Bacteria	Firmicutes	Clostridia	Clostridiales	Lachnospiraceae	NA	NA
ASV_1196	Bacteria	Firmicutes	Clostridia	Clostridiales	Ruminococcaceae	NA	NA
ASV_1197	Bacteria	Firmicutes	Clostridia	Clostridiales	Ruminococcaceae	NA	NA
ASV_1198	Bacteria	Firmicutes	Clostridia	Clostridiales	Ruminococcaceae	Intestinimonas	NA
ASV_1199	Bacteria	Firmicutes	Clostridia	Clostridiales	Ruminococcaceae	Sporobacter	NA
ASV_1200	Bacteria	Firmicutes	Clostridia	Clostridiales	NA	NA	NA
ASV_1201	Bacteria	Firmicutes	NA	NA	NA	NA	NA
ASV_1202	Bacteria	Firmicutes	Clostridia	Clostridiales	Lachnospiraceae	Clostridium_XlVa	NA
ASV_1203	Bacteria	Firmicutes	Clostridia	Clostridiales	Ruminococcaceae	Clostridium_IV	NA
ASV_1204	Bacteria	Firmicutes	NA	NA	NA	NA	NA
ASV_1205	Bacteria	Firmicutes	Clostridia	Clostridiales	NA	NA	NA
ASV_1206	Bacteria	Firmicutes	Clostridia	Clostridiales	Ruminococcaceae	Flavonifractor	NA
ASV_1207	Bacteria	Firmicutes	Clostridia	Clostridiales	Lachnospiraceae	NA	NA
ASV_1208	Bacteria	Firmicutes	Clostridia	Clostridiales	Peptococcaceae_1	Dehalobacter	NA
ASV_1209	Bacteria	Firmicutes	Clostridia	Clostridiales	Ruminococcaceae	NA	NA
ASV_1210	Bacteria	Firmicutes	Clostridia	Clostridiales	Ruminococcaceae	Ethanoligenens	NA
ASV_1211	Bacteria	Firmicutes	Clostridia	Clostridiales	NA	NA	NA
ASV_1212	Bacteria	Firmicutes	Clostridia	Clostridiales	Ruminococcaceae	NA	NA
ASV_1213	Bacteria	Firmicutes	Clostridia	Clostridiales	Ruminococcaceae	Pseudobacteroides	NA
ASV_1214	Bacteria	NA	NA	NA	NA	NA	NA
ASV_1215	Bacteria	Firmicutes	Clostridia	Clostridiales	Ruminococcaceae	Intestinimonas	NA
ASV_1216	Bacteria	Bacteroidetes	Bacteroidia	Bacteroidales	Porphyromonadaceae	NA	NA
ASV_1217	Bacteria	Proteobacteria	NA	NA	NA	NA	NA
ASV_1218	Bacteria	Firmicutes	Clostridia	Clostridiales	Ruminococcaceae	NA	NA
ASV_1219	Bacteria	Firmicutes	Clostridia	Clostridiales	Ruminococcaceae	Intestinimonas	NA
ASV_1220	Bacteria	Firmicutes	Clostridia	Clostridiales	Ruminococcaceae	NA	NA
ASV_1221	Bacteria	Bacteroidetes	Bacteroidia	Bacteroidales	Rikenellaceae	Alistipes	NA
ASV_1222	Bacteria	Firmicutes	Clostridia	Clostridiales	Lachnospiraceae	Clostridium_XlVa	NA
ASV_1223	Bacteria	Firmicutes	Clostridia	Clostridiales	Ruminococcaceae	Sporobacter	NA
ASV_1224	Bacteria	Bacteroidetes	Bacteroidia	Bacteroidales	NA	NA	NA
ASV_1225	Bacteria	Firmicutes	Clostridia	Clostridiales	NA	NA	NA
ASV_1226	Bacteria	Bacteroidetes	Bacteroidia	Bacteroidales	NA	NA	NA
ASV_1227	Bacteria	Firmicutes	Clostridia	Clostridiales	Ruminococcaceae	Ruminococcus	NA
ASV_1228	Bacteria	Firmicutes	Clostridia	Clostridiales	Ruminococcaceae	Clostridium_III	NA
ASV_1229	Bacteria	Firmicutes	Clostridia	Clostridiales	Lachnospiraceae	NA	NA
ASV_1230	Bacteria	Firmicutes	Clostridia	Clostridiales	Ruminococcaceae	NA	NA
ASV_1231	Bacteria	Firmicutes	Clostridia	Clostridiales	Lachnospiraceae	Ruminococcus2	NA
ASV_1232	Bacteria	Firmicutes	Clostridia	Clostridiales	Lachnospiraceae	Ruminococcus2	NA
ASV_1233	Bacteria	Firmicutes	NA	NA	NA	NA	NA
ASV_1234	Bacteria	Bacteroidetes	Bacteroidia	Bacteroidales	NA	NA	NA
ASV_1235	Bacteria	Firmicutes	Clostridia	Clostridiales	Ruminococcaceae	Pseudoflavonifractor	NA
ASV_1236	Bacteria	Firmicutes	NA	NA	NA	NA	NA
ASV_1237	Bacteria	Firmicutes	NA	NA	NA	NA	NA
ASV_1238	Bacteria	Bacteroidetes	Bacteroidia	Bacteroidales	Rikenellaceae	Alistipes	NA
ASV_1239	Bacteria	Bacteroidetes	Bacteroidia	Bacteroidales	NA	NA	NA
ASV_1240	Bacteria	Firmicutes	Clostridia	Clostridiales	Lachnospiraceae	Clostridium_XlVa	NA
ASV_1241	Bacteria	Firmicutes	Clostridia	Clostridiales	Ruminococcaceae	NA	NA
ASV_1242	Bacteria	Firmicutes	Clostridia	Clostridiales	Ruminococcaceae	NA	NA
ASV_1243	Bacteria	Firmicutes	Clostridia	Clostridiales	Ruminococcaceae	NA	NA
ASV_1244	Bacteria	Firmicutes	Clostridia	Clostridiales	Ruminococcaceae	NA	NA
ASV_1245	Bacteria	Firmicutes	Clostridia	Clostridiales	NA	NA	NA
ASV_1246	Bacteria	Firmicutes	Clostridia	Clostridiales	NA	NA	NA
ASV_1247	Bacteria	Proteobacteria	NA	NA	NA	NA	NA
ASV_1248	Bacteria	Proteobacteria	Deltaproteobacteria	NA	NA	NA	NA
ASV_1249	Bacteria	Firmicutes	Clostridia	Clostridiales	NA	NA	NA
ASV_1250	Bacteria	Bacteroidetes	Bacteroidia	Bacteroidales	NA	NA	NA
ASV_1251	Bacteria	Firmicutes	Clostridia	Clostridiales	Ruminococcaceae	Clostridium_IV	NA
ASV_1252	Bacteria	Proteobacteria	Deltaproteobacteria	Bdellovibrionales	Bdellovibrionaceae	Vampirovibrio	NA
ASV_1253	Bacteria	Bacteroidetes	Bacteroidia	Bacteroidales	Prevotellaceae	Prevotella	NA
ASV_1254	Bacteria	Firmicutes	Clostridia	Clostridiales	Ruminococcaceae	NA	NA
ASV_1255	Bacteria	Bacteroidetes	Bacteroidia	Bacteroidales	NA	NA	NA
ASV_1256	Bacteria	Firmicutes	Clostridia	Clostridiales	Ruminococcaceae	NA	NA
ASV_1257	Bacteria	Firmicutes	Clostridia	Clostridiales	Ruminococcaceae	Clostridium_IV	NA
ASV_1258	Bacteria	Firmicutes	NA	NA	NA	NA	NA
ASV_1259	Bacteria	Firmicutes	Clostridia	Clostridiales	Ruminococcaceae	NA	NA
ASV_1260	Bacteria	Bacteroidetes	Bacteroidia	Bacteroidales	Rikenellaceae	NA	NA
ASV_1261	Bacteria	Firmicutes	Clostridia	Clostridiales	Lachnospiraceae	NA	NA
ASV_1262	Bacteria	Firmicutes	Clostridia	Clostridiales	Ruminococcaceae	NA	NA
ASV_1263	Bacteria	Bacteroidetes	Bacteroidia	Bacteroidales	Prevotellaceae	Paraprevotella	NA
ASV_1264	Bacteria	Firmicutes	Clostridia	Clostridiales	Peptococcaceae_1	Dehalobacter	NA
ASV_1265	Bacteria	Firmicutes	Clostridia	Clostridiales	Ruminococcaceae	NA	NA
ASV_1266	Bacteria	Firmicutes	Clostridia	Clostridiales	Ruminococcaceae	NA	NA
ASV_1267	Bacteria	Firmicutes	Clostridia	Clostridiales	NA	NA	NA
ASV_1268	Bacteria	Firmicutes	Clostridia	Clostridiales	Ruminococcaceae	NA	NA
ASV_1269	Bacteria	Firmicutes	Clostridia	Clostridiales	Ruminococcaceae	NA	NA
ASV_1270	Bacteria	Bacteroidetes	Bacteroidia	Bacteroidales	NA	NA	NA
ASV_1271	Bacteria	Firmicutes	Clostridia	Clostridiales	NA	NA	NA
ASV_1272	Bacteria	Firmicutes	Clostridia	Clostridiales	Clostridiales_Incertae_Sedis_XIII	Anaerovorax	NA
ASV_1273	Bacteria	Firmicutes	Clostridia	Clostridiales	Ruminococcaceae	Oscillibacter	NA
ASV_1274	Bacteria	Firmicutes	Clostridia	Clostridiales	Ruminococcaceae	Sporobacter	NA
ASV_1275	Bacteria	Bacteroidetes	Bacteroidia	Bacteroidales	Bacteroidaceae	Bacteroides	NA
ASV_1276	Bacteria	Firmicutes	Clostridia	Clostridiales	Ruminococcaceae	Clostridium_IV	NA
ASV_1277	Bacteria	Firmicutes	Clostridia	Clostridiales	Ruminococcaceae	NA	NA
ASV_1278	Bacteria	Bacteroidetes	Bacteroidia	Bacteroidales	Bacteroidaceae	Bacteroides	NA
ASV_1279	Bacteria	Firmicutes	Clostridia	Clostridiales	Ruminococcaceae	Sporobacter	NA
ASV_1280	Bacteria	Firmicutes	Clostridia	Clostridiales	Peptococcaceae_1	NA	NA
ASV_1281	Bacteria	Firmicutes	Clostridia	Clostridiales	Eubacteriaceae	Anaerofustis	NA
ASV_1282	Bacteria	Firmicutes	Clostridia	Clostridiales	Ruminococcaceae	NA	NA
ASV_1283	Bacteria	Firmicutes	Clostridia	Clostridiales	Ruminococcaceae	NA	NA
ASV_1284	Bacteria	Firmicutes	Clostridia	Clostridiales	Lachnospiraceae	Clostridium_XlVa	NA
ASV_1285	Bacteria	Firmicutes	Clostridia	Clostridiales	Ruminococcaceae	NA	NA
ASV_1286	Bacteria	Firmicutes	Clostridia	Clostridiales	Ruminococcaceae	Clostridium_III	NA
ASV_1287	Bacteria	Bacteroidetes	Bacteroidia	Bacteroidales	Porphyromonadaceae	NA	NA
ASV_1288	Bacteria	Firmicutes	Clostridia	Clostridiales	Ruminococcaceae	Pseudobacteroides	NA
ASV_1289	Bacteria	Firmicutes	Clostridia	Clostridiales	Ruminococcaceae	NA	NA
ASV_1290	Bacteria	Firmicutes	Clostridia	Clostridiales	Ruminococcaceae	Sporobacter	NA
ASV_1291	Bacteria	Firmicutes	Clostridia	Clostridiales	Ruminococcaceae	Sporobacter	NA
ASV_1292	Bacteria	Firmicutes	Clostridia	Clostridiales	Ruminococcaceae	NA	NA
ASV_1293	Bacteria	Firmicutes	Negativicutes	Selenomonadales	NA	NA	NA
ASV_1294	Bacteria	Firmicutes	Clostridia	Clostridiales	Ruminococcaceae	NA	NA
ASV_1295	Bacteria	Bacteroidetes	Bacteroidia	Bacteroidales	Rikenellaceae	NA	NA
ASV_1296	Bacteria	Firmicutes	Clostridia	Clostridiales	Lachnospiraceae	Ruminococcus2	NA
ASV_1297	Bacteria	Firmicutes	Clostridia	Clostridiales	Ruminococcaceae	NA	NA
ASV_1298	Bacteria	Firmicutes	Clostridia	Clostridiales	Ruminococcaceae	NA	NA
ASV_1299	Bacteria	Bacteroidetes	Bacteroidia	Bacteroidales	NA	NA	NA
ASV_1300	Bacteria	Bacteroidetes	Bacteroidia	Bacteroidales	NA	NA	NA
ASV_1301	Bacteria	Firmicutes	Clostridia	Clostridiales	Ruminococcaceae	Clostridium_IV	NA
ASV_1302	Bacteria	Bacteroidetes	Bacteroidia	Bacteroidales	Rikenellaceae	NA	NA
ASV_1303	Bacteria	Firmicutes	Clostridia	Clostridiales	Ruminococcaceae	Clostridium_IV	NA
ASV_1304	Bacteria	Firmicutes	Clostridia	Clostridiales	Clostridiales_Incertae_Sedis_XIII	Anaerovorax	NA
ASV_1305	Bacteria	Firmicutes	Clostridia	Clostridiales	Ruminococcaceae	Clostridium_IV	NA
ASV_1306	Bacteria	Proteobacteria	Deltaproteobacteria	Bdellovibrionales	Bdellovibrionaceae	Vampirovibrio	NA
ASV_1307	Bacteria	Bacteroidetes	Bacteroidia	Bacteroidales	Rikenellaceae	NA	NA
ASV_1308	Bacteria	Firmicutes	Clostridia	Clostridiales	NA	NA	NA
ASV_1309	Bacteria	Firmicutes	Clostridia	Clostridiales	Ruminococcaceae	Sporobacter	NA
ASV_1310	Bacteria	Bacteroidetes	Bacteroidia	Bacteroidales	Rikenellaceae	NA	NA
ASV_1311	Bacteria	Firmicutes	Clostridia	Clostridiales	NA	NA	NA
ASV_1312	Bacteria	Firmicutes	Negativicutes	Selenomonadales	Veillonellaceae	NA	NA
ASV_1313	Bacteria	Firmicutes	Clostridia	Clostridiales	Ruminococcaceae	NA	NA
ASV_1314	Bacteria	Firmicutes	Clostridia	Clostridiales	Ruminococcaceae	NA	NA
ASV_1315	Bacteria	NA	NA	NA	NA	NA	NA
ASV_1316	Bacteria	Firmicutes	Clostridia	Clostridiales	Ruminococcaceae	NA	NA
ASV_1317	Bacteria	Firmicutes	Clostridia	Clostridiales	Ruminococcaceae	NA	NA
ASV_1318	Bacteria	Proteobacteria	Deltaproteobacteria	NA	NA	NA	NA
ASV_1319	Bacteria	Firmicutes	Clostridia	Clostridiales	Ruminococcaceae	NA	NA
ASV_1320	Bacteria	Firmicutes	Clostridia	Clostridiales	Gracilibacteraceae	Lutispora	NA
ASV_1321	Bacteria	Firmicutes	Clostridia	Clostridiales	Ruminococcaceae	Ruminococcus	NA
ASV_1322	Bacteria	Firmicutes	Clostridia	Clostridiales	Ruminococcaceae	Oscillibacter	NA
ASV_1323	Bacteria	Firmicutes	Clostridia	Clostridiales	NA	NA	NA
ASV_1324	Bacteria	Firmicutes	Clostridia	Clostridiales	NA	NA	NA
ASV_1325	Bacteria	Firmicutes	Clostridia	Clostridiales	Lachnospiraceae	Ruminococcus2	NA
ASV_1326	Bacteria	Firmicutes	Clostridia	Clostridiales	Ruminococcaceae	Clostridium_IV	NA
ASV_1327	Bacteria	Firmicutes	Clostridia	Clostridiales	NA	NA	NA
ASV_1328	Bacteria	Firmicutes	Clostridia	Clostridiales	Ruminococcaceae	NA	NA
ASV_1329	Bacteria	Lentisphaerae	Lentisphaeria	Victivallales	Victivallaceae	Victivallis	NA
ASV_1330	Bacteria	Firmicutes	Clostridia	Clostridiales	Ruminococcaceae	NA	NA
ASV_1331	Bacteria	Firmicutes	Clostridia	Clostridiales	Ruminococcaceae	NA	NA
ASV_1332	Bacteria	Bacteroidetes	Bacteroidia	Bacteroidales	Porphyromonadaceae	NA	NA
ASV_1333	Bacteria	Firmicutes	Clostridia	Clostridiales	Ruminococcaceae	Acetanaerobacterium	NA
ASV_1334	Bacteria	Firmicutes	Clostridia	Clostridiales	Clostridiales_Incertae_Sedis_XIII	Mogibacterium	NA
ASV_1335	Bacteria	NA	NA	NA	NA	NA	NA
ASV_1336	Bacteria	Firmicutes	Clostridia	Clostridiales	Ruminococcaceae	NA	NA
ASV_1337	Bacteria	Bacteroidetes	Bacteroidia	Bacteroidales	Bacteroidaceae	Bacteroides	NA
ASV_1338	Bacteria	Firmicutes	Clostridia	Clostridiales	Ruminococcaceae	NA	NA
ASV_1339	Bacteria	Firmicutes	Clostridia	Clostridiales	Lachnospiraceae	NA	NA
ASV_1340	Bacteria	Firmicutes	Clostridia	Clostridiales	Ruminococcaceae	NA	NA
ASV_1341	Bacteria	Bacteroidetes	Bacteroidia	Bacteroidales	Bacteroidaceae	Bacteroides	NA
ASV_1342	Bacteria	Bacteroidetes	Bacteroidia	Bacteroidales	Rikenellaceae	Mucinivorans	NA
ASV_1343	Bacteria	Firmicutes	Clostridia	Clostridiales	Ruminococcaceae	Clostridium_III	NA
ASV_1344	Bacteria	Firmicutes	Clostridia	Clostridiales	Ruminococcaceae	Oscillibacter	NA
ASV_1345	Bacteria	Spirochaetes	Spirochaetia	Spirochaetales	Spirochaetaceae	Treponema	NA
ASV_1346	Bacteria	Tenericutes	Mollicutes	NA	NA	NA	NA
ASV_1347	Bacteria	Firmicutes	Clostridia	Clostridiales	NA	NA	NA
ASV_1348	Bacteria	Firmicutes	Clostridia	Clostridiales	Ruminococcaceae	Clostridium_IV	NA
ASV_1349	Bacteria	Firmicutes	Clostridia	Clostridiales	Lachnospiraceae	Roseburia	NA
ASV_1350	Bacteria	Firmicutes	Clostridia	Clostridiales	Ruminococcaceae	NA	NA
ASV_1351	Bacteria	Firmicutes	Bacilli	Bacillales	Bacillaceae_1	Bacillus	psychrosaccharolyticus
ASV_1352	Bacteria	Firmicutes	Clostridia	Clostridiales	Ruminococcaceae	Sporobacter	NA
ASV_1353	Bacteria	Firmicutes	Clostridia	Clostridiales	Ruminococcaceae	NA	NA
ASV_1354	Bacteria	Firmicutes	Clostridia	Clostridiales	Ruminococcaceae	Clostridium_IV	NA
ASV_1355	Bacteria	Bacteroidetes	Bacteroidia	Bacteroidales	NA	NA	NA
ASV_1356	Bacteria	Firmicutes	Clostridia	Clostridiales	Ruminococcaceae	NA	NA
ASV_1357	Bacteria	Firmicutes	Clostridia	Clostridiales	Ruminococcaceae	Clostridium_IV	NA
ASV_1358	Bacteria	Firmicutes	Clostridia	Clostridiales	Ruminococcaceae	NA	NA
ASV_1359	Bacteria	Bacteroidetes	Bacteroidia	Bacteroidales	Porphyromonadaceae	NA	NA
ASV_1360	Bacteria	Bacteroidetes	Bacteroidia	Bacteroidales	Prevotellaceae	Paraprevotella	NA
ASV_1361	Bacteria	Proteobacteria	Deltaproteobacteria	Bdellovibrionales	Bdellovibrionaceae	Vampirovibrio	NA
ASV_1362	Bacteria	Firmicutes	Clostridia	Clostridiales	Eubacteriaceae	Anaerofustis	NA
ASV_1363	Bacteria	Firmicutes	Clostridia	Clostridiales	Lachnospiraceae	Clostridium_XlVa	NA
ASV_1364	Bacteria	Firmicutes	Clostridia	Clostridiales	NA	NA	NA
ASV_1365	Bacteria	Firmicutes	Clostridia	Clostridiales	Ruminococcaceae	Ruminococcus	NA
ASV_1366	Bacteria	Firmicutes	Clostridia	Clostridiales	Ruminococcaceae	Clostridium_IV	NA
ASV_1367	Bacteria	Bacteroidetes	Bacteroidia	Bacteroidales	Bacteroidaceae	Bacteroides	NA
ASV_1368	Bacteria	Firmicutes	Clostridia	Clostridiales	Ruminococcaceae	NA	NA
ASV_1369	Bacteria	Firmicutes	Clostridia	Clostridiales	Ruminococcaceae	Anaerobacterium	NA
ASV_1370	Bacteria	Firmicutes	Clostridia	Clostridiales	Peptococcaceae_1	Dehalobacter	NA
ASV_1371	Bacteria	Proteobacteria	NA	NA	NA	NA	NA
ASV_1372	Bacteria	Firmicutes	Clostridia	Clostridiales	Ruminococcaceae	NA	NA
ASV_1373	Bacteria	NA	NA	NA	NA	NA	NA
ASV_1374	Bacteria	Firmicutes	Clostridia	Clostridiales	Ruminococcaceae	NA	NA
ASV_1375	Bacteria	Bacteroidetes	Bacteroidia	Bacteroidales	Prevotellaceae	Prevotella	NA
ASV_1376	Bacteria	Firmicutes	Clostridia	Clostridiales	Ruminococcaceae	NA	NA
ASV_1377	Bacteria	Firmicutes	Clostridia	Clostridiales	Lachnospiraceae	Anaerostipes	NA
ASV_1378	Bacteria	Bacteroidetes	Bacteroidia	Bacteroidales	NA	NA	NA
ASV_1379	Bacteria	Firmicutes	Clostridia	Clostridiales	Ruminococcaceae	Oscillibacter	NA
ASV_1380	Bacteria	Firmicutes	Clostridia	Clostridiales	NA	NA	NA
ASV_1381	Bacteria	Firmicutes	Clostridia	Clostridiales	NA	NA	NA
ASV_1382	Bacteria	Firmicutes	Clostridia	Clostridiales	Ruminococcaceae	NA	NA
ASV_1383	Bacteria	NA	NA	NA	NA	NA	NA
ASV_1384	Bacteria	Firmicutes	Erysipelotrichia	Erysipelotrichales	Erysipelotrichaceae	NA	NA
ASV_1385	Bacteria	Bacteroidetes	Bacteroidia	Bacteroidales	NA	NA	NA
ASV_1386	Bacteria	Firmicutes	Clostridia	Clostridiales	Ruminococcaceae	Anaerotruncus	NA
ASV_1387	Bacteria	Firmicutes	Clostridia	Clostridiales	Ruminococcaceae	Clostridium_IV	NA
ASV_1388	Bacteria	Firmicutes	Clostridia	Clostridiales	Lachnospiraceae	Blautia	NA
ASV_1389	Bacteria	Firmicutes	Clostridia	Clostridiales	Ruminococcaceae	Papillibacter	NA
ASV_1390	Bacteria	Firmicutes	Clostridia	Clostridiales	Ruminococcaceae	NA	NA
ASV_1391	Bacteria	Firmicutes	Clostridia	Clostridiales	Ruminococcaceae	Pseudobacteroides	NA
ASV_1392	Bacteria	Firmicutes	Clostridia	Clostridiales	Ruminococcaceae	Intestinimonas	NA
ASV_1393	Bacteria	Firmicutes	Clostridia	Clostridiales	Ruminococcaceae	Intestinimonas	NA
ASV_1394	Bacteria	Firmicutes	Clostridia	Clostridiales	NA	NA	NA
ASV_1395	Bacteria	Firmicutes	Clostridia	Clostridiales	Ruminococcaceae	NA	NA
ASV_1396	Bacteria	Proteobacteria	NA	NA	NA	NA	NA
ASV_1397	Bacteria	Lentisphaerae	Lentisphaeria	Victivallales	Victivallaceae	Victivallis	NA
ASV_1398	Bacteria	Bacteroidetes	Bacteroidia	Bacteroidales	NA	NA	NA
ASV_1399	Bacteria	Firmicutes	Clostridia	Clostridiales	Ruminococcaceae	Intestinimonas	NA
ASV_1400	Bacteria	Firmicutes	Clostridia	Clostridiales	Lachnospiraceae	NA	NA
ASV_1401	Bacteria	Firmicutes	Clostridia	Clostridiales	NA	NA	NA
ASV_1402	Bacteria	Firmicutes	Clostridia	Clostridiales	NA	NA	NA
ASV_1403	Bacteria	Firmicutes	Clostridia	Clostridiales	NA	NA	NA
ASV_1404	Bacteria	Firmicutes	Clostridia	Clostridiales	Ruminococcaceae	NA	NA
ASV_1405	Bacteria	Firmicutes	Clostridia	Clostridiales	Ruminococcaceae	NA	NA
ASV_1406	Bacteria	Firmicutes	Clostridia	Clostridiales	NA	NA	NA
ASV_1407	Bacteria	Firmicutes	Clostridia	Clostridiales	Ruminococcaceae	NA	NA
ASV_1408	Bacteria	Firmicutes	Clostridia	Clostridiales	NA	NA	NA
ASV_1409	Bacteria	Firmicutes	Clostridia	Clostridiales	Ruminococcaceae	NA	NA
ASV_1410	Bacteria	Spirochaetes	Spirochaetia	Spirochaetales	Spirochaetaceae	Treponema	NA
ASV_1411	Bacteria	Firmicutes	Clostridia	Clostridiales	Ruminococcaceae	NA	NA
ASV_1412	Bacteria	Firmicutes	Clostridia	Clostridiales	NA	NA	NA
ASV_1413	Bacteria	Bacteroidetes	Bacteroidia	Bacteroidales	NA	NA	NA
ASV_1414	Bacteria	Firmicutes	Clostridia	Clostridiales	Peptococcaceae_1	Peptococcus	NA
ASV_1415	Bacteria	Firmicutes	NA	NA	NA	NA	NA
ASV_1416	Bacteria	Proteobacteria	Deltaproteobacteria	Bdellovibrionales	Bdellovibrionaceae	Vampirovibrio	NA
ASV_1417	Bacteria	Proteobacteria	Alphaproteobacteria	Rhodospirillales	Rhodospirillaceae	Aestuariispira	NA
ASV_1418	Bacteria	Firmicutes	Clostridia	Clostridiales	Ruminococcaceae	NA	NA
ASV_1419	Bacteria	Firmicutes	Clostridia	Clostridiales	Lachnospiraceae	Ruminococcus2	NA
ASV_1420	Bacteria	Proteobacteria	Alphaproteobacteria	NA	NA	NA	NA
ASV_1421	Bacteria	Firmicutes	Clostridia	Clostridiales	Ruminococcaceae	Sporobacter	NA
ASV_1422	Bacteria	Firmicutes	Clostridia	Clostridiales	Ruminococcaceae	Oscillibacter	NA
ASV_1423	Bacteria	Firmicutes	Clostridia	Clostridiales	Ruminococcaceae	Clostridium_IV	NA
ASV_1424	Bacteria	Firmicutes	NA	NA	NA	NA	NA
ASV_1425	Bacteria	Firmicutes	Clostridia	Clostridiales	Lachnospiraceae	Clostridium_XlVa	NA
ASV_1426	Bacteria	Bacteroidetes	Bacteroidia	Bacteroidales	Rikenellaceae	Alistipes	NA
ASV_1427	Bacteria	Firmicutes	Clostridia	Clostridiales	Peptococcaceae_1	Dehalobacter	NA
ASV_1428	Bacteria	Bacteroidetes	Bacteroidia	Bacteroidales	Rikenellaceae	Mucinivorans	NA
ASV_1429	Bacteria	Firmicutes	Clostridia	Clostridiales	Ruminococcaceae	Clostridium_IV	NA
ASV_1430	Bacteria	Firmicutes	Clostridia	Clostridiales	NA	NA	NA
ASV_1431	Bacteria	Bacteroidetes	Bacteroidia	Bacteroidales	Bacteroidaceae	Bacteroides	NA
ASV_1432	Bacteria	Bacteroidetes	Bacteroidia	Bacteroidales	NA	NA	NA
ASV_1433	Bacteria	Firmicutes	NA	NA	NA	NA	NA
ASV_1434	Bacteria	Firmicutes	Clostridia	Clostridiales	Lachnospiraceae	NA	NA
ASV_1435	Bacteria	Firmicutes	Clostridia	Clostridiales	Peptostreptococcaceae	Romboutsia	NA
ASV_1436	Bacteria	Bacteroidetes	Bacteroidia	Bacteroidales	Rikenellaceae	NA	NA
ASV_1437	Bacteria	Firmicutes	Clostridia	Clostridiales	Ruminococcaceae	Intestinimonas	NA
ASV_1438	Bacteria	Bacteroidetes	Bacteroidia	Bacteroidales	Rikenellaceae	Alistipes	NA
ASV_1439	Bacteria	Firmicutes	Clostridia	Clostridiales	NA	NA	NA
ASV_1440	Bacteria	Firmicutes	Clostridia	Clostridiales	Peptococcaceae_1	Dehalobacter	NA
ASV_1441	Bacteria	Bacteroidetes	Bacteroidia	Bacteroidales	NA	NA	NA
ASV_1442	Bacteria	Firmicutes	Clostridia	Clostridiales	Ruminococcaceae	NA	NA
ASV_1443	Bacteria	Firmicutes	Clostridia	Clostridiales	NA	NA	NA
ASV_1444	Bacteria	Firmicutes	Clostridia	Clostridiales	Ruminococcaceae	Clostridium_IV	NA
ASV_1445	Bacteria	Firmicutes	Clostridia	Clostridiales	Ruminococcaceae	Sporobacter	NA
ASV_1446	Bacteria	Firmicutes	Clostridia	Clostridiales	Ruminococcaceae	Ruminococcus	NA
ASV_1447	Bacteria	Firmicutes	NA	NA	NA	NA	NA
ASV_1448	Bacteria	Firmicutes	Clostridia	Clostridiales	Ruminococcaceae	Intestinimonas	NA
ASV_1449	Bacteria	Actinobacteria	Actinobacteria	Actinomycetales	Micrococcaceae	Arthrobacter	NA
ASV_1450	Bacteria	Bacteroidetes	Bacteroidia	Bacteroidales	Rikenellaceae	NA	NA
ASV_1451	Bacteria	Firmicutes	Clostridia	Clostridiales	Ruminococcaceae	NA	NA
ASV_1452	Bacteria	Bacteroidetes	Bacteroidia	Bacteroidales	Porphyromonadaceae	Coprobacter	NA
ASV_1453	Bacteria	Firmicutes	Clostridia	Clostridiales	Ruminococcaceae	NA	NA
ASV_1454	Bacteria	Firmicutes	Clostridia	Clostridiales	Ruminococcaceae	NA	NA
ASV_1455	Bacteria	Firmicutes	Clostridia	Clostridiales	Lachnospiraceae	Roseburia	NA
ASV_1456	Bacteria	Firmicutes	NA	NA	NA	NA	NA
ASV_1457	Bacteria	Firmicutes	Bacilli	Bacillales	Bacillaceae_1	Bacillus	NA
ASV_1458	Bacteria	Bacteroidetes	Bacteroidia	Bacteroidales	Bacteroidaceae	Bacteroides	NA
ASV_1459	Bacteria	Bacteroidetes	Bacteroidia	Bacteroidales	Prevotellaceae	Paraprevotella	NA
ASV_1460	Bacteria	Firmicutes	Clostridia	Clostridiales	NA	NA	NA
ASV_1461	Bacteria	Proteobacteria	NA	NA	NA	NA	NA
ASV_1462	Bacteria	Firmicutes	Clostridia	Clostridiales	Clostridiales_Incertae_Sedis_XIII	Anaerovorax	NA
ASV_1463	Bacteria	Firmicutes	Clostridia	Clostridiales	Ruminococcaceae	Sporobacter	NA
ASV_1464	Bacteria	Firmicutes	Clostridia	Clostridiales	Ruminococcaceae	Intestinimonas	NA
ASV_1465	Bacteria	Bacteroidetes	Bacteroidia	Bacteroidales	Bacteroidaceae	Bacteroides	NA
ASV_1466	Bacteria	Firmicutes	Clostridia	Clostridiales	Ruminococcaceae	NA	NA
ASV_1467	Bacteria	Firmicutes	NA	NA	NA	NA	NA
ASV_1468	Bacteria	Firmicutes	Erysipelotrichia	Erysipelotrichales	Erysipelotrichaceae	NA	NA
ASV_1469	Bacteria	Firmicutes	Clostridia	Clostridiales	Ruminococcaceae	NA	NA
ASV_1470	Bacteria	Firmicutes	Clostridia	Clostridiales	Ruminococcaceae	NA	NA
ASV_1471	Bacteria	Firmicutes	Clostridia	Clostridiales	Ruminococcaceae	NA	NA
ASV_1472	Bacteria	Firmicutes	Clostridia	Clostridiales	NA	NA	NA
ASV_1473	Bacteria	Firmicutes	Clostridia	Clostridiales	NA	NA	NA
ASV_1474	Bacteria	Firmicutes	Clostridia	Clostridiales	NA	NA	NA
ASV_1475	Bacteria	Firmicutes	Clostridia	Clostridiales	Lachnospiraceae	NA	NA
ASV_1476	Bacteria	Firmicutes	Clostridia	Clostridiales	Lachnospiraceae	Coprococcus	NA
ASV_1477	Bacteria	Bacteroidetes	Bacteroidia	Bacteroidales	Porphyromonadaceae	NA	NA
ASV_1478	Bacteria	Firmicutes	Clostridia	Clostridiales	Ruminococcaceae	NA	NA
ASV_1479	Bacteria	Firmicutes	Clostridia	Clostridiales	Ruminococcaceae	Intestinimonas	NA
ASV_1480	Bacteria	Firmicutes	Clostridia	Clostridiales	NA	NA	NA
ASV_1481	Bacteria	Firmicutes	Clostridia	Clostridiales	Lachnospiraceae	Clostridium_XlVa	NA
ASV_1482	Bacteria	Spirochaetes	Spirochaetia	Spirochaetales	Spirochaetaceae	Treponema	NA
ASV_1483	Bacteria	Firmicutes	Clostridia	Clostridiales	Ruminococcaceae	NA	NA
ASV_1484	Bacteria	Bacteroidetes	Bacteroidia	Bacteroidales	Rikenellaceae	NA	NA
ASV_1485	Bacteria	Firmicutes	Clostridia	Clostridiales	Ruminococcaceae	NA	NA
ASV_1486	Bacteria	Firmicutes	Clostridia	Clostridiales	Ruminococcaceae	NA	NA
ASV_1487	Bacteria	Proteobacteria	Alphaproteobacteria	NA	NA	NA	NA
ASV_1488	Bacteria	Firmicutes	Clostridia	Clostridiales	Ruminococcaceae	NA	NA
ASV_1489	Bacteria	Firmicutes	Clostridia	Clostridiales	Lachnospiraceae	Ruminococcus2	NA
ASV_1490	Bacteria	Bacteroidetes	Bacteroidia	Bacteroidales	Rikenellaceae	NA	NA
ASV_1491	Bacteria	Firmicutes	Clostridia	Clostridiales	Ruminococcaceae	Papillibacter	NA
ASV_1492	Bacteria	Bacteroidetes	Bacteroidia	Bacteroidales	Bacteroidaceae	Bacteroides	NA
ASV_1493	Bacteria	Firmicutes	Clostridia	Clostridiales	Lachnospiraceae	Roseburia	NA
ASV_1494	Bacteria	Firmicutes	Erysipelotrichia	Erysipelotrichales	Erysipelotrichaceae	NA	NA
ASV_1495	Bacteria	Firmicutes	Clostridia	Clostridiales	Ruminococcaceae	Intestinimonas	NA
ASV_1496	Bacteria	Firmicutes	NA	NA	NA	NA	NA
ASV_1497	Bacteria	Firmicutes	Clostridia	NA	NA	NA	NA
ASV_1498	Bacteria	Firmicutes	Clostridia	Clostridiales	Ruminococcaceae	Sporobacter	NA
ASV_1499	Bacteria	Firmicutes	Clostridia	Clostridiales	Ruminococcaceae	NA	NA
ASV_1500	Bacteria	Firmicutes	Clostridia	Clostridiales	Ruminococcaceae	NA	NA
ASV_1501	Bacteria	Firmicutes	Clostridia	Clostridiales	Ruminococcaceae	NA	NA
ASV_1502	Bacteria	Firmicutes	Clostridia	Clostridiales	NA	NA	NA
ASV_1503	Bacteria	Firmicutes	Erysipelotrichia	Erysipelotrichales	Erysipelotrichaceae	NA	NA
ASV_1504	Bacteria	Bacteroidetes	Bacteroidia	Bacteroidales	Bacteroidaceae	Bacteroides	NA
ASV_1505	Bacteria	Firmicutes	Clostridia	Clostridiales	Ruminococcaceae	NA	NA
ASV_1506	Bacteria	Firmicutes	Clostridia	Clostridiales	Ruminococcaceae	Oscillibacter	NA
ASV_1507	Bacteria	Firmicutes	Clostridia	Clostridiales	Lachnospiraceae	Roseburia	NA
ASV_1508	Bacteria	Firmicutes	Clostridia	Clostridiales	Ruminococcaceae	Clostridium_IV	NA
ASV_1509	Bacteria	Firmicutes	Clostridia	Clostridiales	Ruminococcaceae	NA	NA
ASV_1510	Bacteria	Firmicutes	Clostridia	Clostridiales	Lachnospiraceae	Coprococcus	NA
ASV_1511	Bacteria	Firmicutes	Clostridia	Clostridiales	Ruminococcaceae	NA	NA
ASV_1512	Bacteria	Bacteroidetes	Bacteroidia	Bacteroidales	Bacteroidaceae	Bacteroides	NA
ASV_1513	Bacteria	Firmicutes	Clostridia	Clostridiales	NA	NA	NA
ASV_1514	Bacteria	Firmicutes	Clostridia	Clostridiales	Ruminococcaceae	Intestinimonas	NA
ASV_1515	Bacteria	Firmicutes	Clostridia	Clostridiales	Ruminococcaceae	NA	NA
ASV_1516	Bacteria	Firmicutes	Clostridia	Clostridiales	Ruminococcaceae	NA	NA
ASV_1517	Bacteria	Bacteroidetes	Bacteroidia	Bacteroidales	Rikenellaceae	Mucinivorans	NA
ASV_1518	Bacteria	Firmicutes	Clostridia	Clostridiales	Ruminococcaceae	Clostridium_IV	NA
ASV_1519	Bacteria	Firmicutes	NA	NA	NA	NA	NA
ASV_1520	Bacteria	Firmicutes	Clostridia	Clostridiales	Ruminococcaceae	NA	NA
ASV_1521	Bacteria	Proteobacteria	Alphaproteobacteria	NA	NA	NA	NA
ASV_1522	Bacteria	Firmicutes	Clostridia	Clostridiales	NA	NA	NA
ASV_1523	Bacteria	Firmicutes	Clostridia	Clostridiales	Ruminococcaceae	NA	NA
ASV_1524	Bacteria	Bacteroidetes	Bacteroidia	Bacteroidales	NA	NA	NA
ASV_1525	Bacteria	Firmicutes	Erysipelotrichia	Erysipelotrichales	Erysipelotrichaceae	NA	NA
ASV_1526	Bacteria	Firmicutes	NA	NA	NA	NA	NA
ASV_1527	Bacteria	Firmicutes	Clostridia	Clostridiales	Ruminococcaceae	Oscillibacter	NA
ASV_1528	Bacteria	Firmicutes	Clostridia	Clostridiales	Ruminococcaceae	NA	NA
ASV_1529	Bacteria	Firmicutes	Clostridia	Clostridiales	Ruminococcaceae	NA	NA
ASV_1530	Bacteria	Firmicutes	NA	NA	NA	NA	NA
ASV_1531	Bacteria	Firmicutes	Clostridia	Clostridiales	Ruminococcaceae	NA	NA
ASV_1532	Bacteria	Bacteroidetes	Bacteroidia	Bacteroidales	Prevotellaceae	NA	NA
ASV_1533	Bacteria	Firmicutes	Clostridia	Clostridiales	Ruminococcaceae	NA	NA
ASV_1534	Bacteria	Firmicutes	Clostridia	Clostridiales	Ruminococcaceae	NA	NA
ASV_1535	Bacteria	Firmicutes	Clostridia	Clostridiales	Clostridiales_Incertae_Sedis_XIII	Anaerovorax	NA
ASV_1536	Bacteria	Bacteroidetes	Bacteroidia	Bacteroidales	Prevotellaceae	Paraprevotella	NA
ASV_1537	Bacteria	NA	NA	NA	NA	NA	NA
ASV_1538	Bacteria	Firmicutes	Clostridia	Clostridiales	Ruminococcaceae	Clostridium_IV	NA
ASV_1539	Bacteria	Proteobacteria	Alphaproteobacteria	NA	NA	NA	NA
ASV_1540	Bacteria	Firmicutes	Clostridia	Clostridiales	Ruminococcaceae	Clostridium_III	NA
ASV_1541	Bacteria	Firmicutes	Clostridia	Clostridiales	Ruminococcaceae	NA	NA
ASV_1542	Bacteria	Firmicutes	Bacilli	Bacillales	Bacillaceae_1	Bacillus	massilioanorexius
ASV_1543	Bacteria	Firmicutes	Clostridia	Clostridiales	Ruminococcaceae	Clostridium_IV	NA
ASV_1544	Bacteria	Firmicutes	Erysipelotrichia	Erysipelotrichales	Erysipelotrichaceae	NA	NA
ASV_1545	Bacteria	Firmicutes	Erysipelotrichia	Erysipelotrichales	Erysipelotrichaceae	NA	NA
ASV_1546	Bacteria	Firmicutes	Clostridia	Clostridiales	Lachnospiraceae	Dorea	NA
ASV_1547	Bacteria	Firmicutes	Clostridia	Clostridiales	Ruminococcaceae	Anaerofilum	NA
ASV_1548	Bacteria	Firmicutes	Clostridia	Clostridiales	Ruminococcaceae	NA	NA
ASV_1549	Bacteria	Firmicutes	Clostridia	Clostridiales	Ruminococcaceae	NA	NA
ASV_1550	Bacteria	Firmicutes	Clostridia	Clostridiales	Ruminococcaceae	NA	NA
ASV_1551	Bacteria	Firmicutes	Clostridia	Clostridiales	Ruminococcaceae	NA	NA
ASV_1552	Bacteria	Firmicutes	Clostridia	Clostridiales	Ruminococcaceae	NA	NA
ASV_1553	Bacteria	Firmicutes	Clostridia	Clostridiales	Ruminococcaceae	Clostridium_IV	NA
ASV_1554	Bacteria	Firmicutes	NA	NA	NA	NA	NA
ASV_1555	Bacteria	Firmicutes	Clostridia	Clostridiales	Lachnospiraceae	Clostridium_XlVa	NA
ASV_1556	Bacteria	Firmicutes	Clostridia	Clostridiales	Lachnospiraceae	Coprococcus	NA
ASV_1557	Bacteria	Firmicutes	Clostridia	Clostridiales	Clostridiaceae_1	NA	NA
ASV_1558	Bacteria	Firmicutes	Clostridia	Clostridiales	Ruminococcaceae	Sporobacter	NA
ASV_1559	Bacteria	Firmicutes	Clostridia	Clostridiales	Ruminococcaceae	Clostridium_IV	NA
ASV_1560	Bacteria	Bacteroidetes	Bacteroidia	Bacteroidales	Rikenellaceae	Mucinivorans	NA
ASV_1561	Bacteria	Firmicutes	Clostridia	Clostridiales	Lachnospiraceae	Clostridium_XlVa	NA
ASV_1562	Bacteria	Firmicutes	Clostridia	Clostridiales	Ruminococcaceae	NA	NA
ASV_1563	Bacteria	Firmicutes	Clostridia	Clostridiales	Ruminococcaceae	Acetanaerobacterium	NA
ASV_1564	Bacteria	Bacteroidetes	Bacteroidia	Bacteroidales	Porphyromonadaceae	NA	NA
ASV_1565	Bacteria	Firmicutes	Clostridia	Clostridiales	Lachnospiraceae	Clostridium_XlVa	NA
ASV_1566	Bacteria	Firmicutes	Clostridia	Clostridiales	Ruminococcaceae	NA	NA
ASV_1567	Bacteria	Firmicutes	Clostridia	Clostridiales	Ruminococcaceae	Sporobacter	NA
ASV_1568	Bacteria	Firmicutes	Clostridia	Clostridiales	NA	NA	NA
ASV_1569	Bacteria	Firmicutes	Clostridia	Clostridiales	Ruminococcaceae	NA	NA
ASV_1570	Bacteria	Firmicutes	Clostridia	Clostridiales	Ruminococcaceae	NA	NA
ASV_1571	Bacteria	Firmicutes	Clostridia	Clostridiales	Clostridiaceae_1	NA	NA
ASV_1572	Bacteria	Firmicutes	Clostridia	Clostridiales	Ruminococcaceae	Sporobacter	NA
ASV_1573	Bacteria	Firmicutes	Clostridia	Clostridiales	Ruminococcaceae	NA	NA
ASV_1574	Bacteria	Firmicutes	Clostridia	Clostridiales	Ruminococcaceae	Clostridium_IV	NA
ASV_1575	Bacteria	Firmicutes	Clostridia	Clostridiales	NA	NA	NA
ASV_1576	Bacteria	Bacteroidetes	Bacteroidia	Bacteroidales	NA	NA	NA
ASV_1577	Bacteria	Bacteroidetes	Bacteroidia	Bacteroidales	Porphyromonadaceae	Coprobacter	NA
ASV_1578	Bacteria	Firmicutes	Clostridia	Clostridiales	Ruminococcaceae	NA	NA
ASV_1579	Bacteria	Lentisphaerae	Lentisphaeria	Victivallales	Victivallaceae	Victivallis	NA
ASV_1580	Bacteria	Tenericutes	Mollicutes	Anaeroplasmatales	Anaeroplasmataceae	Anaeroplasma	NA
ASV_1581	Bacteria	Firmicutes	Clostridia	Clostridiales	Ruminococcaceae	Clostridium_IV	NA
ASV_1582	Bacteria	Firmicutes	Clostridia	Clostridiales	Ruminococcaceae	NA	NA
ASV_1583	Bacteria	Firmicutes	Clostridia	Clostridiales	Ruminococcaceae	NA	NA
ASV_1584	Bacteria	Firmicutes	Clostridia	Clostridiales	Ruminococcaceae	Clostridium_IV	NA
ASV_1585	Bacteria	Firmicutes	Clostridia	Clostridiales	Ruminococcaceae	NA	NA
ASV_1586	Bacteria	Firmicutes	Clostridia	Clostridiales	Ruminococcaceae	Sporobacter	NA
ASV_1587	Bacteria	Firmicutes	Clostridia	Clostridiales	NA	NA	NA
ASV_1588	Bacteria	Firmicutes	Clostridia	Clostridiales	Ruminococcaceae	NA	NA
ASV_1589	Bacteria	Firmicutes	Clostridia	Clostridiales	NA	NA	NA
ASV_1590	Bacteria	Firmicutes	Clostridia	Clostridiales	Ruminococcaceae	NA	NA
ASV_1591	Bacteria	Firmicutes	Erysipelotrichia	Erysipelotrichales	Erysipelotrichaceae	NA	NA
ASV_1592	Bacteria	Planctomycetes	Planctomycetia	Planctomycetales	Planctomycetaceae	Pirellula	NA
ASV_1593	Bacteria	Firmicutes	Clostridia	Clostridiales	Ruminococcaceae	NA	NA
ASV_1594	Bacteria	Firmicutes	Clostridia	Clostridiales	Ruminococcaceae	Sporobacter	NA
ASV_1595	Bacteria	Firmicutes	Clostridia	Clostridiales	Ruminococcaceae	Oscillibacter	NA
ASV_1596	Bacteria	Firmicutes	Clostridia	Clostridiales	Ruminococcaceae	NA	NA
ASV_1597	Bacteria	Firmicutes	Clostridia	Clostridiales	NA	NA	NA
ASV_1598	Bacteria	Firmicutes	Negativicutes	Selenomonadales	Veillonellaceae	NA	NA
ASV_1599	Bacteria	Firmicutes	Clostridia	Clostridiales	Ruminococcaceae	NA	NA
ASV_1600	Bacteria	Firmicutes	Clostridia	Clostridiales	NA	NA	NA
ASV_1601	Bacteria	Firmicutes	Clostridia	Clostridiales	Ruminococcaceae	Sporobacter	NA
ASV_1602	Bacteria	Firmicutes	Clostridia	Clostridiales	Ruminococcaceae	Sporobacter	NA
ASV_1603	Bacteria	Proteobacteria	NA	NA	NA	NA	NA
ASV_1604	Bacteria	Firmicutes	Clostridia	Clostridiales	Ruminococcaceae	NA	NA
ASV_1605	Bacteria	Firmicutes	Clostridia	Clostridiales	NA	NA	NA
ASV_1606	Bacteria	Firmicutes	Clostridia	Clostridiales	Ruminococcaceae	Clostridium_IV	NA
ASV_1607	Bacteria	Firmicutes	Clostridia	Clostridiales	NA	NA	NA
ASV_1608	Bacteria	Proteobacteria	Betaproteobacteria	Burkholderiales	Sutterellaceae	Parasutterella	NA
ASV_1609	Bacteria	Bacteroidetes	Bacteroidia	Bacteroidales	NA	NA	NA
ASV_1610	Bacteria	Firmicutes	Clostridia	Clostridiales	NA	NA	NA
ASV_1611	Bacteria	Firmicutes	Clostridia	Clostridiales	Ruminococcaceae	Oscillibacter	NA
ASV_1612	Bacteria	Firmicutes	Clostridia	Clostridiales	Ruminococcaceae	Clostridium_IV	NA
ASV_1613	Bacteria	Bacteroidetes	Bacteroidia	Bacteroidales	Bacteroidaceae	Bacteroides	NA
ASV_1614	Bacteria	Firmicutes	Clostridia	Clostridiales	Lachnospiraceae	Dorea	NA
ASV_1615	Bacteria	Firmicutes	Clostridia	Clostridiales	Lachnospiraceae	Blautia	NA
ASV_1616	Bacteria	Firmicutes	Clostridia	Clostridiales	Ruminococcaceae	Clostridium_IV	NA
ASV_1617	Bacteria	Firmicutes	Clostridia	Clostridiales	Lachnospiraceae	Clostridium_XlVa	NA
ASV_1618	Bacteria	Firmicutes	Clostridia	Clostridiales	Ruminococcaceae	NA	NA
ASV_1619	Bacteria	Firmicutes	Clostridia	Clostridiales	Ruminococcaceae	Papillibacter	NA
ASV_1620	Bacteria	Firmicutes	Clostridia	Clostridiales	NA	NA	NA
ASV_1621	Bacteria	Firmicutes	Clostridia	Clostridiales	Ruminococcaceae	NA	NA
ASV_1622	Bacteria	Firmicutes	Clostridia	Clostridiales	Ruminococcaceae	NA	NA
ASV_1623	Bacteria	Firmicutes	Clostridia	Clostridiales	Ruminococcaceae	Clostridium_IV	NA
ASV_1624	Bacteria	Firmicutes	Clostridia	Clostridiales	NA	NA	NA
ASV_1625	Bacteria	Firmicutes	Clostridia	Clostridiales	Ruminococcaceae	Anaerobacterium	NA
ASV_1626	Bacteria	Firmicutes	Clostridia	Clostridiales	NA	NA	NA
ASV_1627	Bacteria	Bacteroidetes	Bacteroidia	Bacteroidales	Rikenellaceae	NA	NA
ASV_1628	Bacteria	Bacteroidetes	Bacteroidia	Bacteroidales	NA	NA	NA
ASV_1629	Bacteria	Firmicutes	Clostridia	Clostridiales	Ruminococcaceae	Ruminococcus	NA
ASV_1630	Bacteria	Firmicutes	Clostridia	Clostridiales	Ruminococcaceae	NA	NA
ASV_1631	Bacteria	Bacteroidetes	Bacteroidia	Bacteroidales	Bacteroidaceae	Bacteroides	NA
ASV_1632	Bacteria	Firmicutes	Clostridia	Clostridiales	Ruminococcaceae	NA	NA
ASV_1633	Bacteria	Firmicutes	Clostridia	Clostridiales	Ruminococcaceae	NA	NA
ASV_1634	Bacteria	Firmicutes	Clostridia	Clostridiales	Ruminococcaceae	NA	NA
ASV_1635	Bacteria	Firmicutes	Clostridia	Clostridiales	Ruminococcaceae	NA	NA
ASV_1636	Bacteria	Firmicutes	Clostridia	Clostridiales	Ruminococcaceae	Sporobacter	NA
ASV_1637	Bacteria	Firmicutes	Erysipelotrichia	Erysipelotrichales	Erysipelotrichaceae	NA	NA
ASV_1638	Bacteria	Firmicutes	Clostridia	Clostridiales	Ruminococcaceae	NA	NA
ASV_1639	Bacteria	Firmicutes	Clostridia	Clostridiales	Ruminococcaceae	Clostridium_III	NA
ASV_1640	Bacteria	Firmicutes	Clostridia	Clostridiales	NA	NA	NA
ASV_1641	Bacteria	Planctomycetes	Planctomycetia	Planctomycetales	Planctomycetaceae	Pirellula	NA
ASV_1642	Bacteria	Firmicutes	Clostridia	Clostridiales	Ruminococcaceae	NA	NA
ASV_1643	Bacteria	Firmicutes	NA	NA	NA	NA	NA
ASV_1644	Bacteria	Firmicutes	Clostridia	Clostridiales	Ruminococcaceae	NA	NA
ASV_1645	Bacteria	Firmicutes	Clostridia	Clostridiales	NA	NA	NA
ASV_1646	Bacteria	Firmicutes	Clostridia	Clostridiales	Ruminococcaceae	Flavonifractor	NA
ASV_1647	Bacteria	Bacteroidetes	Bacteroidia	Bacteroidales	Porphyromonadaceae	Barnesiella	NA
ASV_1648	Bacteria	Firmicutes	Clostridia	Clostridiales	Ruminococcaceae	Clostridium_IV	NA
ASV_1649	Bacteria	Firmicutes	NA	NA	NA	NA	NA
ASV_1650	Bacteria	Firmicutes	Clostridia	Clostridiales	Lachnospiraceae	Acetitomaculum	NA
ASV_1651	Bacteria	Firmicutes	Clostridia	Clostridiales	Ruminococcaceae	NA	NA
ASV_1652	Bacteria	Firmicutes	Clostridia	Clostridiales	Ruminococcaceae	NA	NA
ASV_1653	Bacteria	Firmicutes	Clostridia	Clostridiales	Ruminococcaceae	NA	NA
ASV_1654	Bacteria	Firmicutes	Clostridia	Clostridiales	Ruminococcaceae	NA	NA
ASV_1655	Bacteria	Firmicutes	Erysipelotrichia	Erysipelotrichales	Erysipelotrichaceae	NA	NA
ASV_1656	Bacteria	Firmicutes	Clostridia	Clostridiales	Ruminococcaceae	Clostridium_IV	NA
ASV_1657	Bacteria	Firmicutes	Clostridia	Clostridiales	Lachnospiraceae	Eisenbergiella	NA
ASV_1658	Bacteria	Firmicutes	Clostridia	Clostridiales	NA	NA	NA
ASV_1659	Bacteria	Firmicutes	Clostridia	Clostridiales	Ruminococcaceae	NA	NA
ASV_1660	Bacteria	Firmicutes	Clostridia	Clostridiales	Ruminococcaceae	NA	NA
ASV_1661	Bacteria	Firmicutes	Clostridia	Clostridiales	NA	NA	NA
ASV_1662	Bacteria	Firmicutes	Clostridia	Clostridiales	Ruminococcaceae	Clostridium_IV	NA
ASV_1663	Bacteria	Firmicutes	Clostridia	Clostridiales	Ruminococcaceae	Clostridium_IV	NA
ASV_1664	Bacteria	Firmicutes	Clostridia	Clostridiales	Ruminococcaceae	Ruminococcus	NA
ASV_1665	Bacteria	Bacteroidetes	Bacteroidia	Bacteroidales	NA	NA	NA
ASV_1666	Bacteria	Firmicutes	Clostridia	Clostridiales	NA	NA	NA
ASV_1667	Bacteria	Firmicutes	Clostridia	Clostridiales	Ruminococcaceae	Oscillibacter	NA
ASV_1668	Bacteria	NA	NA	NA	NA	NA	NA
ASV_1669	Bacteria	Firmicutes	NA	NA	NA	NA	NA
ASV_1670	Bacteria	Firmicutes	Clostridia	Clostridiales	Ruminococcaceae	Pseudoflavonifractor	NA
ASV_1671	Bacteria	Firmicutes	Clostridia	Clostridiales	Ruminococcaceae	Clostridium_IV	NA
ASV_1672	Bacteria	Firmicutes	Clostridia	Clostridiales	Lachnospiraceae	NA	NA
ASV_1673	Bacteria	Firmicutes	NA	NA	NA	NA	NA
ASV_1674	Bacteria	Firmicutes	Clostridia	Clostridiales	Ruminococcaceae	NA	NA
ASV_1675	Bacteria	Proteobacteria	NA	NA	NA	NA	NA
ASV_1676	Bacteria	Firmicutes	Clostridia	Clostridiales	Ruminococcaceae	NA	NA
ASV_1677	Bacteria	Bacteroidetes	Bacteroidia	Bacteroidales	Bacteroidaceae	Bacteroides	NA
ASV_1678	Bacteria	Firmicutes	Clostridia	Clostridiales	Ruminococcaceae	Clostridium_III	NA
ASV_1679	Bacteria	Firmicutes	Clostridia	Clostridiales	Ruminococcaceae	NA	NA
ASV_1680	Bacteria	Firmicutes	Clostridia	Clostridiales	Ruminococcaceae	Faecalibacterium	NA
ASV_1681	Bacteria	Firmicutes	Clostridia	Clostridiales	Ruminococcaceae	Intestinimonas	NA
ASV_1682	Bacteria	Firmicutes	Clostridia	Clostridiales	Ruminococcaceae	Sporobacter	NA
ASV_1683	Bacteria	Firmicutes	Clostridia	Clostridiales	Ruminococcaceae	NA	NA
ASV_1684	Bacteria	Firmicutes	Clostridia	Clostridiales	Clostridiales_Incertae_Sedis_XIII	Anaerovorax	NA
ASV_1685	Bacteria	Firmicutes	Clostridia	Clostridiales	Ruminococcaceae	Flavonifractor	NA
ASV_1686	Bacteria	Firmicutes	Clostridia	Clostridiales	Ruminococcaceae	NA	NA
ASV_1687	Bacteria	Bacteroidetes	Bacteroidia	Bacteroidales	Porphyromonadaceae	Odoribacter	NA
ASV_1688	Bacteria	Firmicutes	Clostridia	Clostridiales	Ruminococcaceae	Intestinimonas	NA
ASV_1689	Bacteria	Firmicutes	Clostridia	Clostridiales	Ruminococcaceae	Clostridium_IV	NA
ASV_1690	Bacteria	Firmicutes	Clostridia	Clostridiales	Ruminococcaceae	NA	NA
ASV_1691	Bacteria	Firmicutes	Clostridia	Clostridiales	Ruminococcaceae	NA	NA
ASV_1692	Bacteria	Firmicutes	Clostridia	Clostridiales	Ruminococcaceae	Clostridium_IV	NA
ASV_1693	Bacteria	Firmicutes	Clostridia	Clostridiales	Ruminococcaceae	NA	NA
ASV_1694	Bacteria	Firmicutes	Clostridia	Clostridiales	Ruminococcaceae	Clostridium_IV	NA
ASV_1695	Bacteria	Bacteroidetes	Bacteroidia	Bacteroidales	Porphyromonadaceae	NA	NA
ASV_1696	Bacteria	Elusimicrobia	Elusimicrobia	Elusimicrobiales	Elusimicrobiaceae	Elusimicrobium	NA
ASV_1697	Bacteria	Proteobacteria	Deltaproteobacteria	Bdellovibrionales	Bdellovibrionaceae	Vampirovibrio	NA
ASV_1698	Bacteria	Bacteroidetes	Bacteroidia	Bacteroidales	NA	NA	NA
ASV_1699	Bacteria	Firmicutes	Clostridia	Clostridiales	Ruminococcaceae	Intestinimonas	NA
ASV_1700	Bacteria	Firmicutes	Clostridia	Clostridiales	Ruminococcaceae	NA	NA
ASV_1701	Bacteria	Firmicutes	Clostridia	Clostridiales	Ruminococcaceae	NA	NA
ASV_1702	Bacteria	Spirochaetes	Spirochaetia	Spirochaetales	Spirochaetaceae	Treponema	NA
ASV_1703	Bacteria	Bacteroidetes	Bacteroidia	Bacteroidales	Rikenellaceae	Alistipes	NA
ASV_1704	Bacteria	Firmicutes	Clostridia	Clostridiales	Lachnospiraceae	NA	NA
ASV_1705	Bacteria	Firmicutes	Clostridia	Clostridiales	Ruminococcaceae	NA	NA
ASV_1706	Bacteria	Firmicutes	Clostridia	Clostridiales	NA	NA	NA
ASV_1707	Bacteria	Firmicutes	Clostridia	Clostridiales	NA	NA	NA
ASV_1708	Bacteria	Firmicutes	Clostridia	Clostridiales	Lachnospiraceae	NA	NA
ASV_1709	Bacteria	Firmicutes	Clostridia	Clostridiales	Peptococcaceae_1	Dehalobacter	NA
ASV_1710	Bacteria	Firmicutes	Clostridia	Clostridiales	Lachnospiraceae	NA	NA
ASV_1711	Bacteria	Bacteroidetes	Bacteroidia	Bacteroidales	Prevotellaceae	Paraprevotella	NA
ASV_1712	Bacteria	Lentisphaerae	Lentisphaeria	Victivallales	Victivallaceae	Victivallis	NA
ASV_1713	Bacteria	Firmicutes	Clostridia	Clostridiales	Ruminococcaceae	NA	NA
ASV_1714	Bacteria	Firmicutes	Clostridia	Clostridiales	Ruminococcaceae	NA	NA
ASV_1715	Bacteria	Firmicutes	Clostridia	Clostridiales	Ruminococcaceae	Pseudobacteroides	NA
ASV_1716	Bacteria	Bacteroidetes	Bacteroidia	Bacteroidales	Prevotellaceae	Prevotella	NA
ASV_1717	Bacteria	Firmicutes	Clostridia	Clostridiales	Ruminococcaceae	NA	NA
ASV_1718	Bacteria	Firmicutes	Clostridia	Clostridiales	Ruminococcaceae	NA	NA
ASV_1719	Bacteria	Firmicutes	NA	NA	NA	NA	NA
ASV_1720	Bacteria	Firmicutes	Clostridia	Clostridiales	Ruminococcaceae	Pseudobacteroides	NA
ASV_1721	Bacteria	Bacteroidetes	Bacteroidia	Bacteroidales	Prevotellaceae	Alloprevotella	NA
ASV_1722	Bacteria	Firmicutes	Clostridia	Clostridiales	Ruminococcaceae	NA	NA
ASV_1723	Bacteria	Firmicutes	Clostridia	Clostridiales	NA	NA	NA
ASV_1724	Bacteria	Firmicutes	Clostridia	Clostridiales	NA	NA	NA
ASV_1725	Bacteria	Firmicutes	NA	NA	NA	NA	NA
ASV_1726	Bacteria	Firmicutes	Clostridia	Clostridiales	Ruminococcaceae	NA	NA
ASV_1727	Bacteria	Firmicutes	Clostridia	Clostridiales	Lachnospiraceae	NA	NA
ASV_1728	Bacteria	Firmicutes	Clostridia	Clostridiales	NA	NA	NA
ASV_1729	Bacteria	NA	NA	NA	NA	NA	NA
ASV_1730	Bacteria	Firmicutes	Clostridia	Clostridiales	Ruminococcaceae	Intestinimonas	NA
ASV_1731	Bacteria	Firmicutes	Clostridia	Clostridiales	Ruminococcaceae	NA	NA
ASV_1732	Bacteria	Firmicutes	NA	NA	NA	NA	NA
ASV_1733	Bacteria	Firmicutes	Erysipelotrichia	Erysipelotrichales	Erysipelotrichaceae	NA	NA
ASV_1734	Bacteria	Proteobacteria	Deltaproteobacteria	NA	NA	NA	NA
ASV_1735	Bacteria	Proteobacteria	Deltaproteobacteria	Bdellovibrionales	Bdellovibrionaceae	Vampirovibrio	NA
ASV_1736	Bacteria	Firmicutes	Clostridia	Clostridiales	Ruminococcaceae	NA	NA
ASV_1737	Bacteria	Bacteroidetes	Bacteroidia	Bacteroidales	NA	NA	NA
ASV_1738	Bacteria	Firmicutes	Clostridia	Clostridiales	Ruminococcaceae	Clostridium_IV	NA
ASV_1739	Bacteria	Bacteroidetes	Bacteroidia	Bacteroidales	Porphyromonadaceae	NA	NA
ASV_1740	Bacteria	Firmicutes	NA	NA	NA	NA	NA
ASV_1741	Bacteria	NA	NA	NA	NA	NA	NA
ASV_1742	Bacteria	Firmicutes	Clostridia	Clostridiales	Ruminococcaceae	NA	NA
ASV_1743	Bacteria	NA	NA	NA	NA	NA	NA
ASV_1744	Bacteria	Firmicutes	Clostridia	Clostridiales	Ruminococcaceae	NA	NA
ASV_1745	Bacteria	Bacteroidetes	Bacteroidia	Bacteroidales	Bacteroidaceae	Bacteroides	NA
ASV_1746	Bacteria	Bacteroidetes	Bacteroidia	Bacteroidales	NA	NA	NA
ASV_1747	Bacteria	Firmicutes	Clostridia	Clostridiales	Ruminococcaceae	Sporobacter	NA
ASV_1748	Bacteria	Firmicutes	Clostridia	Clostridiales	NA	NA	NA
ASV_1749	Bacteria	Firmicutes	Clostridia	Clostridiales	Ruminococcaceae	Intestinimonas	NA
ASV_1750	Bacteria	Firmicutes	Clostridia	Clostridiales	Ruminococcaceae	NA	NA
ASV_1751	Bacteria	Firmicutes	Clostridia	Clostridiales	Ruminococcaceae	Pseudoflavonifractor	NA
ASV_1752	Bacteria	Firmicutes	Clostridia	Clostridiales	Ruminococcaceae	NA	NA
ASV_1753	Bacteria	Firmicutes	Clostridia	Clostridiales	NA	NA	NA
ASV_1754	Bacteria	Firmicutes	Clostridia	Clostridiales	Ruminococcaceae	Sporobacter	NA
ASV_1755	Bacteria	Bacteroidetes	Bacteroidia	Bacteroidales	Porphyromonadaceae	NA	NA
ASV_1756	Bacteria	Bacteroidetes	Bacteroidia	Bacteroidales	Porphyromonadaceae	Odoribacter	NA
ASV_1757	Bacteria	Firmicutes	Clostridia	Clostridiales	Ruminococcaceae	NA	NA
ASV_1758	Bacteria	Firmicutes	NA	NA	NA	NA	NA
ASV_1759	Bacteria	Firmicutes	Clostridia	Clostridiales	Lachnospiraceae	Clostridium_XlVa	NA
ASV_1760	Bacteria	Firmicutes	Clostridia	Clostridiales	Ruminococcaceae	NA	NA
ASV_1761	Bacteria	Firmicutes	Clostridia	Clostridiales	Ruminococcaceae	NA	NA
ASV_1762	Bacteria	Firmicutes	Clostridia	Clostridiales	Ruminococcaceae	Clostridium_IV	NA
ASV_1763	Bacteria	Spirochaetes	Spirochaetia	Spirochaetales	Spirochaetaceae	Treponema	NA
ASV_1764	Bacteria	Firmicutes	Clostridia	Clostridiales	NA	NA	NA
ASV_1765	Bacteria	Firmicutes	Erysipelotrichia	Erysipelotrichales	Erysipelotrichaceae	NA	NA
ASV_1766	Bacteria	Firmicutes	Clostridia	Clostridiales	Ruminococcaceae	Oscillibacter	NA
ASV_1767	Bacteria	Firmicutes	Clostridia	Clostridiales	Ruminococcaceae	NA	NA
ASV_1768	Bacteria	Firmicutes	Clostridia	Clostridiales	NA	NA	NA
ASV_1769	Bacteria	Firmicutes	Clostridia	Clostridiales	NA	NA	NA
ASV_1770	Bacteria	Firmicutes	Clostridia	Clostridiales	NA	NA	NA
ASV_1771	Bacteria	Firmicutes	Clostridia	Clostridiales	Ruminococcaceae	NA	NA
ASV_1772	Bacteria	Firmicutes	Clostridia	Clostridiales	Clostridiales_Incertae_Sedis_XIII	Anaerovorax	NA
ASV_1773	Bacteria	Bacteroidetes	Bacteroidia	Bacteroidales	Rikenellaceae	NA	NA
ASV_1774	Bacteria	Firmicutes	Clostridia	Clostridiales	NA	NA	NA
ASV_1775	Bacteria	Proteobacteria	Alphaproteobacteria	Rhodospirillales	Rhodospirillaceae	NA	NA
ASV_1776	Bacteria	Firmicutes	Clostridia	Clostridiales	NA	NA	NA
ASV_1777	Bacteria	Bacteroidetes	Bacteroidia	Bacteroidales	Rikenellaceae	Alistipes	NA
ASV_1778	Bacteria	Firmicutes	NA	NA	NA	NA	NA
ASV_1779	Bacteria	Firmicutes	Clostridia	Clostridiales	Lachnospiraceae	Clostridium_XlVa	NA
ASV_1780	Bacteria	Firmicutes	Clostridia	Clostridiales	Ruminococcaceae	Clostridium_IV	NA
ASV_1781	Bacteria	Firmicutes	Bacilli	NA	NA	NA	NA
ASV_1782	Bacteria	Firmicutes	Clostridia	Clostridiales	Ruminococcaceae	NA	NA
ASV_1783	Bacteria	Firmicutes	Clostridia	Clostridiales	Ruminococcaceae	NA	NA
ASV_1784	Bacteria	Firmicutes	Clostridia	Clostridiales	Ruminococcaceae	NA	NA
ASV_1785	Bacteria	Firmicutes	Clostridia	Clostridiales	Ruminococcaceae	NA	NA
ASV_1786	Bacteria	Bacteroidetes	Bacteroidia	Bacteroidales	Bacteroidaceae	Bacteroides	NA
ASV_1787	Bacteria	Bacteroidetes	Bacteroidia	Bacteroidales	Porphyromonadaceae	NA	NA
ASV_1788	Bacteria	Firmicutes	Clostridia	Clostridiales	Ruminococcaceae	Clostridium_IV	NA
ASV_1789	Bacteria	Firmicutes	Clostridia	Clostridiales	NA	NA	NA
ASV_1790	Bacteria	Firmicutes	Clostridia	Clostridiales	Ruminococcaceae	NA	NA
ASV_1791	Bacteria	Firmicutes	Clostridia	Clostridiales	Ruminococcaceae	NA	NA
ASV_1792	Bacteria	Firmicutes	Clostridia	Clostridiales	Ruminococcaceae	NA	NA
ASV_1793	Bacteria	Firmicutes	Clostridia	Clostridiales	Ruminococcaceae	NA	NA
ASV_1794	Bacteria	Firmicutes	Clostridia	Clostridiales	Ruminococcaceae	NA	NA
ASV_1795	Bacteria	Bacteroidetes	NA	NA	NA	NA	NA
ASV_1796	Bacteria	Firmicutes	Clostridia	Clostridiales	Ruminococcaceae	NA	NA
ASV_1797	Bacteria	Firmicutes	Clostridia	Clostridiales	NA	NA	NA
ASV_1798	Bacteria	Firmicutes	Clostridia	Clostridiales	Ruminococcaceae	NA	NA
ASV_1799	Bacteria	Firmicutes	Clostridia	Clostridiales	Lachnospiraceae	NA	NA
ASV_1800	Bacteria	Bacteroidetes	Bacteroidia	Bacteroidales	Porphyromonadaceae	Coprobacter	NA
ASV_1801	Bacteria	Firmicutes	Erysipelotrichia	Erysipelotrichales	Erysipelotrichaceae	NA	NA
ASV_1802	Bacteria	Firmicutes	Clostridia	Clostridiales	Ruminococcaceae	NA	NA
ASV_1803	Bacteria	Firmicutes	Clostridia	Clostridiales	Ruminococcaceae	NA	NA
ASV_1804	Bacteria	Firmicutes	Clostridia	Clostridiales	Lachnospiraceae	Clostridium_XlVa	NA
ASV_1805	Bacteria	Firmicutes	Clostridia	Clostridiales	Peptococcaceae_1	Peptococcus	NA
ASV_1806	Bacteria	Bacteroidetes	Bacteroidia	Bacteroidales	Prevotellaceae	Alloprevotella	NA
ASV_1807	Bacteria	Proteobacteria	Alphaproteobacteria	Rhodospirillales	Rhodospirillaceae	NA	NA
ASV_1808	Bacteria	Firmicutes	Clostridia	Clostridiales	Ruminococcaceae	NA	NA
ASV_1809	Bacteria	Firmicutes	Clostridia	Clostridiales	NA	NA	NA
ASV_1810	Bacteria	Proteobacteria	Deltaproteobacteria	Bdellovibrionales	Bdellovibrionaceae	Vampirovibrio	NA
ASV_1811	Bacteria	Firmicutes	Clostridia	Clostridiales	NA	NA	NA
ASV_1812	Bacteria	Bacteroidetes	Bacteroidia	Bacteroidales	Porphyromonadaceae	Coprobacter	NA
ASV_1813	Bacteria	Firmicutes	Clostridia	Clostridiales	NA	NA	NA
ASV_1814	Bacteria	Bacteroidetes	Bacteroidia	Bacteroidales	NA	NA	NA
ASV_1815	Bacteria	Firmicutes	Clostridia	Clostridiales	Lachnospiraceae	Clostridium_XlVb	NA
ASV_1816	Bacteria	Firmicutes	Clostridia	Clostridiales	Ruminococcaceae	Clostridium_IV	NA
ASV_1817	Bacteria	Firmicutes	Clostridia	Clostridiales	Ruminococcaceae	Acetanaerobacterium	NA
ASV_1818	Bacteria	Firmicutes	Clostridia	Clostridiales	Ruminococcaceae	NA	NA
ASV_1819	Bacteria	Firmicutes	Clostridia	Clostridiales	Ruminococcaceae	NA	NA
ASV_1820	Bacteria	Firmicutes	Clostridia	Clostridiales	NA	NA	NA
ASV_1821	Bacteria	Firmicutes	Clostridia	Clostridiales	Ruminococcaceae	NA	NA
ASV_1822	Bacteria	Bacteroidetes	Bacteroidia	Bacteroidales	NA	NA	NA
ASV_1823	Bacteria	Firmicutes	Clostridia	Clostridiales	Lachnospiraceae	Clostridium_XlVa	NA
ASV_1824	Bacteria	Firmicutes	Clostridia	Clostridiales	Lachnospiraceae	NA	NA
ASV_1825	Bacteria	Firmicutes	Clostridia	Clostridiales	Ruminococcaceae	Intestinimonas	NA
ASV_1826	Bacteria	Firmicutes	Clostridia	Clostridiales	NA	NA	NA
ASV_1827	Bacteria	Firmicutes	Clostridia	Clostridiales	NA	NA	NA
ASV_1828	Bacteria	Firmicutes	Clostridia	Clostridiales	NA	NA	NA
ASV_1829	Bacteria	Firmicutes	Clostridia	Clostridiales	Ruminococcaceae	Sporobacter	NA
ASV_1830	Bacteria	Firmicutes	Clostridia	Clostridiales	Ruminococcaceae	NA	NA
ASV_1831	Bacteria	Firmicutes	Clostridia	Clostridiales	NA	NA	NA
ASV_1832	Bacteria	Firmicutes	NA	NA	NA	NA	NA
ASV_1833	Bacteria	Firmicutes	Clostridia	Clostridiales	Ruminococcaceae	NA	NA
ASV_1834	Bacteria	Firmicutes	Clostridia	Clostridiales	Ruminococcaceae	NA	NA
ASV_1835	Bacteria	Firmicutes	Clostridia	Clostridiales	NA	NA	NA
ASV_1836	Bacteria	Bacteroidetes	Bacteroidia	Bacteroidales	Prevotellaceae	Paraprevotella	NA
ASV_1837	Bacteria	Firmicutes	Clostridia	Clostridiales	Ruminococcaceae	Anaerofilum	NA
ASV_1838	Bacteria	Firmicutes	Clostridia	Clostridiales	Ruminococcaceae	NA	NA
ASV_1839	Bacteria	Firmicutes	NA	NA	NA	NA	NA
ASV_1840	Bacteria	Firmicutes	Clostridia	Clostridiales	Ruminococcaceae	NA	NA
ASV_1841	Bacteria	Firmicutes	Clostridia	Clostridiales	Ruminococcaceae	NA	NA
ASV_1842	Bacteria	Firmicutes	NA	NA	NA	NA	NA
ASV_1843	Bacteria	Firmicutes	Clostridia	Clostridiales	Ruminococcaceae	NA	NA
ASV_1844	Bacteria	Firmicutes	Clostridia	Clostridiales	Lachnospiraceae	Ruminococcus2	NA
ASV_1845	Bacteria	Firmicutes	Clostridia	Clostridiales	Ruminococcaceae	Clostridium_IV	NA
ASV_1846	Bacteria	Firmicutes	Clostridia	Clostridiales	Ruminococcaceae	NA	NA
ASV_1847	Bacteria	Firmicutes	Clostridia	Clostridiales	Ruminococcaceae	NA	NA
ASV_1848	Bacteria	Firmicutes	Clostridia	Clostridiales	NA	NA	NA
ASV_1849	Bacteria	Firmicutes	Clostridia	Clostridiales	NA	NA	NA
ASV_1850	Bacteria	Firmicutes	Clostridia	Clostridiales	Ruminococcaceae	NA	NA
ASV_1851	Bacteria	Firmicutes	NA	NA	NA	NA	NA
ASV_1852	Bacteria	Firmicutes	Clostridia	Clostridiales	Lachnospiraceae	Clostridium_XlVa	NA
ASV_1853	Bacteria	Firmicutes	Clostridia	Clostridiales	Ruminococcaceae	NA	NA
ASV_1854	Bacteria	Firmicutes	Clostridia	Clostridiales	Lachnospiraceae	Clostridium_XlVa	NA
ASV_1855	Bacteria	Firmicutes	Clostridia	Clostridiales	Ruminococcaceae	NA	NA
ASV_1856	Bacteria	Firmicutes	Clostridia	Clostridiales	Ruminococcaceae	NA	NA
ASV_1857	Bacteria	Firmicutes	Clostridia	Clostridiales	Lachnospiraceae	Anaerostipes	NA
ASV_1858	Bacteria	Firmicutes	Clostridia	Clostridiales	Ruminococcaceae	Clostridium_III	NA
ASV_1859	Bacteria	Firmicutes	Clostridia	Clostridiales	Ruminococcaceae	NA	NA
ASV_1860	Bacteria	Firmicutes	Clostridia	Clostridiales	NA	NA	NA
ASV_1861	Bacteria	Firmicutes	Clostridia	Clostridiales	Ruminococcaceae	NA	NA
ASV_1862	Bacteria	Firmicutes	Clostridia	Clostridiales	Ruminococcaceae	Intestinimonas	NA
ASV_1863	Bacteria	Firmicutes	Clostridia	Clostridiales	Lachnospiraceae	NA	NA
ASV_1864	Bacteria	Firmicutes	Clostridia	Clostridiales	Lachnospiraceae	NA	NA
ASV_1865	Bacteria	Firmicutes	Clostridia	Clostridiales	Ruminococcaceae	NA	NA
ASV_1866	Bacteria	Firmicutes	NA	NA	NA	NA	NA
ASV_1867	Bacteria	Firmicutes	Clostridia	Clostridiales	Ruminococcaceae	Sporobacter	NA
ASV_1868	Bacteria	Firmicutes	Clostridia	Clostridiales	NA	NA	NA
ASV_1869	Bacteria	Firmicutes	Clostridia	Clostridiales	Lachnospiraceae	Clostridium_XlVa	NA
ASV_1870	Bacteria	Firmicutes	Clostridia	Clostridiales	Ruminococcaceae	NA	NA
ASV_1871	Bacteria	Firmicutes	Clostridia	Clostridiales	Ruminococcaceae	NA	NA
ASV_1872	Bacteria	Firmicutes	Clostridia	Clostridiales	Ruminococcaceae	NA	NA
[truncated: 3,411 more rows]

## Sheet: sequence of ASV
>ASV_1
[truncated: 10,565 more rows]
